# Supplementary material for: Semantic and Geographical Analysis of COVID-19 Trials Reveals a Fragmented Clinical Research Landscape Likely to Impair Informativeness
Source: Front Med (Lausanne). 2020 Jun 29;7:367. doi: 10.3389/fmed.2020.00367 (PMC7336807; doi:10.3389/fmed.2020.00367)
Supplement: Supplementary file 1 [file Table_1.XLSX]

## Sheet: Sheet 1
TrialID	Title	Acronym	Status	Conditions	Interventions	Outcome.Measures	Inclusion.Criteria	Phases	Enrollment	Study.Type	Study.Designs	First.Posted.Date	year	Source	Funded_by	Location
NCT04351503	A Systems Approach to Predict the Outcome of SARS-CoV-2 in the Population of a City; COVID-19		Recruiting	SARS Coronavirus (SARS-CoV-2) Infection	Other: Study A|Other: Study B|Other: Study C	Identification of factors associated with (i) infection (binary, yes/no), (ii) hospitalization (binary, yes/no), (iii) requirement for ICU treatment (binary, yes/no)|duration of hospitalization (in days)|duration of Intensive Care Unit (ICU) stay (in days)|in-hospital mortality (binary, yes/no)|Number of infected cases within the city of Basel|whole genome sequencing to study pathogen evolution (…			10000	Observational	Observational Model: Other|Time Perspective: Retrospective	2020-04-17	2020	ClinicalTrials.gov	Other	Viollier AG, Allschwil, Switzerland|University Hospital Basel, Basel, Switzerland|Biozentrum University of Basel, Basel, Switzerland|sciCore University of Basel, Basel, Switzerland|Department of Biosystems Science and Engineering ETH Zurich, Basel, Switzerland|Swiss Institute of Bioinformatics, Geneva, Switzerland
NCT04347850	A Cohort of Patients With Possible or Confirmed SARS-CoV-2 (COVID-19)	COVIDothèque	Recruiting	SARS-CoV-2|COVID-19	Other: blood sample	Number of confirmed COVID-19|Number of severe COVID-19			500	Observational	Observational Model: Cohort|Time Perspective: Prospective	2020-04-15	2020	ClinicalTrials.gov	Other	Uh Montpellier, Montpellier, France
NCT04363866	A Pilot Study to Assess Hydroxychloroquine in Patients With SARS-CoV-2 (COVID-19)		Not yet recruiting	COVID-19|SARS-CoV-2	Drug: Hydroxychloroquine|Drug: Placebo	Clinical Status at Day 5 Assessed by a 6-Point Ordinal Scale|Number of Participants with Detectable SARS-CoV-2 Virus from Day 0 to Day 28 and at Day 5|Toxicity of Study Drug Assessed by Incidence of Adverse Events		Phase 4	40	Interventional	Allocation: Randomized|Intervention Model: Parallel Assignment|Masking: Single (Participant)|Primary Purpose: Treatment	2020-04-27	2020	ClinicalTrials.gov	Other	Oregon Health and Science University, Portland, Oregon, United States
NCT04344600	Peginterferon Lambda-1a for the Prevention and Treatment of SARS-CoV-2 Infection	PROTECT	Not yet recruiting	Sars-CoV2	Drug: Peginterferon lambda alfa-1a subcutaneous injection|Other: Saline	Proportion of participants with no evidence of SARS-CoV-2 infection|Time (days) to no detection of SARS-CoV-2 in two upper respiratory samples		Phase 2	164	Interventional	Allocation: Randomized|Intervention Model: Parallel Assignment|Masking: Single (Participant)|Primary Purpose: Prevention	2020-04-14	2020	ClinicalTrials.gov	Other|Industry	Johns Hopkins Hospital, Baltimore, Maryland, United States
NCT04335552	Pragmatic Factorial Trial of Hydroxychloroquine, Azithromycin, or Both for Treatment of Severe SARS-CoV-2 Infection		Recruiting	SARS-CoV-2	Other: Standard of care|Drug: Hydroxychloroquine|Drug: Azithromycin	World Health Organization (WHO) ordinal scale measured at 14 days after enrollment|Rates of death during the index hospitalization|Number of days on mechanical ventilation for patients who were on mechanical ventilation at baseline|Proportion of patients not receiving mechanical ventilation at baseline who progress to requiring mechanical ventilation during the index hospitalization|WHO ordinal s…		Phase 2	500	Interventional	Allocation: Randomized|Intervention Model: Factorial Assignment|Masking: None (Open Label)|Primary Purpose: Treatment	2020-04-06	2020	ClinicalTrials.gov	Other	Duke Regional Hospital, Durham, North Carolina, United States|Duke University Hospital, Durham, North Carolina, United States|Durham VA Medical Center, Durham, North Carolina, United States|Duke Raleigh Hospital, Raleigh, North Carolina, United States
NCT04357327	Rapid Salivary Test to Detect SARS-CoV-2 (COVID-19)		Recruiting	COVID-19|SARS-CoV 2|Corona Virus Infection	Diagnostic Test: rapid salivary test	Sensibility|Specificity		Not Applicable	100	Interventional	Allocation: Non-Randomized|Intervention Model: Parallel Assignment|Masking: Single (Outcomes Assessor)|Primary Purpose: Diagnostic	2020-04-22	2020	ClinicalTrials.gov	Other	ASST dei Sette Laghi, Varese, VA, Italy
NCT04345315	Correlative Study on Cancer Patients and Healthcare Professionals Exposed to Infection by Severe Acute Respiratory Syndrome-Corona Virus-2 (SARS-Cov-2), COVID-19 Causative Agent.	CORSA	Recruiting	COVID-19|SARS-CoV-2	Other: serological test|Other: Rapid molecular test|Genetic: Next generation Sequencing (NGS) analysis|Other: serum chemistry analysis	epidemiology|Immunoglobulin G (IgG) and Immunoglobulin M (IgM) antibodies evaluation|methods comparison|correlation between biochemical and coagulative factors with SARS-CoV-2 positivity.|phylogenetic map|interactions between the virus and host cells			500	Observational	Observational Model: Cohort|Time Perspective: Other	2020-04-14	2020	ClinicalTrials.gov	Other	UO Microbiologia,Centro Servizi Pievesestina, AUSL Romagna, Cesena, FC, Italy|Irst Irccs, Meldola, FC, Italy
NCT04353401	WGS ANALYSIS OF SARS-COV-2 POSITIVE PATIENTS	CALYPSO	Enrolling by invitation	Coronavirus Infection|SARS-CoV-2		Associations with severity and outcomes			5000	Observational	Observational Model: Cohort|Time Perspective: Prospective	2020-04-20	2020	ClinicalTrials.gov	Industry	Vanda Pharmaceuticals, Inc., Washington, District of Columbia, United States
NCT04334954	SARS-COV2 Pandemic Serosurvey and Blood Sampling		Recruiting	SARS-COV2 Virus		Number of people with detectable antibodies to SARS-COV2			15000	Observational	Observational Model: Case-Only|Time Perspective: Cross-Sectional	2020-04-06	2020	ClinicalTrials.gov	NIH	National Institutes of Health Clinical Center, Bethesda, Maryland, United States
NCT04335032	EPA-FFA to Treat Hospitalised Patients With COVID-19 (SARS-CoV-2)		Not yet recruiting	SARS-CoV-2	Drug: Eicosapentaenoic acid gastro-resistant capsules	Evaluation of EPA-FFA efficacy compared to standard of care|Increase in oxygen saturation|PaO2/FiO2 >300mmHg increase|Reduction of IL-6|Mortality rate reduction|Reduction in ICU stays|Reducing hospitalisation days|reduction in need for mechanical ventilation|Fever reduction		Phase 3	240	Interventional	Intervention Model: Single Group Assignment|Masking: None (Open Label)|Primary Purpose: Treatment	2020-04-06	2020	ClinicalTrials.gov	Industry
NCT04328012	COVID MED Trial - Comparison Of Therapeutics for Hospitalized Patients Infected With SARS-CoV-2	COVIDMED	Recruiting	SARS-CoV-2 Infection	Drug: lopinavir/ritonavir|Drug: Hydroxychloroquine Sulfate|Drug: Losartan|Drug: Placebos	National Institute of Allergy and Infectious Diseases COVID-19 Ordinal Severity Scale (NCOSS)|Hospital length of stay (LOS)|Intensive care unit level LOS|Mechanical ventilation|survival		Phase 2|Phase 3	4000	Interventional	Allocation: Randomized|Intervention Model: Parallel Assignment|Masking: Quadruple (Participant, Care Provider, Investigator, Outcomes Assessor)|Primary Purpose: Treatment	2020-03-31	2020	ClinicalTrials.gov	Other	Bassett Medical Center, Cooperstown, New York, United States
NCT04344379	Prevention of SARS-CoV-2 in Hospital Workers s Exposed to the Virus	PREP-COVID	Recruiting	SARS-CoV-2 Infection	Drug: hydroxychloroquine|Drug: azithromycin|Drug: hydroxychloroquine placebo	To assess the impact of hydroxychloroquine and azithromycin on the prevention of SARS-CoV-2 contamination in hospital workers exposed to 40 days of treatment.|Reducing clinical episodes due to suspected SARS-2 CoV infection confirmed by PCR|Reducing seroconversion for SARS-CoV-2 without any clinical sign|Evaluation of drug tolerance in the study|Evaluation on work stopping of hospital workers|Obs…		Phase 3	900	Interventional	Allocation: Randomized|Intervention Model: Parallel Assignment|Masking: Double (Participant, Investigator)|Primary Purpose: Prevention	2020-04-14	2020	ClinicalTrials.gov	Other	Hopial Avicenne, Bobigny, France|Hôpital GHU Paris Saclay, Le Kremlin-Bicêtre, France|Hôpital Saint Antoine, Paris, France|Hôpital Broca, Paris, France|Hôpital La Pitié-Salpétrière, Paris, France|Hôpital Cochin, Paris, France|Hôpital européen Georges Pompidou, Paris, France|Hôpital Necker, Paris, France
NCT04356495	Treatments to Decrease the Risk of Hospitalization or Death in Elderly Outpatients With Symptomatic SARS-CoV-2 Infection (COVID-19)	COVERAGE	Not yet recruiting	Corona Virus Infection|Sars-CoV2	Dietary Supplement: Vitamins|Drug: Hydroxychloroquine|Drug: Imatinib|Drug: Favipiravir|Drug: Telmisartan	Proportion of participants with an occurrence of hospitalization|Death|Proportion of hospitalizations, overall and by cause, in each group|Death and causes of death|Proportion of intensive care hospitalizations, overall and by cause, in each group|Proportion of participants with negative nasopharyngeal SARS-CoV-2 RT-PCR|Proportion of participants with a loss of autonomy evaluated by the ADL and I…		Phase 3	1057	Interventional	Allocation: Randomized|Intervention Model: Parallel Assignment|Masking: None (Open Label)|Primary Purpose: Treatment	2020-04-22	2020	ClinicalTrials.gov	Other	Bordeaux university Hospital, Bordeaux, France
NCT04360486	Treatment Of CORONAVIRUS DISEASE 2019 (COVID-19) With Anti-Sars-CoV-2 Convalescent Plasma (ASCoV2CP)		Available	Severe Acute Respiratory Syndrome Coronavirus 2	Other: Anti-Sars-CoV-2 Convalescent Plasma					Interventional		2020-04-24	2020	ClinicalTrials.gov	U.S. Fed
NCT04339881	NOsocomial Dissemination Risk of SARS-Cov2	NODS-Cov2	Not yet recruiting	Sars-CoV2		Understanding the dissemination of SARS Cov2 in hospital|Optimizing hospital strategies to prevent transmission to caregivers and not infected hospitalized patients with SARSCov2			100	Observational	Observational Model: Other|Time Perspective: Prospective	2020-04-09	2020	ClinicalTrials.gov	Other
NCT04355351	Study of Immune Response During SARS-CoV-2 Infection - (COVID-19)	CovImmune	Not yet recruiting	New Coronavirus Disease (COVID-19), Infection With SARS-CoV-2	Other: blood sampling|Other: additional blood tubes	Level of IFN-gamma after a non-specific stimulation of T lymphocytes		Not Applicable	400	Interventional	Allocation: Non-Randomized|Intervention Model: Parallel Assignment|Masking: None (Open Label)|Primary Purpose: Basic Science	2020-04-21	2020	ClinicalTrials.gov	Other	Antibes Hospital, Antibes, France|Cannes Hospital, Cannes, France|Nice Hospital, Nice, France
NCT04334044	Treatment of SARS Caused by COVID-19 With Ruxolitinib		Recruiting	COVID-19|Severe Acute Respiratory Syndrome Coronavirus 2	Drug: Ruxolitinib Oral Tablet	Recovery of Pneumonia|Response of C-reactive protein|Response of Ferritin|Response of D-dimer|Rate of ICU admission|Rate of mechanical ventilation|Overall Survival|Toxicity Rate		Phase 1|Phase 2	20	Interventional	Intervention Model: Single Group Assignment|Masking: None (Open Label)|Primary Purpose: Treatment	2020-04-03	2020	ClinicalTrials.gov	Other	Grupo Cooperativo de Hemopatías Malignas, Huixquilucan, Estado De México, Mexico
NCT04356378	Long Term Physical Functional Limitations in Daily Living in SARS-CoV2 Infected Patients Hospitalized in the Acute Phase Then Requiring Rehabilitation	CAPACoV19	Not yet recruiting	Infection With Coronavirus SARS-CoV2	Other: Data record	Physical functional limitations			300	Observational	Observational Model: Cohort|Time Perspective: Prospective	2020-04-22	2020	ClinicalTrials.gov	Other	Damien JOLLY, Reims, France
NCT04334876	Rapid SARS-CoV-2 IgG Antibody Testing in High Risk Healthcare Workers	COVID-Antibody	Not yet recruiting	SARS-CoV-2	Diagnostic Test: SARS-CoV-2 IgG Antibody Testing Kit	Validation of SARS-CoV-2 IgG Antibody Test|Incidence of Seroconversion|Identify Candidacy			340	Observational	Observational Model: Ecologic or Community|Time Perspective: Prospective	2020-04-06	2020	ClinicalTrials.gov	Other
NCT04362267	Longitudinal Study of SARS-Cov2 Infection Among HCW in a French University Hospital	PRECOVIA	Not yet recruiting	Sars-CoV2	Other: self-administered questionnaire|Diagnostic Test: SARS-Cov2 testing	the incidence of SARS- Cov2 infection Heath Care Worker diagnosed by the positivity of SARS-Cov2 RT-PCT and serological testing|Occupational exposures associated with the SARS-Cov2 infection|Environmental exposures associated with the SARS-Cov2 infection			150	Observational	Observational Model: Cohort|Time Perspective: Cross-Sectional	2020-04-24	2020	ClinicalTrials.gov	Other
NCT04359693	Impact of SARS-CoV-2 Infection on the Incidence of Ventilator-acquired Infections	COVAPID	Not yet recruiting	SARS-CoV 2		Cumulative incidence of ventilator-associated lower respiratory tract infection|Cumulative incidence of ventilator-associated tracheobronchitis|Cumulative incidence of ventilator-associated pneumonia|the cumulative incidence of ICU acquired bacteremia diagnosed|ICU mortality|Mortality|the duration of mechanical ventilation|Length of stay in Intensive Care Unit			1071	Observational	Observational Model: Cohort|Time Perspective: Prospective	2020-04-24	2020	ClinicalTrials.gov	Other
NCT04337424	Evaluation of Quickly Diagnostic Saliva Tests for SARS-CoV-2	EasyCoV	Not yet recruiting	SARS-CoV-2	Diagnostic Test: Sampling salivary	Specific detection of SARS-CoV-2 specific RNA|Analytical sensitivity of the LAMP test.|The correlation between the measurement of the assayed viral load (CT value) by the standard method and by the LAMP developed by SYS2DIAG / SKILLCELL.|Evaluation of the use of saliva samples compared to nasopharyngeal samples			180	Observational	Observational Model: Case-Control|Time Perspective: Prospective	2020-04-07	2020	ClinicalTrials.gov	Other
NCT04323761	Expanded Access Treatment Protocol: Remdesivir (RDV; GS-5734) for the Treatment of SARS-CoV2 (CoV) Infection (COVID-19)		Available	SARS-CoV2 Infection	Drug: Remdesivir					Interventional		2020-03-27	2020	ClinicalTrials.gov	Industry	Community Medical Centers, Fresno, California, United States|MemorialCare Medical Group Long Beach, Long Beach, California, United States|Huntington Hospital, Pasadena, California, United States|California Pacific Medical Center, San Francisco, California, United States|The Regents of the University of California, on behalf of its San Francisco campus, San Francisco, California, United States|Reg…
NCT04359706	Bacterial and Fungal Microbiota of Patients With Severe Viral Pneumonia With SARS-CoV2	MICROVID	Not yet recruiting	Sars-CoV2		Composition of the fecal bacterial and fungal microbiota|Analysis of the faecal microbiota from rectal swab|Analysis of the respiratory microbiota from the bronchoalveolar lavage liquid|Serum inflammatory markers changes|Inflammatory markers changes|Mortality|mechanical ventilation free days			30	Observational	Observational Model: Cohort|Time Perspective: Prospective	2020-04-24	2020	ClinicalTrials.gov	Other
NCT04353206	Convalescent Plasma in ICU Patients With COVID-19-induced Respiratory Failure		Not yet recruiting	Covid-19|Sars-CoV2	Biological: Multiple Doses of Anti-SARS-CoV-2 convalescent plasma	Proportion of subjects who consent to the study and receive at least one dose of convalescent plasma.|Overall survival of patients in the ICU receiving at least once dose of convalescent plasma for Covid-19-induced respiratory failure.		Early Phase 1	90	Interventional	Intervention Model: Single Group Assignment|Masking: None (Open Label)|Primary Purpose: Treatment	2020-04-20	2020	ClinicalTrials.gov	Other	8700 Beverly Blvd., Los Angeles, California, United States|Johns Hopkins University, Baltimore, Maryland, United States|University of Pittsburgh Medical Center, Pittsburgh, Pennsylvania, United States
NCT04325646	Sero-epidemiological Study of the SARS-CoV-2 Virus in France: Constitution of a Collection of Human Biological Samples	CORSER	Recruiting	SARS (Severe Acute Respiratory Syndrome)|COVID-19	Other: Human Biological samples	Presence of specific anti-SARS-CoV-2 antibodies in the different study groups.|Percentage of asymptomatic forms in individuals with anti-SARS-CoV-2 antibodies			1000	Observational	Observational Model: Cohort|Time Perspective: Prospective	2020-03-27	2020	ClinicalTrials.gov	Industry	CHU Amiens-Picardie, Amiens, France|CHU François Mitterand, Dijon, France|CHU Limoges, Limoges, France|Hôpital de la Croix Rousse, Lyon, France|Hôpitaux de Brabois, Nancy, France|CHR Orléans, Orléans, France|Institut Pasteur, Paris, France|CHU Poitiers, Poitiers, France|Hôpital Pontchaillou, Rennes, France|CHU Saint-Etienne, Saint-Étienne, France|CH de Tourcoing, Tourcoing, France|Hôpital Bretonn…
NCT04343963	Pyridostigmine in Severe SARS-CoV-2 Infection	PISCO	Recruiting	COVID-19|SARS-CoV-2	Drug: Pyridostigmine Bromide|Drug: Placebo	Critical condition or death|IL-6		Phase 2|Phase 3	436	Interventional	Allocation: Randomized|Intervention Model: Parallel Assignment|Masking: Quadruple (Participant, Care Provider, Investigator, Outcomes Assessor)|Primary Purpose: Treatment	2020-04-14	2020	ClinicalTrials.gov	Other	Instituto Nacional de Ciencias Médicas y Nutrición Salvador Zubirán, Ciudad de México, Tlalpan, Mexico
NCT04354428	Treatment for SARS-CoV-2 in High-Risk Adult Outpatients		Recruiting	COVID-19|SARS-CoV-2	Drug: Ascorbic Acid and Folic Acid|Drug: Hydroxychloroquine Sulfate and Folic Acid|Drug: Hydroxychloroquine Sulfate and Azithromycin	Lower respiratory tract infection (LRTI) rates|Incidence of hospitalization or mortality|Change in upper respiratory viral shedding|Rate of participant-reported adverse events		Phase 2|Phase 3	630	Interventional	Allocation: Randomized|Intervention Model: Parallel Assignment|Masking: Double (Participant, Investigator)|Primary Purpose: Treatment	2020-04-21	2020	ClinicalTrials.gov	Other	University of Washington Coordinating Center, Seattle, Washington, United States|UW Virology Research Clinic, Seattle, Washington, United States
NCT04361396	Assessment of the Presence of the SARS-COV-2 Virus in the Peritoneum of COVID-19 Patients	LAPTRANSCOV	Not yet recruiting	Coronavirus Infection	Other: Assessment of the presence of the SARS-COV-2 virus	Assessment of the presence of the SARS-COV-2 virus at T4|Assessment of the presence of the SARS-COV-2 virus at T1|Assessment of the presence of the SARS-COV-2 virus in the peritoneal effusion at T2 or T4|Assessment of the presence of the SARS-COV-2 virus at T3|Assessment of the presence of the SARS-COV-2 virus at T5		Not Applicable	40	Interventional	Intervention Model: Single Group Assignment|Masking: None (Open Label)|Primary Purpose: Other	2020-04-24	2020	ClinicalTrials.gov	Other	Department of General and Digestive Surgery, Hospital René Dubos, Pontoise, France|Department of Gynecology-Obstetrics, Hospital René Dubos, Pontoise, France
NCT04316949	Predictors of Respiratory Failure in SARS-Cov-2 Infection		Recruiting	SARS-CoV-2 Pneumonia		Respiratory failure|Occurence of bacterial superinfection			350	Observational	Observational Model: Cohort|Time Perspective: Retrospective	2020-03-20	2020	ClinicalTrials.gov	Other	University of Bologna - Department of Medical and Surgical Sciences, Bologna, Italy
NCT04335786	Valsartan for Prevention of Acute Respiratory Distress Syndrome in Hospitalized Patients With SARS-COV-2 (COVID-19) Infection Disease		Recruiting	Respiratory Distress Syndrome, Adult|SARS-CoV-2	Drug: Valsartan (Diovan)|Drug: Placebo oral tablet	first occurrence of intensive care unit admission, mechanical ventilation or death|Death|Mechanical ventilation|Intensive care unit admission|Occurrence of acute kidney injury		Phase 4	651	Interventional	Allocation: Randomized|Intervention Model: Parallel Assignment|Masking: Quadruple (Participant, Care Provider, Investigator, Outcomes Assessor)|Primary Purpose: Treatment	2020-04-06	2020	ClinicalTrials.gov	Other	Jeroen Bosch Ziekenhuis, 's-Hertogenbosch, Netherlands|Rijnstate, Arnhem, Netherlands
NCT04343053	Pro-thrombotic Status in Patients With SARS-Cov-2 Infection	ATTAC-Co	Recruiting	Severe Acute Respiratory Syndrome Coronavirus 2	Other: SARS-Cov-2 infection	on-treatment platelet reactivity|apoptosis rate in human umbilical vein endothelial cells (HUVEC)|Nitric oxide (NO) intracellular levels|reactive oxygen species (ROS) levels|coagulation factors levels|respiratory function|cardiac function|clinical outcome		Not Applicable	60	Interventional	Intervention Model: Single Group Assignment|Masking: None (Open Label)|Primary Purpose: Diagnostic	2020-04-13	2020	ClinicalTrials.gov	Other	Azienda Ospedaliera Universitaria di Ferrara, Ferrara, Italy
NCT04328493	The Vietnam Chloroquine Treatment on COVID-19	VICO	Recruiting	SARS-CoV-2 Infection|COVID-19	Drug: Chloroquine phosphate	Viral clearance time|Lengh of hospital stay|Ventilator free days|Oxygene free days|Time to death|Adverse events|Time to viral PCR negative from rectal swab|fever clearance time|Ordinal outcome scale|Development of ARDS		Phase 2	250	Interventional	Allocation: Randomized|Intervention Model: Parallel Assignment|Masking: None (Open Label)|Primary Purpose: Treatment	2020-03-31	2020	ClinicalTrials.gov	Other	National Hospital for Tropical Diseases, Hanoi, Vietnam|Can Gio COVID Hospital, Ho Chi Minh City, Vietnam|Cho Ray Hospital, Ho Chi Minh City, Vietnam|Cu Chi COVID Hospital, Ho Chi Minh City, Vietnam|Hospital for Tropical Diseases, Ho Chi Minh City, Vietnam
NCT04351659	Novel Adoptive Cellular Therapy With SARS-CoV-2 Specific T Cells in Patients With Severe COVID-19		Recruiting	COVID-19	Other: Blood donation from convalescent donor	Success rate in production of SARS-CoV-2 specific T cells from convalescent donor			8	Observational	Observational Model: Cohort|Time Perspective: Prospective	2020-04-17	2020	ClinicalTrials.gov	Other	National University Hospital, Singapore, Singapore|Singapore General Hospital, Singapore, Singapore
NCT04357938	Risk Stratification With Chest CT to Rule-out Suspected SARS-CoV-2 Infections	SCout	Active, not recruiting	Severe Acute Respiratory Syndrome Coronavirus 2	Device: CT-imaging	Sensitivity and specificity of chest CT in detecting pneumonia in unspecific symptomatic patients who are to be admitted to hospital and who are rt-PCR negative for SARS-CoV-2.|Sensitivity and specificity of chest CT in patients with pulmonary comorbidities|Sensitivity and specificity of chest CT in patients with cardiovascular comorbidities|Sensitivity and specificity of chest CT in patients wit…			145	Observational	Observational Model: Cohort|Time Perspective: Prospective	2020-04-22	2020	ClinicalTrials.gov	Other	Jena University Hospital, Jena, Thuringia, Germany
NCT04332042	TOFAcitinib in SARS-CoV2 Pneumonia		Not yet recruiting	SARS-COv2 Related Interstitial Pneumonia	Drug: Tofacitinib	need of mechanical ventilation|need of admission in intensive care unit|death|rate of adverse events		Phase 2	50	Interventional	Intervention Model: Single Group Assignment|Masking: None (Open Label)|Primary Purpose: Treatment	2020-04-02	2020	ClinicalTrials.gov	Other	Ospedali Riuniti di Ancona, Ancona, Marche, Italy
NCT04320511	Beaumont Quantitative Lung Function Imaging to Characterize Patients With SARS-COV 2		Not yet recruiting	SARS-COV2|Severe Acute Respiratory Syndrome|COVID-19	Device: CT-V	Predictive association between CT-V, PBM score and disease progression			25	Observational	Observational Model: Cohort|Time Perspective: Prospective	2020-03-25	2020	ClinicalTrials.gov	Other	Beaumont Health, Royal Oak, Michigan, United States
NCT04329195	ACE Inhibitors or ARBs Discontinuation in Context of SARS-CoV-2 Pandemic	ACORES-2	Recruiting	History of Cardiovascular Disease Treated With RAS Blockers and With SARS-CoV-2 Infection	Drug: 1: discontinuation of RAS blocker therapy|Drug: 2: continuation of RAS blocker therapy	Time to clinical improvement from day 0 to day 28 (improvement of two points on a seven-category ordinal scale, or live discharge from the hospital, whichever comes first)|Primary safety endpoint: major adverse cardiac events defined as the composite of cardiovascular death, myocardial infarction, stroke or acute heart failure at day 28|Clinical status as assessed with the seven-category ordinal …		Phase 3	554	Interventional	Allocation: Randomized|Intervention Model: Parallel Assignment|Masking: None (Open Label)|Primary Purpose: Treatment	2020-04-01	2020	ClinicalTrials.gov	Other	Cardiologie, Groupe Hospitalier Pitié-Salpêtrière, Paris, France
NCT04334928	Randomized Clinical Trial for the Prevention of SARS-CoV-2 Infection (COVID-19) in Healthcare Personnel	EPICOS	Active, not recruiting	Coronavirus Infection	Drug: Emtricitabine/tenofovir disoproxil|Drug: Hydroxychloroquine|Drug: Placebo: Emtricitabine/tenofovir disoproxil Placebo|Drug: Placebo: Hydroxychloroquine	Number of confirmed symptomatic infections of SARS-CoV-2 (COVID-19)|Severity of disease in confirmed infected participants of SARS-CoV-2 (COVID-19)|Duration of symptoms in confirmed infected participants of SARS-CoV-2 (COVID-19) measured in days		Phase 3	4000	Interventional	Allocation: Randomized|Intervention Model: Parallel Assignment|Masking: Double (Participant, Investigator)|Primary Purpose: Prevention	2020-04-06	2020	ClinicalTrials.gov	Other|Industry	Hospital Universitario de Ferrol, Ferrol, A Coruña, Spain|Hospital Clínico Universitario de Santiago, Santiago De Compostela, A Coruña, Spain|Hospital General de Elche, Elche, Alicante, Spain|Hospital Universitario Central de Asturias, Oviedo, Asturias, Spain|Hospital Sant Joan de Deu de Esplugues, Esplugues De Llobregat, Barcelona, Spain|Parc Sanitari Sant Joan de Déu de Sant Boi, Sant Boi De Ll…
NCT04333862	Assessment of Covid-19 Infection Rates in Healthcare Workers Using a Desynchronization Strategy	Covid-19	Recruiting	SARS-CoV-2		Fraction of healthcare workers infected with SARS-CoV-2|Fraction of healthcare workers with COVID-19|Number of patients infected in the hospital|Development of SARS-CoV2 specific antibody repertoire			500	Observational	Observational Model: Cohort|Time Perspective: Prospective	2020-04-03	2020	ClinicalTrials.gov	Other	Guido Beldi, Bern, Switzerland
NCT04354779	Antibody Seroprevalence and Rate of Asymptomatic Infections With SARS-CoV-2 in Austrian Hospital Personnel.		Not yet recruiting	Severe Acute Respiratory Syndrome Coronavirus 2|SARS-CoV 2|Coronavirus Infection|Covid19	Diagnostic Test: a specifically designed self-administered questionnaire	Antibody status in HCW|Active virus carriers in HCW|Incubation time|Background incidence rate|Occupation associated infection risk			4000	Observational	Observational Model: Cohort|Time Perspective: Cross-Sectional	2020-04-21	2020	ClinicalTrials.gov	Other
NCT04359095	Effectiveness and Safety of Medical Treatment for SARS-CoV-2 (COVID-19) in Colombia		Not yet recruiting	COVID-19	Drug: Hydroxychloroquine|Drug: Lopinavir / Ritonavir Pill|Drug: Azithromycin|Other: Standard treatment	Mortality|Number of Participants with Treatment Related Severe Adverse Events as Assessed by the NCORP Guidance for Collection of Adverse Events Related to COVID-19 Infection|Time to death|Number of Participants that are transferred to the Intensive Care Unit (ICU)|Number of Participants that need Mechanical Ventilation Support with endotracheal intubation.|Number of participants Cured assessed b…		Phase 2|Phase 3	1600	Interventional	Allocation: Randomized|Intervention Model: Parallel Assignment|Masking: None (Open Label)|Primary Purpose: Treatment	2020-04-24	2020	ClinicalTrials.gov	Other	Hospital Universitario de Neiva, Neiva, Huila, Colombia|Clínica Reina Sofía, Bogotá, Colombia|Fundacion Cardio Infantil, Bogotá, Colombia|Hospital Universitario San Ignacio, Bogotá, Colombia|Clinica Universitaria Colombia, Bogotá, Colombia|Hospital Universitario Nacional de Colombia, Bogotá, Colombia
NCT04351646	Diagnostics of COVID-19/DARTS (Development and Assessment of Rapid Testing for SARS-CoV-2 Outbreak)		Not yet recruiting	COVID-19		Antibody titres to SARS-CoV-2			500	Observational	Observational Model: Cohort|Time Perspective: Prospective	2020-04-17	2020	ClinicalTrials.gov	Other	St. Georges Hospital Foundation Trust, London, United Kingdom
NCT04354831	A Study Evaluating the Efficacy and Safety of High-Titer Anti-SARS-CoV-2 Plasma in Hospitalized Patients With COVID-19 Infection		Not yet recruiting	COVID-19	Biological: anti-SARS-CoV-2 convalescent plasma	Overall Mortality within 60 days|Length of ICU stay during current admission for COVID		Phase 2	106	Interventional	Allocation: Non-Randomized|Intervention Model: Parallel Assignment|Masking: None (Open Label)|Primary Purpose: Treatment	2020-04-21	2020	ClinicalTrials.gov	Other
NCT04335071	Tocilizumab in the Treatment of Coronavirus Induced Disease (COVID-19)	CORON-ACT	Recruiting	SARS-CoV-2 Infection	Drug: Tocilizumab (TCZ)|Drug: Placebo	Number of patients with ICU admission|Number of patients with intubation|Number of patients with death|Illness severity|Number of patients with clinical improvement|Time to clinical improvement (days)|Duration of hospitalization (days)|Time to ICU admission (days)|Duration of ICU stay|Time to intubation|Duration of mechanical ventilation (days)		Phase 2	100	Interventional	Allocation: Randomized|Intervention Model: Parallel Assignment|Masking: Quadruple (Participant, Care Provider, Investigator, Outcomes Assessor)|Primary Purpose: Treatment	2020-04-06	2020	ClinicalTrials.gov	Other|Industry	University Hospital Bern (Inselspital), Bern, Switzerland|Centre Hospitalier Universitaire Vaudois (CHUV), Lausanne, Switzerland|Ospedale Regionale di Lugano (EOC), Viganello, Switzerland|University Hospital Zurich, Zurich, Switzerland
NCT04341168	Clinical and Immunological Characterisation of COVID-19 in Children, Adolescents and Adults		Not yet recruiting	COVID-19|SARS-CoV-2	Other: this study is non- interventional	Clinical course of COVID-19|Analysis of development of antibodies to SARS-CoV-2|Estimation of viral load|Detection of viral coinfections|Measurement of cytokine and chemokine response|Characterisation of virus-host-interaction|Identification of disease patterns in proteome|Analysis of change in lymphocyte subtypes|Analysis of histological changes in severe lung disease|Detection of bacterial coin…			160	Observational	Observational Model: Cohort|Time Perspective: Prospective	2020-04-10	2020	ClinicalTrials.gov	Other	University Hospital Cologne, Cologne, NRW, Germany
NCT04361565	Frequency and Clinical Evolution of Olfactory and Taste Disorders in COVID-19 Patients		Enrolling by invitation	COVID-19 by SARS-CoV-2 Infection		Anosmia|Ageusia|Duration of the loss of anosmia ageusia			50	Observational	Observational Model: Case-Only|Time Perspective: Retrospective	2020-04-24	2020	ClinicalTrials.gov	Other	CHU de Nice, Nice, France
NCT04355338	Assessment of Seroprevalence and Incidence of SARS-CoV-2 Infection and COVID-19 in Brazil		Not yet recruiting	COVID-19		Previous SARS-CoV-2 infection|Incidence of SARS-CoV-2 infection|Incidence of COVID-19|Incidence of hospitalization due to COVID-19|Level of neutralizing antibodies			4030	Observational	Observational Model: Cohort|Time Perspective: Retrospective	2020-04-21	2020	ClinicalTrials.gov	Other
NCT04333914	Prospective Study in Patients With Advanced or Metastatic Cancer and SARS-CoV-2 Infection	IMMUNONCOVID	Recruiting	SARS-CoV-2 (COVID-19) Infection|Advanced or Metastatic Hematological or Solid Tumor	Drug: Chloroquine analog (GNS651)|Drug: Nivolumab|Drug: Tocilizumab|Other: Standard of care	28-day survival rate|Time to clinical improvement|Clinical status|Mean change in clinical status from baseline to days|Overall survival|Length of stay in Intensive Care Unit|Duration of mechanical ventilation or high flow oxygen devices|Duration of hospitalization|Rate of throat swab negativation|Quantitative SARS-CoV-2 virus in throat swab and blood samples|Rate of secondary infection by other d…		Phase 2	273	Interventional	Allocation: Randomized|Intervention Model: Parallel Assignment|Masking: None (Open Label)|Primary Purpose: Treatment	2020-04-03	2020	ClinicalTrials.gov	Other	Centre Léon Bérard, Lyon, Rhône, France|AP-HP Hôpital Saint Antoine, Paris, France|AP-HP La Pitié Salpétrière, Paris, France|Hôpital Saint-Joseph, Paris, France|AP-HP Tenon, Paris, France|AP-HP Hôpital Bichat Claude Bernard, Paris, France|Gustave Roussy, Villejuif, France
NCT04347278	Observational Study of Follow-up of Hospitalized Patients Diagnosed With COVID-19 to Evaluate the Effectiveness of the Drug Treatment Used to Treat This Disease. COVID-19 Registry	RegCOVID19	Not yet recruiting	SARS-CoV-2	Drug: Patients with the treatment agains COVID19	Effectiveness of current drug treatments for hospitalized patients with SARS-CoV-2 infection (COVID-19 patients) in routine clinical practice|Risk factors or modifiers of pharmacological effect such as demographic characteristics, comorbidity or underlying pathology, concomitant medication.|Information on the patterns of use of these drugs (dose, duration of treatment,|Adverse events|Time of hosp…			100	Observational	Observational Model: Other|Time Perspective: Other	2020-04-15	2020	ClinicalTrials.gov	Other
NCT04352348	Cohort of Patients Infected With SARS-CoV2 (COVID-19) or Suspected of Being	COVIDeF	Recruiting	COVID-19	Other: blood samples	Identification of prognostic factors for progression to a severe form of COVID-19 infection|Clinical aggravation of the infection|Discharge of hospitalization|Death|Description of clinical manifestations|Description of biological manifestations|Description of radiological manifestations|Description of physiological manifestations|Patient-related prognostic factors|Virus-related risk factors|Compa…		Not Applicable	2000	Interventional	Allocation: Non-Randomized|Intervention Model: Parallel Assignment|Masking: None (Open Label)|Primary Purpose: Basic Science	2020-04-20	2020	ClinicalTrials.gov	Other	GH Pitié-Salpêtrière / Service d'Accueil des Urgences, Paris, Ile-de-France, France
NCT04340557	Do Angiotensin Receptor Blockers Mitigate Progression to Acute Respiratory Distress Syndrome With SARS-CoV-2 Infection		Recruiting	SARS-CoV Infection	Drug: Losartan	Mechanical ventilation|ICU transfer|Oxygen therapy		Phase 4	200	Interventional	Allocation: Randomized|Intervention Model: Parallel Assignment|Masking: None (Open Label)|Primary Purpose: Prevention	2020-04-09	2020	ClinicalTrials.gov	Other	Sharp Grossmont Hospital, La Mesa, California, United States|Sharp Chula Vista Medical Center, San Diego, California, United States|Sharp Coronado Hospital, San Diego, California, United States|Sharp Memorial Hospital, San Diego, California, United States
NCT04328285	Chemoprophylaxis of SARS-CoV-2 Infection (COVID-19) in Exposed Healthcare Workers	COVIDAXIS	Recruiting	COVID-19	Drug: Hydroxychloroquine|Drug: Placebo of Hydroxychloroquine|Drug: Lopinavir and ritonavir|Drug: Placebo of LPV/r Tablets	Occurrence of an symptomatic or asymptomatic SARS-CoV-2 infection among healthcare workers (HCWs)|Evaluation of the occurrence of adverse events in each arm,|Evaluation of the discontinuation rates of the investigational drug in each arm,|Evaluation of the adherence of participants to study drug,|Evaluation of the incidence of symptomatic cases of SARS-CoV-2 infection in each arm,|Evaluation of t…		Phase 3	1200	Interventional	Allocation: Randomized|Intervention Model: Parallel Assignment|Masking: Triple (Participant, Investigator, Outcomes Assessor)|Primary Purpose: Prevention	2020-03-31	2020	ClinicalTrials.gov	Other|Industry	CHU d'Angers, Angers, France|CHU de Bordeaux, Bordeaux, France|CHU de Clermont-Ferrand, Clermont-ferrand, France|CHU de Nancy, Nancy, France|CHU de Nantes, Nantes, France|AP-HP - Hôpital Bichat, Paris, France|CHU de Rennes, Rennes, France|CHU de Rouen, Rouen, France|CHU de Saint-Etienne, Saint-Étienne, France
NCT04364022	Efficacy of Pragmatic Same-day COVID-19 Ring Prophylaxis for Adult Individuals Exposed to SARS-CoV-2 in Switzerland	COPEP	Recruiting	Prevention of COVID-19	Drug: Hydroxychloroquine Sulfate 200 MG [Plaquenil]|Drug: Lopinavir/ritonavir	21-day incidence of COVID-19 in individuals exposed to SARS-CoV- 2 who are asymptomatic at baseline (intent-to-treat (ITT) analysis).|21-day incidence of COVID-19 in individuals exposed to SARS-CoV- 2 who are asymptomatic, PCR-confirmed SARS-CoV-2 negative and have negative SARS-CoV-2 serology at baseline (modified ITT)|21-day incidence of SARS-CoV-2 infection in individuals exposed to SARS-CoV-2…		Phase 3	420	Interventional	Allocation: Randomized|Intervention Model: Parallel Assignment|Masking: None (Open Label)|Primary Purpose: Prevention	2020-04-27	2020	ClinicalTrials.gov	Other	Universitätsspital Basel and SwissTPH, Basel, Switzerland|Hôpitaux Universitaires de Genève, Geneva, Switzerland
NCT04344431	Management by Hyperbaric Oxygen Therapy of Patients With Hypoxaemic Pneumonia With SARS-CoV-2 (COVID-19)	OHB10cov	Recruiting	Covid-19	Combination Product: Hyperbaric oxygen treatment (HBOT) i.e. inhalation of pressurized oxygen delivered by a hyperbaric chamber (drug/device)	Time to normalize the oxygen requirement (oxygeno-dependence)|Days of hospitalization between the HBO group and the control group.|Oxygen flow values to obtain a saturation by pulse oximetry greater than or equal to 92% values between the HBO group and the control group.|Days on invasive mechanical ventilation|Mortality		Phase 2|Phase 3	100	Interventional	Allocation: Randomized|Intervention Model: Parallel Assignment|Masking: Single (Outcomes Assessor)|Primary Purpose: Treatment	2020-04-14	2020	ClinicalTrials.gov	Other	Sainte Anne Military Teaching Hospital, Toulon, France
NCT04324021	Efficacy and Safety of Emapalumab and Anakinra in Reducing Hyperinflammation and Respiratory Distress in Patients With COVID-19 Infection.		Recruiting	SARS-CoV-2	Biological: Emapalumab|Biological: Anakinra	Treatment success|Time to mechanical ventilation|Change from baseline in Modified Early Warning system score|Change from baseline in resting peripheral capillary oxygen saturation (SpO2)|Change from baseline in partial pressure of oxygen/fraction of inspired oxygen (PaO2/FiO2)|Change of pH in hemogasanalysis from baseline|Change of carbon dioxide tension (pCO2) in hemogasanalysis from baseline|Ch…		Phase 2|Phase 3	54	Interventional	Allocation: Randomized|Intervention Model: Parallel Assignment|Masking: None (Open Label)|Primary Purpose: Treatment	2020-03-27	2020	ClinicalTrials.gov	Industry	ASST Spedali Civili di Brescia Dipartimento di Reumatologia e Immunologia Clinica, Brescia, Italy|Ospedale Maggiore Policlinico, Dipartimento di Anestesia-Rianimazione e Medicina di Urgenza, Milano, Italy|Azienda Ospedaliero-Universitaria di Parma, Dipartimento di Malattie infettive ed epatologia, Parma, Italy|Ospedale Lazzaro Spallanzani, Dipartimento di Malattie Infettive ad alta Intensità di c…
NCT04344977	Collection of Anti-SARS-CoV-2 Immune Plasma	NIAID	Recruiting	Coronavirus Disease 2019 (COVID-19)		Identification of eligible donors and collection of anti-SARS-CoV-2 immune plasma			1500	Observational	Observational Model: Case-Only|Time Perspective: Prospective	2020-04-14	2020	ClinicalTrials.gov	NIH	Bloodworks Northwest, Seattle, Washington, United States Minor Outlying Islands
NCT04358783	Convalescent Plasma Compared to the Best Available Therapy for the Treatment of SARS-CoV-2 Pneumonia	COP-COVID-19	Not yet recruiting	Coronavirus Infection	Biological: Plasma|Other: Best Available Therapy	Early all-cause mortality|Time in days for SARS-CoV-2 RT-PCR negatives|The serum anti-SARS-CoV-2 antibody titres|Detection of serum antibodies		Phase 2	30	Interventional	Allocation: Randomized|Intervention Model: Parallel Assignment|Masking: Quadruple (Participant, Care Provider, Investigator, Outcomes Assessor)|Primary Purpose: Treatment	2020-04-24	2020	ClinicalTrials.gov	Other	Hospital Universitario José E. Gonzalez, Monterrey, Nuevo Leon, Mexico
NCT04347954	PVP-I Nasal Sprays and SARS-CoV-2 Nasopharyngeal Titers (for COVID-19)		Not yet recruiting	COVID-19	Drug: Povidone-Iodine 2%|Drug: Povidone-Iodine 0.5%|Drug: Isotonic saline 0.9%	Mean change in viral titers of SARS-CoV-2|Frequency of adverse effects of interest after nasal sprays|Frequency of symptoms related to SARS-CoV-2		Phase 1|Phase 2	45	Interventional	Allocation: Randomized|Intervention Model: Parallel Assignment|Masking: Double (Participant, Investigator)|Primary Purpose: Treatment	2020-04-15	2020	ClinicalTrials.gov	Other	Stanford Health Care, Stanford, California, United States
NCT04315896	Hydroxychloroquine Treatment for Severe COVID-19 Pulmonary Infection (HYDRA Trial)	HYDRA	Recruiting	COVID-19|Severe Acute Respiratory Syndrome	Drug: Hydroxychloroquine|Drug: Placebo oral tablet	All-cause hospital mortality|Length of hospital stay|Need of mechanical ventilation|Ventilator free days|Grade 3-4 adverse reaction		Phase 3	500	Interventional	Allocation: Randomized|Intervention Model: Parallel Assignment|Masking: Quadruple (Participant, Care Provider, Investigator, Outcomes Assessor)|Primary Purpose: Treatment	2020-03-20	2020	ClinicalTrials.gov	Other|Industry	Instituto Nacional de Enfermedades Respiratorias, Ismael Cosío Villegas, Mexico, City, Mexico
NCT04346667	Post-Exposure Prophylaxis for Asymptomatic SARS-CoV-2 COVID-19 Patients With choloroquinE Compounds	PEACE	Not yet recruiting	SARS-CoV-2|Coronavirus Infection|Asymptomatic Condition|COVID-19	Drug: Hydroxychloroquine Sulfate Regular dose|Drug: Hydroxychloroquine Sulfate Loading Dose|Drug: Chloroquine|Drug: Placebo	RT-PCR negative status|Progression of symptoms|Development of Symptoms|Adverse events		Phase 4	400	Interventional	Allocation: Randomized|Intervention Model: Parallel Assignment|Masking: Double (Participant, Outcomes Assessor)|Primary Purpose: Treatment	2020-04-15	2020	ClinicalTrials.gov	Other
NCT04318431	Prevalence of SARS -Cov2 Carriage in Asymptomatic and Mildly-symptomatic Children	COVILLE	Recruiting	Covid19	Diagnostic Test: Data collection and rhinopharyngeal swab	Proportion of asymptomatic children or children with mild respiratory symptoms|Confirmed Cov2-SARS cases by age|Confirmed Cov2-SARS cases by symptoms|Viral load|Other respiratory viruses|Sars-Cov2 IgM|Sars-Cov2 IgG		Not Applicable	600	Interventional	Intervention Model: Single Group Assignment|Masking: None (Open Label)|Primary Purpose: Diagnostic	2020-03-24	2020	ClinicalTrials.gov	Other	Cabinet du Dr Belaroussi, Boulogne, France|Cabinet du Dr Derkx, Champigny-sur-Marne, France|Cabinet du Dr Coicadan, Chennevières-sur-Marne, France|14 Av rené Samuel, Clamart, France|Cabinet du Dr Corrard, Combs-la-Ville, France|10 rue Delambre, Lagny-sur-Marne, France|157 Avenue du Général Leclerc, Maisons-Alfort, France|21 Grande Rue Charles de Gaulle, Nogent-sur-Marne, France|Cabinet du Dr Debe…
NCT04315480	Tocilizumab for SARS-CoV2 (COVID-19) Severe Pneumonitis		Active, not recruiting	SARS Pneumonia	Drug: Tocilizumab	arrest in deterioration of pulmonary function|improving in pulmonary function|need of oro-tracheal intubation|death		Phase 2	38	Interventional	Intervention Model: Single Group Assignment|Masking: None (Open Label)|Primary Purpose: Treatment	2020-03-19	2020	ClinicalTrials.gov	Other	Università Politecnica delle Marche, Ancona, AN, Italy
NCT04336215	Rutgers COVID-19 Cohort Study		Recruiting	Coronavirus|SARS-CoV-2	Other: Non-Interventional	Prevalence|Incidence			750	Observational	Observational Model: Cohort|Time Perspective: Prospective	2020-04-07	2020	ClinicalTrials.gov	Other	Clinical Research Center Rutgers-Robert Wood Johnson Medical School RWJUH East Tower -, New Brunswick, New Jersey, United States|Robert Wood Johnson University Hospital, New Brunswick, New Jersey, United States|Clinical Research Unit Rutgers New Jersey Medical School, Newark, New Jersey, United States|Rutgers School of Dental Medicine, Newark, New Jersey, United States|University Hospital, Newark…
NCT04361461	Use of Hydroxychloroquine Alone or Associated for Inpatients With SARS-CoV2 Virus (COVID-19)		Not yet recruiting	Coronavirus Infections|SARS-CoV 2|SARS (Severe Acute Respiratory Syndrome)|Pulmonary Disease	Drug: Hydroxychloroquine Sulfate|Drug: Hydroxychloroquine Sulfate + Azythromycin	Individual response rate|All-cause mortality|Duration of mechanical ventilation|Proportion of patients which needed mechanical ventilation during study|World Health Organization (WHO) Ordinal scale|Duration of hospitalization|Rates of drug discontinuation		Phase 3	500	Interventional	Allocation: Randomized|Intervention Model: Parallel Assignment|Masking: None (Open Label)|Primary Purpose: Treatment	2020-04-24	2020	ClinicalTrials.gov	Industry|Other	Apsen Farmacêutica S.A., São Paulo, Brazil
NCT04347694	Study to Determine the Immunization Status Among Nephrological Health Care Personnel Against SARS-CoV-2 in a Single Center Over the Course of 12 Months During the Worldwide COVID-19 Pandemic.	CONEC	Recruiting	SARS-CoV 2|Immunization; Infection		Status of Immunization			400	Observational	Observational Model: Other|Time Perspective: Prospective	2020-04-15	2020	ClinicalTrials.gov	Other	Medical University of Vienna, Division for Nephrology and Dialysis, Vienna, Austria
NCT04363632	Prospective Analysis of Morbi-mortality of Patients With Cancers in Active Phase of Treatment Suspected or Diagnosed of a SARS-CoV-2 Infection	ONCOVID-19	Recruiting	SARS-CoV-2 (COVID-19) Suspicion|Cancer		Mortality of cancer patients under active anticancer treatment|Overall survival|Duration of hospitalization|Death cause|Associated complications			150	Observational	Observational Model: Cohort|Time Perspective: Other	2020-04-27	2020	ClinicalTrials.gov	Other	Centre Leon Berard, Lyon, France
NCT04323527	Chloroquine Diphosphate for the Treatment of Severe Acute Respiratory Syndrome Secondary to SARS-CoV2	CloroCOVID19	Recruiting	SARS-CoV Infection|Severe Acute Respiratory Syndrome (SARS) Pneumonia	Drug: Chloroquine diphosphate	Mortality rate reduction of 50% by day 28|Absolute mortality on days 7 and 14|Improvement in overall subject's clinical status assessed in standardized clinical questionnaires on days 14 and 28|Improvement in daily clinical status assessed in standardized clinical questionnaires during hospitalization|Duration of supplemental oxygen (if applicable)|Duration of mechanical ventilation (if applicabl…		Phase 2	440	Interventional	Allocation: Randomized|Intervention Model: Parallel Assignment|Masking: Quadruple (Participant, Care Provider, Investigator, Outcomes Assessor)|Primary Purpose: Treatment	2020-03-26	2020	ClinicalTrials.gov	Other	Hospital e Pronto Socorro Delphina Rinaldi Abdel Aziz, Manaus, Amazonas, Brazil
NCT04345601	Mesenchymal Stromal Cells for the Treatment of SARS-CoV-2 Induced Acute Respiratory Failure (COVID-19 Disease)		Not yet recruiting	Sars-CoV2|Acute Respiratory Distress Syndrome|COVID-19	Genetic: Mesenchymal Stromal Cells	Incidence of unexpected adverse events|Improved oxygen saturations ≥93%|Decrease in oxygen supplementation by non-invasive or invasive interventions|Frequency of progression to mechanical ventilation or ECMO|Duration of mechanical ventilation|Duration of ICU stay|Duration of hospital stay|All-cause mortality at day 28		Early Phase 1	30	Interventional	Intervention Model: Single Group Assignment|Masking: None (Open Label)|Primary Purpose: Treatment	2020-04-14	2020	ClinicalTrials.gov	Other	Houston Methodist Hospital, Houston, Texas, United States
NCT04353596	Stopping ACE-inhibitors in COVID-19	ACEI-COVID	Recruiting	SARS-CoV-2|COVID-19	Drug: ACE inhibitor, angiotensin receptor blocker	Combination of maximum Sequential Organ Failure Assessment (SOFA) Score and death|Composite of admission to an intensive care unit (ICU), the use of mechanical ventilation, or all-cause death|Maximum and median maximum Sequential Organ Failure Assessment (SOFA) Score|Rates of non-invasive ventilation|Rates of renal replacement therapies|Change of viral burden|Change of C-reactive protein (CRP), i…		Phase 4	208	Interventional	Allocation: Randomized|Intervention Model: Parallel Assignment|Masking: Single (Outcomes Assessor)|Primary Purpose: Treatment	2020-04-20	2020	ClinicalTrials.gov	Other	Medical University Innsbruck, University Hospital of Internal Medicine III, Innsbruck, Tyrol, Austria|Landeskrankenhaus Hall, Hall In Tirol, Austria|Medical University Innsbruck, Intensive Care and Emergency Medicine Department, Innsbruck, Austria|Medical University Innsbruck, University Hospital of Internal Medicine II, Innsbruck, Austria|Medical University Innsbruck, University Hospital of Inte…
NCT04333368	Cell Therapy Using Umbilical Cord-derived Mesenchymal Stromal Cells in SARS-CoV-2-related ARDS	STROMA-CoV2	Recruiting	Severe Acute Respiratory Syndrome Coronavirus 2|Severe Acute Respiratory Distress Syndrome	Biological: Umbilical cord Wharton's jelly-derived human|Other: NaCl 0.9%	Respiratory efficacy evaluated by the increase in PaO2/FiO2 ratio from baseline to day 7 in the experimental group compared with the placebo group|Lung injury score|Oxygenation index|In-hospital mortality|Mortality|Ventilator-free days|Number of days between randomization and the first day the patient meets weaning criteria o Number of days between randomization and the first day the patient meet…		Phase 1|Phase 2	60	Interventional	Allocation: Randomized|Intervention Model: Parallel Assignment|Masking: Triple (Participant, Care Provider, Investigator)|Primary Purpose: Treatment	2020-04-03	2020	ClinicalTrials.gov	Other	Hôpital Pitié-Salpêtrière - APHP, Paris, France|Hôpital Européen Georges Pompidou - APHP, Paris, France
NCT04348240	Transmissibility and Viral Load of SARS-CoV-2 in Oral Secretions		Recruiting	COVID-19		To determine SARS-CoV-2 viral load and infectivity in saliva that may contribute to asymptomatic transmission			60	Observational	Observational Model: Cohort|Time Perspective: Prospective	2020-04-16	2020	ClinicalTrials.gov	NIH	National Institutes of Health Clinical Center, Bethesda, Maryland, United States
NCT04313023	The Use PUL-042 to Reduce the Infection Rate and Progression to COVID-19 in Adults Exposed to SARS-CoV-2		Not yet recruiting	COVID-19	Drug: PUL-042 Inhalation Solution|Drug: Placebo	Severity of COVID-19|Incidence of SARS-CoV-2 infection|ICU admission|Mechanical ventilation|Mortality		Phase 2	200	Interventional	Allocation: Randomized|Intervention Model: Parallel Assignment|Masking: Quadruple (Participant, Care Provider, Investigator, Outcomes Assessor)|Primary Purpose: Prevention	2020-03-18	2020	ClinicalTrials.gov	Industry
NCT04312997	The Use of PUL-042 Inhalation Solution to Reduce the Severity of COVID-19 in Adults Positive for SARS-CoV-2 Infection		Not yet recruiting	COVID-19	Drug: PUL-042 Inhalation Solution|Drug: Placebo	Severity of COVID-19|SARS-CoV-2 infection|Severity of COVID-19 over 28 days|ICU admission|Mechanical Ventilation|Mortality		Phase 2	100	Interventional	Allocation: Randomized|Intervention Model: Parallel Assignment|Masking: Quadruple (Participant, Care Provider, Investigator, Outcomes Assessor)|Primary Purpose: Treatment	2020-03-18	2020	ClinicalTrials.gov	Industry
NCT04355533	Immunity Against SARS-CoV2 in Children and Their Parents / COVID-19	PED-COVID	Not yet recruiting	COVID-19 Infection	Biological: serology test|Diagnostic Test: NG Biotech|Biological: nasopharyngeal swab|Biological: rectal swab|Biological: saliva sample	Seroconversion against SARS-CoV2 in children of the Parisian area|Protective immunity|Measure of Ab antiN and Ab anti-S1|Neutralization activity|Positive qPCR|correlation between different Ab and qPCR and neutralization activity|correlation of the NGBiotech rapid test with the classical serological result|correlation of the NGBiotech rapid test with qPCR results|duration of viral carriage in stoo…		Not Applicable	1920	Interventional	Allocation: Non-Randomized|Intervention Model: Single Group Assignment|Masking: None (Open Label)|Primary Purpose: Diagnostic	2020-04-21	2020	ClinicalTrials.gov	Other|Industry	Hôpital necker Enfants-Malades, ¨Paris, France
NCT04358406	Rhu-pGSN for Severe Covid-19 Pneumonia		Not yet recruiting	Sars-CoV2	Drug: Recombinant human plasma gelsolin (Rhu-pGSN)|Other: Placebo	Efficacy: Proportion of subjects alive not on vasopressors, mechanical ventilator, and dialysis|Safety and Tolerability: Proportion of subjects with serious adverse events (SAEs)|Efficacy: All cause mortality rate though Day 28|Efficacy: Change in World Health Organisation (WHO) 9-point severity score|Efficacy: Proportion of subjects discharged to home or immediate prior residence|Efficacy: Numbe…		Phase 2	60	Interventional	Allocation: Randomized|Intervention Model: Single Group Assignment|Masking: Quadruple (Participant, Care Provider, Investigator, Outcomes Assessor)|Primary Purpose: Treatment	2020-04-24	2020	ClinicalTrials.gov	Industry
NCT04322188	An Observational Case-control Study of the Use of Siltuximab in ARDS Patients Diagnosed With COVID-19 Infection	SISCO	Recruiting	Severe Acute Respiratory Syndrome (ARDS) Secondary to SARS-COV-2 Infection		Cohort A: reduction of the need of invasive ventilation or 30-day mortality|Cohort B: reduction of mortality|Cohort A Reduction of the need of time of ventilatory support|Cohort B Percentage of patients that undergo to tracheostomy|Cohort B Improvement of the lung function assessed by radiologic findings			50	Observational	Observational Model: Case-Control|Time Perspective: Retrospective	2020-03-26	2020	ClinicalTrials.gov	Other	ASST - Papa Giovanni XXIII, Bergamo, Italy
NCT04360707	Solid Organ Transplant Recipients With Covid-19 French Registry	TX-COVID	Recruiting	SARS-CoV-2		Clinical Presentation and Incidence of Covid-19 Infection in Different Cohorts of Solid Organ Transplant Patients			300	Observational	Observational Model: Case-Only|Time Perspective: Prospective	2020-04-24	2020	ClinicalTrials.gov	Other	Service de Néphrologie et Transplantation, Strasbourg, France
NCT04359810	Plasma Therapy of COVID-19 in Critically Ill Patients		Not yet recruiting	SARS-CoV Infection	Biological: Convalescent Plasma (anti-SARS-CoV-2 plasma)|Biological: Non-convalescent Plasma (control plasma)	Time to Improvement|Rate of SARS-CoV-2 PCR Positivity|Duration of SARS-CoV-2 PCR Positivity|Duration of Need for Supplemental Oxygen|Duration of Hospitalization|In-hospital 28-day Mortality Rate		Phase 2	105	Interventional	Allocation: Randomized|Intervention Model: Parallel Assignment|Masking: Double (Participant, Outcomes Assessor)|Primary Purpose: Treatment	2020-04-24	2020	ClinicalTrials.gov	Other	Columbia University Irving Medical Center/NYP, New York, New York, United States
NCT04343729	Methylprednisolone in the Treatment of Patients With Signs of Severe Acute Respiratory Syndrome in Covid-19	MetCOVID	Recruiting	SARS-CoV Infection|Severe Acute Respiratory Syndrome (SARS) Pneumonia	Drug: Methylprednisolone Sodium Succinate|Drug: Placebo solution	Mortality rate at day 28|Proportion of patients with SARS|Mortality rate on days 7, 14 and 28|Incidence of orotracheal intubation|Change in oxygenation index		Phase 2	420	Interventional	Allocation: Randomized|Intervention Model: Parallel Assignment|Masking: Quadruple (Participant, Care Provider, Investigator, Outcomes Assessor)|Primary Purpose: Treatment	2020-04-13	2020	ClinicalTrials.gov	Other	Hospital e Pronto Socorro Delphina Rinaldi Abdel Aziz, Manaus, Amazonas, Brazil
NCT04355429	Efficacy of Captopril in Covid-19 Patients With Severe Acute Respiratory Syndrome (SARS) CoV-2 Pneumonia (CAPTOCOVID)	CAPTOCOVID	Not yet recruiting	Pneumonia|Coronavirus Infection	Drug: captopril 25mg	Efficacy of captopril nebulization addition to standard of care compared to standard of care.		Phase 2	230	Interventional	Allocation: Randomized|Intervention Model: Parallel Assignment|Masking: None (Open Label)|Primary Purpose: Treatment	2020-04-21	2020	ClinicalTrials.gov	Other	CH Victor Dupuy- Argenteuil, Argenteuil, France|Hôpital Avicenne,, Bobigny, France|Hôpital Avicenne, Bobigny, France|Hôpital Avicenne, Bobigny, France|Hôpital Antoine Béclère, Clamart, France|CH de Compiègne-Noyon, Compiègne, France|Groupe hospitalier Sud Ile de France, Melun, France|Hôpital de la Pitié- Salpêtrière, Paris, France|Hôpital Tenon, Paris, France|CHRU de Tours, Hôpital Bretonneau, To…
NCT04351490	Impact of Zinc and Vitamin D3 Supplementation on the Survival of Aged Patients Infected With COVID-19	ZnD3-CoVici	Not yet recruiting	SARS-CoV 2	Dietary Supplement: Zinc gluconate|Dietary Supplement: 25-OH cholecalciferol	Survival rate in asymptomatic subjects at inclusion|Survival rate in symptomatic subjects at inclusion|Survival rate in overall subjects|Cumulative incidence of Covid-19 infection in asymptomatic subjects at inclusion		Not Applicable	3140	Interventional	Allocation: Randomized|Intervention Model: Parallel Assignment|Masking: None (Open Label)|Primary Purpose: Treatment	2020-04-17	2020	ClinicalTrials.gov	Other
NCT04341415	Impact of Auricular Vagus Nerve Neuromodulation on COVID-19 Positive Inpatients Outcome	SOS-COVID19	Not yet recruiting	Covid19|SARS-CoV Infection	Procedure: Auricular neuromodulation|Procedure: Control	Comparison of the percentage of clinically improved inpatients between D0 and D14		Not Applicable	60	Interventional	Allocation: Randomized|Intervention Model: Parallel Assignment|Masking: Double (Participant, Care Provider)|Primary Purpose: Treatment	2020-04-10	2020	ClinicalTrials.gov	Other	Fondation Adolphe de Rothschild, Paris, France
NCT04347070	Implementation of Physiotherapy on COVID-19 Patients in ICU	PHYSIO-COVID	Recruiting	Sars-CoV2|COVID-19	Other: Phsyiotherapy	Time of physiotherapy|Type of physiotherapy implemented			150	Observational	Observational Model: Cohort|Time Perspective: Retrospective	2020-04-15	2020	ClinicalTrials.gov	Other	Uhmontpellier, Montpellier, France
NCT04341207	Epidemiology of SARS-CoV-2 and Mortality to Covid19 Disease in French Cancer Patients	ONCOVID	Recruiting	Cancer & COVID 19	Drug: Hydroxychloroquine|Drug: Azithromycin	Prevalence and the 3-months incidence of SARS-CoV-2 in cancer patients|Covid-19 disease-specific mortality rate in cancer patients treated by hydroxychloroquine and azithromycin		Phase 2	1000	Interventional	Allocation: Non-Randomized|Intervention Model: Parallel Assignment|Masking: None (Open Label)|Primary Purpose: Treatment	2020-04-10	2020	ClinicalTrials.gov	Other	Gustave Roussy, Villejuif, Val De Marne, France
NCT04344951	Chloroquine Phosphate Against Infection by the Novel Coronavirus SARS-CoV-2 (COVID-19): The HOPE Open-Label, Non Randomized Clinical Trial	HOPE	Recruiting	Pneumonia, Viral|Covid-19	Drug: UNIKINON (Chloroquine phosphate) 200mg tablets	50% reduction in symptom score for patients with lower respiratory tract infection|Lack of progression for patients with upper respiratory tract infection|Comparison of the primary endpoint with respective patients not receiving the treatment|Serious respiratory failure until day 14. This will be compared with respective patients not receiving the treatment.|Frequency of AEs and SAEs		Phase 2	60	Interventional	Intervention Model: Single Group Assignment|Masking: None (Open Label)|Primary Purpose: Prevention	2020-04-14	2020	ClinicalTrials.gov	Industry|Other	Divine Providence Hospital Pammakaristos, Athens, Greece|Athens General Hospital Hippokrateio, Athens, Greece|Athens General Hospital of Thoracic Diseases SOTIRIA, 1st University Pulmonary Clinic, Athens, Greece|Athens General Hospital of Thoracic Diseases SOTIRIA, 3rd University Pathology Clinic, Athens, Greece|General Hospital of Athens Sismanoglio, Maroúsi, Greece
NCT04344288	Corticosteroids During Covid-19 Viral Pneumonia Related to SARS-Cov-2 Infection	CORTI-Covid	Recruiting	Viral Pneumonia Human Coronavirus|COVID-19	Drug: Prednisone|Other: Control group	Number of patients with a theoretical respiratory indication for transfer to intensive care unit evaluated by a SpO2 <90% stabilized at rest and under not more than 5 L / min of supplemental oxygen using medium concentration mask.|disease severity assessed on a 7-level ordinal scale|number of patients with a supplemental oxygen use|radiological signs on chest imaging|number of patients transferre…		Phase 2	304	Interventional	Allocation: Randomized|Intervention Model: Parallel Assignment|Masking: None (Open Label)|Primary Purpose: Treatment	2020-04-14	2020	ClinicalTrials.gov	Other	Hôpital Pneumologique et Cardiovasculaire Louis Pradel, Bron, France|Groupement Hospitalier Nord, Lyon, France|Groupement Hospitalier Nord, Lyon, France|Hôpital Edouard Herriot, Lyon, France|Hôpital St Joseph Saint Luc, Lyon, France|Hôpital St Joseph, Marseille, France|Centre hospitalier Lyon Sud, Pierre-Bénite, France|Centre hospitalier Lyon Sud, Pierre-Bénite, France|CHU St Etienne, Saint-Étien…
NCT04355715	Combination of Chest Scanography and Nasal Viral Detection Test to Detect COVID-19 Positive Patients Before Surgical Intervention in a University Hospital During Coronavirus Pandemia	COVID-Scan	Active, not recruiting	COVID 19|SARS-Cov-2		Confirmed diagnosis of COVID-19 infection|Incidence of unexpected COVID-19 positive patients admitted to the hospital|Number of contaminating events avoided by the early detection of COVID-19 patients|Incidence of SARS-Cov-2 seroconversion			200	Observational	Observational Model: Cohort|Time Perspective: Prospective	2020-04-21	2020	ClinicalTrials.gov	Other	Uh Montpellier, Montpellier, France
NCT04329611	ALBERTA HOPE COVID-19 for the Prevention of Severe COVID19 Disease		Recruiting	COVID-19	Drug: Hydroxychloroquine	Composite of hospitalization, invasive mechanical ventilation or death within 30 days|mortality|Symptom duration|Disposition at 30 days defined as recovered, ongoing symptoms but not hospitalized, hospitalized, or deceased.		Phase 3	1660	Interventional	Allocation: Randomized|Intervention Model: Single Group Assignment|Masking: Triple (Participant, Care Provider, Investigator)|Primary Purpose: Treatment	2020-04-01	2020	ClinicalTrials.gov	Other	University of Calgary/Foothills Medical Centre, Calgary, Alberta, Canada|University of Alberta, Edmonton, Alberta, Canada
NCT04350086	Use of Dexmedetomidine in Light to Moderate Sedation in the Patient in the Palliative Situation of a Sars-cov-2 / COVID-19 Infection	PRODEX	Not yet recruiting	COVID-19 Infection|Sars-cov-2|Respiratory Failure|Palliative Situation	Drug: Treatment with Dexmedetomidine	Efficacy of mild to moderate palliative sedation induced by Dexmedetomidine.|Overall survival of patients on Dexmedetomidine|Daily analgesic effect of Dexmedetomidine|Other sedative pharmacological agents|Average dosage required for Dexmedetomidine to achieve mild to moderate sedation		Phase 4	10	Interventional	Intervention Model: Single Group Assignment|Masking: None (Open Label)|Primary Purpose: Treatment	2020-04-16	2020	ClinicalTrials.gov	Other	University Hospital, Limoges, France
NCT04363853	Tocilizumab Treatment in Patients With COVID-19		Recruiting	Sars-CoV2	Drug: Tocilizumab	Hematic biometry|Blood chemistry|Blood gas|blood gas|thorax radiography		Phase 2	200	Interventional	Intervention Model: Single Group Assignment|Masking: None (Open Label)|Primary Purpose: Treatment	2020-04-27	2020	ClinicalTrials.gov	Other|Industry	National Cancer Institute of Mexico, Mexico city, Distrito Federal, Mexico
NCT04352608	Safety and Immunogenicity Study of Inactivated Vaccine for Prophylaxis of SARS CoV-2 Infection (COVID-19)		Recruiting	COVID-19	Biological: Two doses of medium dosage inactivated SARS-CoV-2 vaccine at the emergency vaccination schedule|Biological: Two doses of high dosage inactivated SARS-CoV-2 vaccine at the emergency vaccination schedule|Biological: Two doses of placebo at the emergency vaccination schedule|Biological: Two doses of medium dosage inactivated SARS-CoV-2 vaccine at the routine vaccination schedule|Biologic…	Safety indexes of adverse reactions|Immunogenicity indexes of neutralizing-antibody seroconversion rates for the emergency vaccination schedule （day 0,14）|Immunogenicity indexes of neutralizing-antibody seroconversion rates for the routine vaccination schedule (day 0,28)|Occurrence of abnormal changes of laboratory safety examinations (hemoglobin,WBCs, platelets, ALT, AST, total bilirubin, creati…		Phase 1|Phase 2	744	Interventional	Allocation: Randomized|Intervention Model: Parallel Assignment|Masking: Quadruple (Participant, Care Provider, Investigator, Outcomes Assessor)|Primary Purpose: Prevention	2020-04-20	2020	ClinicalTrials.gov	Industry	Suining County Center for Disease Control and Prevention, Xuzhou, Jiangsu, China
NCT04304690	COVID-19 Seroconversion Among Front Line Medical and Paramedical Staff in Emergency, Intensive Care Units and Infectious Disease Departments During the 2020 Epidemic	SEROCOV	Recruiting	Sars-CoV2	Other: blood sample	Quantify the proportion of patients with documented Sars-CoV2 infection among medical and paramedical staff|Identification of risk factors for seroconversion|Quantify the proportion of asymptomatic infections among staff who have seroconverted| Describe symptomatic infections for personnel developing acute clinical (respiratory or digestive) viral syndrome		Not Applicable	1000	Interventional	Intervention Model: Single Group Assignment|Masking: None (Open Label)|Primary Purpose: Other	2020-03-11	2020	ClinicalTrials.gov	Other	Hopital Pitié Salpetrière, Paris, France
NCT04355481	Dissemination of SARS-COV-2 (COVID-19) in the Environment of Infected Patients Admitted to Intensive Care Unit	ENVIROREA	Recruiting	Covid-19|Viral Infection		Estimate the proportion of patients hospitalized in intensive care for a SARS-Cov-2 viral lung infection and contaminating their environment at 1 meter.			150	Observational	Observational Model: Cohort|Time Perspective: Prospective	2020-04-21	2020	ClinicalTrials.gov	Other	Service de réanimation Hôpital Avicenne, Bobigny, France|Service de réanimation Hôpital Bichat, Paris, France|Service de réanimation Hôpital Tenon, Paris, France
NCT04356937	Efficacy of Tocilizumab on Patients With COVID-19		Not yet recruiting	SARS-CoV 2	Drug: Tocilizumab|Drug: Placebos	Proportion of patients that require mechanical ventilation|Requirement for inotropes and/or vasopressors|8-level Clinical improvement Scale|Duration of mechanical ventalition|Hospital discharge|Mortality|Duration of ICU stay|Duration of time on supplemental oxygen|The proportion of patients who require renal replacement therapy or have doubling of creatinine		Phase 3	300	Interventional	Allocation: Randomized|Intervention Model: Parallel Assignment|Masking: Double (Participant, Investigator)|Primary Purpose: Treatment	2020-04-22	2020	ClinicalTrials.gov	Other|Industry	Massachusetts General Hospital, Boston, Massachusetts, United States
NCT04339712	Personalised Immunotherapy for SARS-CoV-2 (COVID-19) Associated With Organ Dysfunction	ESCAPE	Recruiting	COVID-19|Virus Diseases|Macrophage Activation Syndrome|Corona Virus Infection	Drug: Anakinra|Drug: Tocilizumab	Change of baseline total sequential organ failure assessment (SOFA) score|Improvement of lung involvement measurements|Increase of pO2/FiO2 ratio|Comparison of change of baseline total sequential organ failure assessment (SOFA) score in enrolled subjects towards historical comparators|Comparison of change of lung involvement measurements in enrolled subjects towards historical comparators|Compari…		Phase 2	40	Interventional	Allocation: Non-Randomized|Intervention Model: Factorial Assignment|Masking: None (Open Label)|Primary Purpose: Treatment	2020-04-09	2020	ClinicalTrials.gov	Other	2nd Department of Critical Care Medicine, ATTIKON University Hospital, Athens, Haidari, Greece|Intensive Care Unit, Ioannina University Hospital, Ioánnina, Ioannina, Greece|Department of Internal Medicine, Patras University Hospital, Patras, Rion, Greece|Department of Internal Medicine, I PAMMAKARISTOS Hospital, Athens, Greece|Intensive Care Unit, General Hospital of Athens KORGIALENIO-BENAKIO E.…
NCT04334460	Safety and Antiviral Activity of BLD-2660 in COVID-19 Hospitalized Subjects		Not yet recruiting	Sars-CoV2	Drug: BLD-2660	Antiviral Activity|Improvement of oxygenation|Safety & Tolerability: incidence of TEAEs and serious adverse events (SAEs)		Phase 2	120	Interventional	Allocation: Randomized|Intervention Model: Parallel Assignment|Masking: Quadruple (Participant, Care Provider, Investigator, Outcomes Assessor)|Primary Purpose: Treatment	2020-04-06	2020	ClinicalTrials.gov	Industry
NCT04352803	Adipose Mesenchymal Cells for Abatement of SARS-CoV-2 Respiratory Compromise in COVID-19 Disease		Not yet recruiting	Covid-19 Pneumonia|Cyotokine Storm	Biological: Autologous Adipose MSC's	Safety - Incidence of unexpected adverse events|Efficacy - Frequency of progression to mechanical ventilation|Efficacy - Changes in length of mechanical ventilation|Efficacy - Changes in length of weaning of mechanical ventilation|Efficacy - Changes in length of hospital stay|Efficacy - Changes in mortality rate		Phase 1	20	Interventional	Allocation: Non-Randomized|Intervention Model: Sequential Assignment|Masking: None (Open Label)|Primary Purpose: Treatment	2020-04-20	2020	ClinicalTrials.gov	Other
NCT04343144	Trial Evaluating Efficacy and Safety of Nivolumab (Optivo®) in Patients With COVID-19 Infection, Nested in the Corimmuno-19 Cohort.	CORIMUNO-NIVO	Not yet recruiting	COVID19- Infection With SARS-CoV-2 Virus	Drug: Nivolumab Injection	Time to clinical improvement|Overall survival|Cumulative incidence of ICU admission|Length of hospital stay|Positive nasal PCR|Incidence of adverse events|Incidence of grade 3-4 adverse events|World Health Organisation (WHO) progression scale		Phase 2	92	Interventional	Allocation: Randomized|Intervention Model: Parallel Assignment|Masking: None (Open Label)|Primary Purpose: Treatment	2020-04-13	2020	ClinicalTrials.gov	Other	Pneumologie hôpital Tenon, Paris, France
NCT04347382	Efficacy of Nigella Sativa and Natural Honey Against COVID-19	WUHAN	Recruiting	Coronavirus Infection|Sars-CoV2	Drug: Honey|Drug: Nigella Sativa / Black Cumin|Drug: Placebos	Days required to get a positive COVID-19 PCR to negative|HRCT/ X-ray findings of disease progression|Severity of symptoms progression|Duration of Hospital Saty|30 day mortality|Oxygen Saturation at room air|Incidence of viral myocarditis|Incidence of Acute respiratory Distress Syndrome		Phase 3	30	Interventional	Allocation: Randomized|Intervention Model: Parallel Assignment|Masking: Quadruple (Participant, Care Provider, Investigator, Outcomes Assessor)|Primary Purpose: Treatment	2020-04-15	2020	ClinicalTrials.gov	Other	Mayo Hospital, Kingedward Medical University, Lahore, Punjab, Pakistan
NCT04353128	Efficacy of Melatonin in the Prophylaxis of Coronavirus Disease 2019 (COVID-19) Among Healthcare Workers.	MeCOVID	Not yet recruiting	Covid19|SARS-CoV 2|Coronavirus Infection	Drug: Melatonin 2mg|Drug: Placebo oral tablet	SARS-CoV 2 infection rate		Phase 2|Phase 3	450	Interventional	Allocation: Randomized|Intervention Model: Parallel Assignment|Masking: Quadruple (Participant, Care Provider, Investigator, Outcomes Assessor)|Primary Purpose: Prevention	2020-04-20	2020	ClinicalTrials.gov	Other
NCT04347512	EVALUATION OF THE EFFICACY OF THE HYDROXYCHLOROQUINE-AZITHROMYCIN COMBINATION IN THE IN THE PREVENTION OF COVID-19 RELATED SDRA	TEACHCOVID	Not yet recruiting	Sars-CoV-2, Community-Acquired Pneumonia,COVID-19	Drug: Hydroxychloroquine and azithromycin treatment arm.|Drug: Hydroxychloroquine|Drug: Control arm	Rate of patients reaching a significant hypoxemia, in each arms.		Phase 3	405	Interventional	Allocation: Randomized|Intervention Model: Parallel Assignment|Masking: None (Open Label)|Primary Purpose: Treatment	2020-04-15	2020	ClinicalTrials.gov	Other
NCT04332107	Azithromycin for COVID-19 Treatment in Outpatients Nationwide	ACTION	Not yet recruiting	COVID-19|SARS-CoV-2	Drug: Azithromycin|Drug: Placebos	Hospitalization|Viral load|Mortality|Adverse events|Positive SARS-CoV-2 test - nasal swab|Positive SARS-CoV-2 test - saliva swab|Positive SARS-CoV-2 test - rectal swab|Genetic macrolide resistance determinants|COVID-19 symptoms|Number of emergency room visits|Number of household members with COVID-19 (confirmed or symptomatic)		Phase 3	2271	Interventional	Allocation: Randomized|Intervention Model: Parallel Assignment|Masking: Quadruple (Participant, Care Provider, Investigator, Outcomes Assessor)|Primary Purpose: Treatment	2020-04-02	2020	ClinicalTrials.gov	Other	University of California San Francisco, San Francisco, California, United States
NCT04353271	Trial of Hydroxychloroquine In Covid-19 Kinetics	THICK	Recruiting	Covid 19|Corona Virus Infection	Drug: Hydroxychloroquine|Other: Placebo	Percentage of virus free subjects|Disease severity|Incidence of hospitalization|Incidence of Death|Incidence of confirmed SARS-CoV-2 Detection|Incidence of all-cause study medication discontinuation or withdrawal|Immunity to Covid-19		Phase 2|Phase 3	58	Interventional	Allocation: Randomized|Intervention Model: Parallel Assignment|Masking: Quadruple (Participant, Care Provider, Investigator, Outcomes Assessor)|Primary Purpose: Treatment	2020-04-20	2020	ClinicalTrials.gov	Other	University of South Alabama, Mobile, Alabama, United States
NCT04330144	Hydroxychloroquine as Post Exposure Prophylaxis for SARS-CoV-2(HOPE Trial)		Not yet recruiting	Contact Person From COVID-19 Confirmed Patient	Drug: Hydroxychloroquine as post exposure prophylaxis|Other: Others(No intervention)	The rate of COVID-19		Phase 3	2486	Interventional	Allocation: Randomized|Intervention Model: Parallel Assignment|Masking: Single (Outcomes Assessor)|Primary Purpose: Prevention	2020-04-01	2020	ClinicalTrials.gov	Other
NCT04351711	Immunological Profiling of Patients With COVID-19 in Respiratory Distress	ACTICOV-2	Not yet recruiting	SARS-CoV-2|Covid-19	Other: Immunological profiling	Membrane expression of Human Leukocyte Antigen -DR isotype compared to normal values (based on 150 healthy volunteers previously sampled)|Membrane expression of cluster of differentiation 38 compared to normal values (based on 150 healthy volunteers previously sampled)|Membrane expression of Programmed cell death 1 protein compared to normal values (based on 150 healthy volunteers previously samp…			60	Observational	Observational Model: Case-Control|Time Perspective: Prospective	2020-04-17	2020	ClinicalTrials.gov	Other	CHU de Nimes, Nîmes, France
NCT04363203	VA Remote and Equitable Access to COVID-19 Healthcare Delivery (VA-REACH TRIAL)	VA-REACH	Not yet recruiting	SARS-CoV-2|COVID-19	Drug: Hydroxychloroquine|Drug: Azithromycin|Drug: Placebo oral tablet	Days to resolution of cough, fever and shortness of breath|Days to resolution of all COVID-19 symptoms|All cause hospitalization|All cause mortality|COVID-19 specific mortality|COVID-19 specific hospitalization		Phase 4	600	Interventional	Allocation: Randomized|Intervention Model: Single Group Assignment|Masking: Quadruple (Participant, Care Provider, Investigator, Outcomes Assessor)|Primary Purpose: Treatment	2020-04-27	2020	ClinicalTrials.gov	U.S. Fed
NCT04343781	National Survey of Symptoms of People Aged 70 and Overs Diagnosed With COVID-19	COVID19PUGG2	Completed	SARS-CoV-2|COVID-19	Other: observation	symptoms of COVID-19 in older patients			353	Observational	Observational Model: Cohort|Time Perspective: Cross-Sectional	2020-04-13	2020	ClinicalTrials.gov	Other	Angers University Hospital, Angers, France
NCT04352556	COVID19-hematological Malignancies: the Italian Hematology Alliance		Recruiting	SARS-CoV-2 Infection|Hematological Malignancies		To evaluate admission to ICU requiring mechanical ventilation or death.|To evaluate potential predictive biochemical parameters of mortality.|To evaluate potential predictive HM-related parameters of mortality.|To evaluate COVID severity as predictive parameter of mortality.|Epidemiology of patients with HM infected by SARS-CoV-2with any spectrum of illness severity|Definition of complete clinica…			250	Observational	Observational Model: Cohort|Time Perspective: Other	2020-04-20	2020	ClinicalTrials.gov	Other	SC Ematologia Ospedale SS Antonio e Biagio e Cesare Arrigo, Alessandria, Italy|UOC Ematologia, Ospedali Riuniti, Ancona, Italy|UOC Ematologia e Terapia Cellulare, Ospedale Mazzoni, Ascoli Piceno, Italy|SC Oncologia Medica, CRO, Aviano, Italy|SC Ematologia, Policlinico Bari, Bari, Italy|UOC Ematologia, I.R.C.C.S Istituto Tumori Giovanni Paolo II, Bari, Italy|SSD Ematologia, Ospedale degli Infermi,…
NCT04333355	Safety in Convalescent Plasma Transfusion to COVID-19		Not yet recruiting	COVID-19	Biological: Convalescent Plasma	Side effects|Heart Failure|Pulmonary Edema|Allergic Reaction|Lung infiltrates|Viral load of SARS-CoV-2		Phase 1	20	Interventional	Intervention Model: Single Group Assignment|Masking: None (Open Label)|Primary Purpose: Treatment	2020-04-03	2020	ClinicalTrials.gov	Other	Hospital San José, Monterrey, Nuevo Leon, Mexico
NCT04336332	Randomized Comparison of Combination Azithromycin and Hydroxychloroquine vs. Hydroxychloroquine Alone for the Treatment of Confirmed COVID-19		Recruiting	SARS-CoV-2|COVID-19	Combination Product: Hydroxychloroquine Sulfate + Azithromycin|Drug: Hydroxychloroquine Sulfate	Changes in patients viral load|Second evaluation of changes in patients viral load|Symptom questionnaire|Fever assessment|Vital Signs - Body Temperature|Discharge|Recovery|Assessment of agent toxicity|Oropharynx swab sample collections|Blood Sample collections|Viral shedding assessment - nasopharyngeal secretions|Viral shedding assessment - serology|Cytokines in blood		Phase 2	160	Interventional	Allocation: Randomized|Intervention Model: Parallel Assignment|Masking: None (Open Label)|Primary Purpose: Treatment	2020-04-07	2020	ClinicalTrials.gov	Other	Robert Wood Johnson University Hopsital, New Brunswick, New Jersey, United States|Rutgers Cancer Institute of New Jersey, New Brunswick, New Jersey, United States|The University Hospital, Newark, New Jersey, United States
NCT04345276	Efficacy and Safety of Ganovo (Danoprevir) Combined With Ritonavir in the Treatment of SARS-CoV-2 Infection		Recruiting	COVID-19	Drug: Danoprevir+Ritonavir	Rate of composite adverse outcomes|Time to recovery|Rate of no fever|Rate of no cough|Rate of no dyspnea|Rate of no requiring supplemental oxygen|Rate of undetectable New coronavirus pathogen nucleic acid|Rate of mechanical ventilation|Rate of ICU admission|Rate of serious adverse event		Phase 4	40	Interventional	Intervention Model: Single Group Assignment|Masking: None (Open Label)|Primary Purpose: Treatment	2020-04-14	2020	ClinicalTrials.gov	Other|Industry	Huoshenshan Hostipal, Wuhan, Hubei, China
NCT04342650	Chloroquine Diphosphate in the Prevention of SARS in Covid-19 Infection	CloroCOVID19II	Recruiting	COVID-19|SARS-CoV Infection|Severe Acute Respiratory Syndrome (SARS) Pneumonia|Clinical Trial	Drug: Chloroquine Diphosphate|Drug: Placebo oral tablet	Proportion of patients with onset of severe acute respiratory syndrome (SARS)|Mortality rate|Number of participants in need of intensive care support|Viral concentration|Cumulative incidence of serious adverse events|Cumulative incidence of grade 3 and 4 adverse events|Proportion of patients with discontinued treatment|Incidence of cardiac lesions|Incidence of cardiac disfunctions|Change in respi…		Phase 2	210	Interventional	Allocation: Randomized|Intervention Model: Parallel Assignment|Masking: Quadruple (Participant, Care Provider, Investigator, Outcomes Assessor)|Primary Purpose: Treatment	2020-04-13	2020	ClinicalTrials.gov	Other	Hospital e Pronto Socorro Delphina Rinaldi Abdel Aziz, Manaus, Amazonas, Brazil
NCT04291729	Evaluation of Ganovo （Danoprevir ） Combined With Ritonavir in the Treatment of SARS-CoV-2 Infection		Completed	COVID-19	Drug: Ganovo+ritonavir+/-Interferon nebulization	Rate of composite adverse outcomes|Time to recovery|Rate of no fever|Rate of no cough|Rate of no dyspnea|Rate of no requiring supplemental oxygen|Rate of undetectable New coronavirus pathogen nucleic acid|Rate of mechanical ventilation|Rate of ICU admission|Rate of serious adverse event		Phase 4	11	Interventional	Intervention Model: Single Group Assignment|Masking: None (Open Label)|Primary Purpose: Treatment	2020-03-02	2020	ClinicalTrials.gov	Other|Industry	The Ninth Hospital of Nanchang, Nanchang, Jiangxi, China
NCT04358068	Evaluating the Efficacy of Hydroxychloroquine and Azithromycin to Prevent Hospitalization or Death in Persons With COVID-19		Not yet recruiting	COVID-19|SARS-CoV 2	Drug: Hydroxychloroquine (HCQ)|Drug: Azithromycin (Azithro)|Drug: Placebo for Hydroxychloroquine|Drug: Placebo for Azithromycin	Proportion of participants who died from any cause or were hospitalized|Proportion of participants who died from any cause|Proportion of participants who died from any cause, or were hospitalized, or had an urgent visit to emergency room or clinic|Proportion of participants who died from any cause or were hospitalized through the end of follow-up|Proportion of participants who prematurely discont…		Phase 2	2000	Interventional	Allocation: Randomized|Intervention Model: Parallel Assignment|Masking: Double (Participant, Investigator)|Primary Purpose: Treatment	2020-04-22	2020	ClinicalTrials.gov	NIH|Other
NCT04319731	A Pilot Study of Human Amniotic Fluid for COVID19 Associated Respiratory Failure		Recruiting	SARS CoV-2 Infection	Biological: Human Amniotic Fluid	Ventilator Free Days|Duration of supplemental oxygen use|All cause mortality|Systemic inflammation		Early Phase 1	10	Interventional	Intervention Model: Single Group Assignment|Masking: None (Open Label)|Primary Purpose: Treatment	2020-03-24	2020	ClinicalTrials.gov	Other	University of Utah Health, Salt Lake City, Utah, United States
NCT04322682	Colchicine Coronavirus SARS-CoV2 Trial (COLCORONA)	COVID-19	Recruiting	Corona Virus Infection	Drug: Colchicine|Drug: Placebo oral tablet	Number of participants who die or require hospitalization due to COVID-19 infection|Number of participants who die|Number of participants requiring hospitalization due to COVID-19 infection|Number of participants requiring mechanical ventilation		Phase 3	6000	Interventional	Allocation: Randomized|Intervention Model: Parallel Assignment|Masking: Single (Participant)|Primary Purpose: Treatment	2020-03-26	2020	ClinicalTrials.gov	Other	University of California, San Francisco - San Francisco General Hospital, San Francisco, California, United States|New York University School of Medecine, New York, New York, United States|Montreal Heart Institute, Montreal, Quebec, Canada|Hospital Universitario La Paz, IdiPaz, La Paz, Madrid, Spain
NCT04351724	Austrian CoronaVirus Adaptive Clinical Trial (COVID-19)	ACOVACT	Recruiting	COVID-19	Drug: Chloroquine or Hydroxychloroquine|Drug: Lopinavir/Ritonavir|Other: Best standard of care|Drug: Rivaroxaban|Drug: Thromboprophylaxis|Drug: Candesartan|Drug: non-RAS blocking antihypertensives|Drug: Clazakizumab|Drug: placebo for clazakizumab	sustained improvement (>48h) of one point on the WHO Scale|Time to improvement on WHO Scale|Mean change in the ranking on an ordinal scale from baseline|time to discharge or a National Early Warning Score (NEWS) ≤2 (maintained for 24h), whichever occurs first|change from baseline in National Early Warning Score (NEWS)|Oxygenation free days|Incidence of new oxygen use during the trial|duration of …		Phase 2|Phase 3	500	Interventional	Allocation: Randomized|Intervention Model: Parallel Assignment|Masking: None (Open Label)|Primary Purpose: Treatment	2020-04-17	2020	ClinicalTrials.gov	Other	Medical University of Innsbruck, Innsbruck, Tirol, Austria|Medical University of Vienna, Vienna, Austria|Wilhelminenspital, Vienna, Austria|SMZ Süd Kaiser Franz Josef Spital, Vienna, Austria|KH Hietzing, Vienna, Austria|SMZ Baumgartner Höhe Otto Wagner Spital, Vienna, Austria|SMZ Ost Donauspital, Vienna, Austria
NCT04333472	Piclidenoson for Treatment of COVID-19		Not yet recruiting	COVID-19|Coronavirus Infection	Drug: Piclidenoson	Duration of viral shedding in days|Time to clinical recovery (TTCR) in days|Treatment-emergent adverse events (AEs)|Requirement for non-invasive or mechanical ventilation|Length of hospital stay in days|Estimated PaO2/FiO2 ratio on day of discharge|All-cause mortality|Patients reaching undetectable COVID-19 virus levels in respiratory secretions|Duration of symptoms and signs of respiratory infec…		Phase 2	40	Interventional	Allocation: Randomized|Intervention Model: Parallel Assignment|Masking: None (Open Label)|Primary Purpose: Treatment	2020-04-03	2020	ClinicalTrials.gov	Industry|Other	Rabin Medical Center, Petah tikva, Israel
NCT04321278	Safety and Efficacy of Hydroxychloroquine Associated With Azithromycin in SARS-CoV2 Virus (Coalition Covid-19 Brasil II)		Recruiting	Coronavirus Infections|Pneumonia, Viral	Drug: Hydroxychloroquine + azithromycin|Drug: Hydroxychloroquine	Evaluation of the clinical status|All-cause mortality|Number of days free from mechanical ventilation|Duration of mechanical ventilation|Duration of hospitalization|Other secondary infections|Time from treatment start to death		Phase 3	440	Interventional	Allocation: Randomized|Intervention Model: Parallel Assignment|Masking: None (Open Label)|Primary Purpose: Treatment	2020-03-25	2020	ClinicalTrials.gov	Other|Industry	Instituto de Cardiologia do Distrito Federal, Brasília, Distrito Federal, Brazil|Fundação Social Rural de Colatina, Colatina, Espirito Santo, Brazil|Hospital Vera Cruz AS, Belo Horizonte, Minas Gerais, Brazil|Hospital Maternidade E Pronto Socorro Santa Lucia Ltda, Poços De Caldas, Minas Gerais, Brazil|Universidade Estadual de Londrina, Londrina, Paraná, Brazil|Hospital Adventista de Belém, Belém,…
NCT04361448	Performance of 3 Sampling Methods for the Detection of SARS-CoV-2 (COVID-19) With Real-time Reverse Transcriptase PCR		Not yet recruiting	Covid-19|SARS-CoV-2|Diagnosis|Polymerase Chain Reaction	Other: samling of oropharynx and nasopharynx	sensitivity		Not Applicable	30	Interventional	Intervention Model: Single Group Assignment|Masking: None (Open Label)|Primary Purpose: Diagnostic	2020-04-24	2020	ClinicalTrials.gov	Other	Jessa Hospital, Hasselt, Belgium
NCT04353336	Efficacay of Chloroquine in COVID-19 Treatment		Not yet recruiting	COVID-19|Coronavirus Infection	Drug: Chloroquine	Number of patients with virological cure		Phase 2|Phase 3	40	Interventional	Allocation: Randomized|Intervention Model: Parallel Assignment|Masking: None (Open Label)|Primary Purpose: Treatment	2020-04-20	2020	ClinicalTrials.gov	Other	Tanta University, Tanta, Egypt
NCT04345991	Efficacy of Convalescent Plasma to Treat COVID-19 Patients, a Nested Trial in the CORIMUNO-19 Cohort	CORIPLASM	Not yet recruiting	Covid19	Drug: Transfusion of COVID-19 convalescent plasma	Survival without needs of ventilator utilization or use of immunomodulatory drugs|WHO progression scale ≥6|Severe adverse events|WHO progression scale|Overall survival|Time from randomization to discharge|Time to oxygen supply independency|Survival without needs of ventilator utilization|Survival without use of immunomodulatory drugs		Phase 2	120	Interventional	Allocation: Randomized|Intervention Model: Parallel Assignment|Masking: None (Open Label)|Primary Purpose: Treatment	2020-04-15	2020	ClinicalTrials.gov	Other	SMIT, Saint Antoine hospital, Paris, France
NCT04321993	Treatment of Moderate to Severe Coronavirus Disease (COVID-19) in Hospitalized Patients		Enrolling by invitation	COVID-19	Drug: Lopinavir/ritonavir|Drug: Hydroxychloroquine sulfate|Drug: Baricitinib (janus kinase inhibitor)	Clinical status of subject at day 15 (on a 7 point ordinal scale).|Status on an ordinal scale assessed daily while hospitalized and on days 15 and 29 and 180.|Length of time to clinical improvement|Number of participants with normal pulmonary function and normal O2 saturation on days 11, 15 and 29|Number of participants that developed Acute Respiratory Distress Syndrome (ARDS) after treatment|Len…		Phase 2	1000	Interventional	Allocation: Non-Randomized|Intervention Model: Parallel Assignment|Masking: None (Open Label)|Primary Purpose: Treatment	2020-03-26	2020	ClinicalTrials.gov	Other	Nova Scotia Health Authority, Halifax, Nova Scotia, Canada
NCT04341870	Study of Immune Modulatory Drugs and Other Treatments in COVID-19 Patients: Sarilumab, Azithromycin, Hydroxychloroquine Trial - CORIMUNO-19 - VIRO	CORIMUNO-VIRO	Recruiting	COVID19|SARS-CoV-2 Infection	Drug: Sarilumab|Drug: Azithromycin|Drug: Hydroxychloroquine	Need for ventilation (including invasive and non invasive ventilation), intensive care or death|Early improvement: OMS progression scale <= 5|OMS progression scale|Survival|ICU-free days alive|Ventilation-free days alive|Hospital-free days alive|Oxygen therapy-free days alive|Time to negative viral excretion|Immunophenotyping and multiplex cytokines		Phase 2|Phase 3	60	Interventional	Allocation: Randomized|Intervention Model: Parallel Assignment|Masking: None (Open Label)|Primary Purpose: Treatment	2020-04-10	2020	ClinicalTrials.gov	Other	AP-HP Hôpital Européen George Pompidou, Paris, France|AP-HP Hôpital Lariboisière, Paris, France|AP-HP Hôpital Pitié Salpétrière, Paris, France|AP-HP Hôpital Saint Antoine, Paris, France
NCT04351802	CORonavirus (COVID-19) Diagnostic Lung UltraSound Study	COR-DLUS	Not yet recruiting	COVID-19	Diagnostic Test: Lung ultrasound	Diagnosis of COVID-19 on lung ultrasound|Difference in diagnosis of COVID-19 on lung ultrasound vs. chest x-ray|Diagnosis of alternative condition to COVID-19 on lung ultrasound vs. chest x-ray|Ability of surveillance lung ultrasound to predict clinical trajectory / outcome in patients with COVID-19|Consistency of lung ultrasound interpretation in patients presenting with suspected COVID-19			180	Observational	Observational Model: Cohort|Time Perspective: Prospective	2020-04-17	2020	ClinicalTrials.gov	Other
NCT04346797	CORIMUNO19-ECU: Trial Evaluating Efficacy and Safety of Eculizumab (Soliris) in Patients With COVID-19 Infection, Nested in the CORIMUNO-19 Cohort	CORIMUNO19-ECU	Recruiting	SARS-CoV-2|COVID19	Drug: Eculizumab	Survival without needs of intubation at day 14|Change in organ failure at day 3|Intubation free survival at day 14|WHO progression scale at days 4, 7 and 14|Survival at 14, 28 and 90 days|Time to discharge|Time to oxygen supply independency|Time to negative viral excretion|Incidence of secondary infections|Vasopressor-free survival|Ventilator-free survival|28-day ventilator-free days|Incidence of…		Phase 2	120	Interventional	Allocation: Randomized|Intervention Model: Parallel Assignment|Masking: None (Open Label)|Primary Purpose: Treatment	2020-04-15	2020	ClinicalTrials.gov	Other	Saint Louis, Paris, Ile De France, France|Réanimation médicale, Paris, France|saint Louis, Paris, France
NCT04349202	Beaumont Health Large-scale Automated Serologic Testing for COVID-19	BLAST COVID-19	Recruiting	COVID-19|Coronavirus Infection|Severe Acute Respiratory Syndrome Coronavirus 2	Diagnostic Test: EUROIMMUN assay	Prevalence COVID antibodies in employees of Beaumont Health			50000	Observational	Observational Model: Cohort|Time Perspective: Prospective	2020-04-16	2020	ClinicalTrials.gov	Other	Beaumont Health System, Royal Oak, Michigan, United States|Beaumont Health, Royal Oak, Michigan, United States
NCT04351854	Registry for Clinical Presentation and Management of Patients With COVID-19 in the Emergency Room	ReCovER	Not yet recruiting	Corona Virus Infection|SARS-CoV 2	Other: Retrospective data collection	Identification of risk factors present at the earliest stage of hospital care (i.e. in the ED) that warrant hospital admission.|Determination of the course of the disease (days since onset of symptoms, nature of symptoms, e.g. fever, chills, headache) and the state at which patients present to the ED|Identification of the ratio of patients with mild or moderate to severe disease			500	Observational	Observational Model: Case-Control|Time Perspective: Retrospective	2020-04-17	2020	ClinicalTrials.gov	Other	University Hospital of Cologne, Cologne, Germany
NCT04340466	French Multicentre Observational Study on SARS-Cov-2 Infections (COVID-19) ICU Management Study	FRENCH CORONA	Recruiting	Pneumonia, Viral|Critically Ill|Corona Virus Infection	Other: No intervention	Mortality at day 28|severe complications|Imaging|Delay in Microbiological diagnosis|Antiviral therapy|Antibiotic therapy|Covid-19 treatments|Patients receiving renal replacement therapy|Patients receiving mechanical ventilation|Vital status			220	Observational	Observational Model: Cohort|Time Perspective: Prospective	2020-04-09	2020	ClinicalTrials.gov	Other	CHU Nimes, Nîmes, France
NCT04333953	COVID-19 in Patients With HIV		Recruiting	HIV/AIDS|COVID-19|SARS-CoV-2	Other: No intervention	Mortality|Frequency of patients requiring hospital admissions|Frequency of patients requiring ICU admissions|Frequency of respiratory support use|Frequency of kidney injury|Frequency of liver injury			500	Observational	Observational Model: Case-Only|Time Perspective: Prospective	2020-04-03	2020	ClinicalTrials.gov	Other	University of Missouri-Columbia, Columbia, Missouri, United States
NCT04327570	In-depth Immunological Investigation of COVID-19.	COntAGIouS	Not yet recruiting	Coronavirus Infections	Other: Patient sampling	Clinical Features|Immune host response at systemic level|Immune host response at local level|Host genetic variation|Comparison severe and non-severe COVID-19 hospitalised patients|Correlation of findings with outcome|Correlation of immune profiling - microbiome			100	Observational	Observational Model: Other|Time Perspective: Prospective	2020-03-31	2020	ClinicalTrials.gov	Other
NCT04303299	Various Combination of Protease Inhibitors, Oseltamivir, Favipiravir, and Hydroxychloroquine for Treatment of COVID-19 : A Randomized Control Trial	THDMS-COVID-19	Not yet recruiting	SARS-COV-2 Infections|COVID-19	Drug: Oral	SARS-CoV-2 eradication time|Number of patient with Death|Number of patient with Recovery adjusted by initial severity in each arm|Number of day With ventilator dependent adjusted by initial severity in each arm|Number of patient developed Acute Respiratory Distress Syndrome After treatment		Phase 3	320	Interventional	Allocation: Randomized|Intervention Model: Parallel Assignment|Masking: None (Open Label)|Primary Purpose: Treatment	2020-03-11	2020	ClinicalTrials.gov	Other	Assistant Professor Subsai Kongsaengdao, Bangkok, Thailand
NCT04353674	Modulation of Hyperinflammation in COVID-19		Not yet recruiting	COVID-19|SARS	Device: Control group|Device: SLEDD with a L-MOD	Efficacy of a L-MOD against controls receiving supportive care in ICU.|Mortality|Hospital Discharge|Leukocyte Monitoring|Sequential Organ Failure Assessment (SOFA) Score|Intubation length|Markers of Inflammation|Leukocytes and Macrophages|Myocardial damage|Renal recovery		Phase 1	40	Interventional	Allocation: Randomized|Intervention Model: Sequential Assignment|Masking: None (Open Label)|Primary Purpose: Treatment	2020-04-20	2020	ClinicalTrials.gov	Other
NCT04362124	Performance Evaluation of BCG vs COVID-19		Not yet recruiting	COVID-19	Biological: vaccine BCG|Other: Placebo	Primary outcome|Secondary outcome		Phase 3	1000	Interventional	Allocation: Randomized|Intervention Model: Parallel Assignment|Masking: Quadruple (Participant, Care Provider, Investigator, Outcomes Assessor)|Primary Purpose: Supportive Care	2020-04-24	2020	ClinicalTrials.gov	Other	Program for Research and Control in Tropical Diseases - PECET, Medellín, Antioquia, Colombia
NCT04318015	Hydroxychloroquine Chemoprophylaxis in Healthcare Personnel in Contact With COVID-19 Patients (PHYDRA Trial)	PHYDRA	Recruiting	COVID-19|Severe Acute Respiratory Syndrome	Drug: Hydroxychloroquine|Drug: Placebo oral tablet	Symptomatic COVID-19 infection rate|Symptomatic non-COVID viral infection rate|Days of labor absenteeism|Rate of labor absenteeism|Rate of severe respiratory COVID-19 disease in healthcare personnel		Phase 3	400	Interventional	Allocation: Randomized|Intervention Model: Parallel Assignment|Masking: Quadruple (Participant, Care Provider, Investigator, Outcomes Assessor)|Primary Purpose: Prevention	2020-03-23	2020	ClinicalTrials.gov	Other|Industry	Instituto Nacional de Enfermedades Respiratorias, Ismael Cosío Villegas, Mexico, City, Mexico
NCT04357860	Clinical Trial of Sarilumab in Adults With COVID-19	SARICOR	Not yet recruiting	SARS-CoV 2|SARS	Drug: Sarilumab 200 MG/1.14 ML Subcutaneous Solution [KEVZARA]|Drug: Sarilumab 400 MG/2.28 ML Subcutaneous Solution [KEVZARA]|Drug: Best available treatment	Ventilation requirements|Crude mortality|Time to clinical improvement|Time until improvement in oxygenation|Proportion of patients requiring invasive mechanical ventilation|Proportion of patients having negative COVID-19 CRP at each visit|Mean of serum cytokine levels|Adverse events related to medication and its administration|Incidence in the appearance of serious bacterial, fungal or opportunis…		Phase 2	120	Interventional	Allocation: Randomized|Intervention Model: Parallel Assignment|Masking: None (Open Label)|Primary Purpose: Treatment	2020-04-22	2020	ClinicalTrials.gov	Other	Hospital Universitario Reina Sofía, Córdoba, Spain
NCT04329546	Understanding COVID-19		Recruiting	SARS-CoV-2 Viral Kinetics and Host Immune Responses	Other: NA (no intervention)	Immunogenicity primary outcome: Geometric mean antibody concentration of total IgG antibodies to SARS-CoV-2 assessed by ELISA at 28 days|Virologic primary outcome: Peak viral load in the 56 days following diagnosis/suspected diagnosis			250	Observational	Observational Model: Cohort|Time Perspective: Prospective	2020-04-01	2020	ClinicalTrials.gov	Other	University Hospitals of Geneva, Geneva, Switzerland
NCT04360733	Precision Immunology to Determine the Immune Response in Patients With COVID-19		Recruiting	SARS-CoV 2|COVID	Other: Blood draw	Immune response			200	Observational	Observational Model: Other|Time Perspective: Prospective	2020-04-24	2020	ClinicalTrials.gov	Other	University Hospital Bonn, Bonn, Germany
NCT04363372	A Study for Efficacy and Safety of Live Biotherapeutic MRx4DP0004 to Treat COVID-19		Not yet recruiting	COVID-19	Drug: MRx-4DP0004|Drug: Placebo	Change in mean clinical status score in each treatment arm|Number of adverse events in each treatment arm|Number of patients with an improvement in clinical status score in each treatment arm|Number of patients with a deterioration in clinical status score in each treatment arm|Number of patients with at least 95% oxygen saturation on room air in each treatment arm|Time to patients with at least …		Phase 2	90	Interventional	Allocation: Randomized|Intervention Model: Parallel Assignment|Masking: Quadruple (Participant, Care Provider, Investigator, Outcomes Assessor)|Primary Purpose: Treatment	2020-04-27	2020	ClinicalTrials.gov	Industry
NCT04338841	HOME-CoV: Hospitalization or Outpatient ManagEment of Patients With a SARS-CoV-2 Infection	HOME-CoV	Recruiting	Coronavirus Infection	Other: HOME-CoV rule implementation	the composite rate of adverse outcomes|The rate of hospitalization		Not Applicable	4000	Interventional	Allocation: Non-Randomized|Intervention Model: Sequential Assignment|Masking: None (Open Label)|Primary Purpose: Treatment	2020-04-08	2020	ClinicalTrials.gov	Other	Clinique Universitaire Saint-Luc, Bruxelles, Belgium|CHU de Liège, Liege, Belgium|Ch Argenteuil, Argenteuil, France|CHU Brest, Brest, France|CH Cholet, Cholet, France|CHU Clermont Ferrand, Clermont Ferrand, France|Ch Colmar, Colmar, France|CH Alpes Lemant, Contamine-sur-Arve, France|CHU Dijon, Dijon, France|CH Le Mans, Le Mans, France|CH Libourne, Libourne, France|CH Limoges, Limoges, France|Ch L…
NCT04361903	Ruxolitinib for the Treatment of Acute Respiratory Distress Syndrome in Patients With COVID-19 Infection	RESPIRE	Not yet recruiting	Severe Acute Respiratory Syndrome Coronavirus 2	Drug: Ruxolitinib Oral Tablet	Number of patients who avoid mechanical assisted ventilation in acute respiratory distress syndrome in patients with SARS-CoV-2 COVID-19|Improvement of respiratory performance - Arterial Blood Gas Analisys - pH|Improvement of respiratory performance - Arterial Blood Gas Analisys - pO2|Improvement of respiratory performance - Arterial Blood Gas Analisys - pCO2|Improvement of respiratory performanc…			13	Observational	Observational Model: Cohort|Time Perspective: Retrospective	2020-04-24	2020	ClinicalTrials.gov	Other
NCT04357730	STudy of Alteplase for Respiratory Failure in SARS-Cov2 (COVID-19)	STARS	Not yet recruiting	Severe Acute Respiratory Syndrome|Respiratory Failure|Acute Respiratory Distress Syndrome	Drug: Alteplase 50 MG [Activase]|Drug: Alteplase 100 MG [Activase]	PaO2/FiO2 improvement from pre-to-post intervention|Achievement of PaO2/FiO2 ≥ 200 or 50% increase in PaO2/FiO2|48 hour in-hospital mortality|14 days in-hospital mortality|28 days in-hospital mortality|ICU-free days|In-hospital coagulation-related event-free (arterial and venous) days|Ventilator-free days|Successful extubation|Successful weaning from paralysis|Survival to discharge		Phase 2	60	Interventional	Allocation: Randomized|Intervention Model: Sequential Assignment|Masking: None (Open Label)|Primary Purpose: Treatment	2020-04-22	2020	ClinicalTrials.gov	Other
NCT04351191	PRophylaxis of Exposed COVID-19 Individuals With Mild Symptoms Using choloroquinE Compounds	PRECISE	Not yet recruiting	Sars-CoV2|Symptomatic Condition|Covid-19	Drug: Hydroxychloroquine Sulfate Regular dose|Drug: Hydroxychloroquine Sulfate Loading Dose|Drug: Chloroquine|Drug: Placebo	RT-PCR negative status|Progression of symptoms|Mortality		Phase 4	400	Interventional	Allocation: Randomized|Intervention Model: Parallel Assignment|Masking: Quadruple (Participant, Care Provider, Investigator, Outcomes Assessor)|Primary Purpose: Treatment	2020-04-17	2020	ClinicalTrials.gov	Other
NCT04323592	Efficacy of Methylprednisolone for Patients With COVID-19 Severe Acute Respiratory Syndrome	MP-C19	Recruiting	Severe Acute Respiratory Syndrome (SARS) Pneumonia|Coronavirus Infections|ARDS, Human	Drug: Methylprednisolone|Other: standard care	Composite primary end-point|death|Admission to ICU|Endotracheal intubation (invasive mechanical ventilation)|reduction of C-reactive protein or CRP|Reduction of mechanical ventilation		Phase 2|Phase 3	104	Interventional	Allocation: Non-Randomized|Intervention Model: Single Group Assignment|Masking: None (Open Label)|Primary Purpose: Treatment	2020-03-26	2020	ClinicalTrials.gov	Other	Marco Confalonieri, Trieste, TS, Italy
NCT04306393	Nitric Oxide Gas Inhalation in Severe Acute Respiratory Syndrome in COVID-19	NOSARSCOVID	Recruiting	SARS (Severe Acute Respiratory Syndrome)|Coronavirus	Drug: Nitric Oxide Gas	Change of arterial oxygenation at 48 hours from enrollment|Time to reach normoxemia during the first 28 days after enrollment|Proportion of SARS-nCoV-2 free patients during the first 28 days after enrollment|Survival at 28 days from enrollment|Survival at 90 days from enrollment		Phase 2	200	Interventional	Allocation: Randomized|Intervention Model: Parallel Assignment|Masking: Single (Participant)|Primary Purpose: Treatment	2020-03-12	2020	ClinicalTrials.gov	Other	University of Alabama, Birmingham, Alabama, United States|Louisiana State University Health Shreveport, Shreveport, Louisiana, United States|Massachusetts General Hospital, Boston, Massachusetts, United States
NCT04318444	Hydroxychloroquine Post Exposure Prophylaxis for Coronavirus Disease (COVID-19)		Recruiting	COVID-19|Corona Virus Infection	Drug: Hydroxychloroquine|Drug: Placebo oral tablet	Number of participants with symptomatic, lab-confirmed COVID-19.		Phase 2|Phase 3	1600	Interventional	Allocation: Randomized|Intervention Model: Parallel Assignment|Masking: Quadruple (Participant, Care Provider, Investigator, Outcomes Assessor)|Primary Purpose: Prevention	2020-03-24	2020	ClinicalTrials.gov	Other	Columbia University Irving Medical Center, New York, New York, United States
NCT04342182	Convalescent Plasma as Therapy for Covid-19 Severe SARS-CoV-2 Disease (CONCOVID Study)	ConCoVid-19	Recruiting	COVID-19	Biological: Convalescent plasma	Overall mortality until discharge from the hospital or a maximum of 60 days after admission whichever comes first|Impact of 300ml convP therapy on hospital days|Impact of 300ml convP on weaning from oxygen therapy|Impact of 300ml convP on overall mortality in patients admitted to the ICU within 24 hours after admission|Difference in the effect of convP on mortality in patients with a duration of …		Phase 2|Phase 3	426	Interventional	Allocation: Randomized|Intervention Model: Parallel Assignment|Masking: Single (Participant)|Primary Purpose: Treatment	2020-04-10	2020	ClinicalTrials.gov	Other	Erasmus Medical Center, Rotterdam, Zuid-Holland, Netherlands|Maasstad Ziekenhuis, Rotterdam, Netherlands
NCT04321616	The Efficacy of Different Anti-viral Drugs in COVID 19 Infected Patients		Recruiting	SARS-CoV Infection|COVID 19|Acute Respiratory Distress Syndrome ARDS	Drug: Hydroxychloroquine|Drug: Remdesivir|Other: (Standard of Care) SoC	In-hospital mortality|Occurrence and duration of mechanical ventilation|Occurrence and duration of intensive care unit (ICU) treatment|Duration of hospital admittance|28 Day mortality|Viral clearance as assessed by SARS-CoV-2 PCR in peripheral blood and nasopharyngeal airway speciemen|Occurrence of co-infections|Occurrence of organ dysfunction		Phase 2|Phase 3	700	Interventional	Allocation: Randomized|Intervention Model: Parallel Assignment|Masking: None (Open Label)|Primary Purpose: Treatment	2020-03-25	2020	ClinicalTrials.gov	Other	Andreas Barratt-Due, Oslo, Norway
NCT04353011	Psychological Impact of Quarantine in Chronic Pain Patient During COVID-19 Outbreak	DolPsyCOVID	Not yet recruiting	Sars-CoV2|Chronic Pain	Other: questionnaire assesment	Hospital Anxiety and Depression Scale questionnaire|Quality of life (SF36)|self-reported questionnaire for painful|qualitive questionnaire			50	Observational	Observational Model: Family-Based|Time Perspective: Cross-Sectional	2020-04-20	2020	ClinicalTrials.gov	Other
NCT04351633	Psychological Impact of Quarantine in Osteoporosis Patient During COVID-19 Outbreak	OsPsyCOVID	Not yet recruiting	Sars-CoV2|Osteoporosis	Other: questionnaire assesment	percentage of patient with feeling of disabilities			50	Observational	Observational Model: Family-Based|Time Perspective: Cross-Sectional	2020-04-17	2020	ClinicalTrials.gov	Other
NCT04328961	Hydroxychloroquine for COVID-19 PEP		Recruiting	COVID-19|Corona Virus Infection|SARS (Severe Acute Respiratory Syndrome)|SARS-CoV-2	Drug: Hydroxychloroquine Sulfate|Drug: Ascorbic Acid	Polymerase chain reaction (PCR) confirmed SARS-CoV-2 infection|Rate of participant-reported adverse events|Incidence rates of COVID-19 through study completion		Phase 2|Phase 3	2000	Interventional	Allocation: Randomized|Intervention Model: Parallel Assignment|Masking: Double (Participant, Investigator)|Primary Purpose: Prevention	2020-04-01	2020	ClinicalTrials.gov	Other	University of California Los Angeles, Los Angeles, California, United States|Tulane, New Orleans, Louisiana, United States|University of Maryland, Baltimore, Baltimore, Maryland, United States|Boston University, Boston, Massachusetts, United States|NYU Langone Health, New York, New York, United States|SUNY Upstate Medical University, Syracuse, New York, United States|University of Washington, Coo…
NCT04333407	Preventing Cardiac Complication of COVID-19 Disease With Early Acute Coronary Syndrome Therapy: A Randomised Controlled Trial.	C-19-ACS	Recruiting	COVID-19	Drug: Aspirin 75mg|Drug: Clopidogrel 75mg|Drug: Rivaroxaban 2.5 MG|Drug: Atorvastatin 40mg|Drug: Omeprazole 20mg	All-cause mortality at 30 days after admission|Absolute change in serum troponin from admission to peak value|Discharge Rate|Intubation Rate		Not Applicable	3170	Interventional	Allocation: Randomized|Intervention Model: Parallel Assignment|Masking: None (Open Label)|Primary Purpose: Treatment	2020-04-03	2020	ClinicalTrials.gov	Other	Charing Cross Hospital, London, United Kingdom
NCT04318314	COVID-19: Healthcare Worker Bioresource: Immune Protection and Pathogenesis in SARS-CoV-2	COVID19-HCW	Recruiting	Health Care Worker Patient Transmission|Coronavirus|Coronavirus Infections|Immunological Abnormality	Diagnostic Test: COPAN swabbing and blood sample collection	Seroconversion to SARS-CoV-2 positivity			400	Observational	Observational Model: Cohort|Time Perspective: Prospective	2020-03-23	2020	ClinicalTrials.gov	Other	Barts Heart Center, London, United Kingdom|Royal Free London NHS Foundation Trust, London, United Kingdom
NCT04343261	Convalescent Plasma in the Treatment of COVID 19		Not yet recruiting	SARS-CoV-2|COVID|Coronavirus	Biological: Convalescent Plasma	Mortality|Viral Load|Serum Antibody Titers		Phase 2	15	Interventional	Intervention Model: Single Group Assignment|Masking: None (Open Label)|Primary Purpose: Treatment	2020-04-13	2020	ClinicalTrials.gov	Other	Trinity Health Of New England, Hartford, Connecticut, United States
NCT04356534	Convalescent Plasma Trial in COVID -19 Patients		Not yet recruiting	SARS-CoV 2|COVID-19	Other: plasma therapy using convalescent plasma with antibody against SARS-CoV-2|Other: Routine care for COVID-19 patients	Requirement for invasive ventilation|Time to viral clearance|Radiological Improvement|Reduction in white cell count|C reactive protein measurement|lactate dehydrogenase measurement|Procalcitonin measurement|D Dimer measurement|Ferritin measurement|Troponin T measurement|Brain naturetic peptide measurement|Mortality rate		Not Applicable	40	Interventional	Allocation: Randomized|Intervention Model: Parallel Assignment|Masking: None (Open Label)|Primary Purpose: Treatment	2020-04-22	2020	ClinicalTrials.gov	Other	Royal College of Surgeons in Ireland - Bahrain, Manama, Bahrain
NCT04352959	COVID-19: Nasal and Salivary Detection of the SARS-CoV-2 Virus After Antiviral Mouthrinses	BBCovid	Not yet recruiting	COVID19|Mouthwash|Saliva	Device: mouthrinse with bêta-cyclodextrin and citrox|Device: mouthrinse without bêta-cyclodextrin and citrox	Change from Baseline amount of SARS-CoV-2 in salivary samples at 7 days|Change from Baseline amount of SARS-CoV-2 virus in nasal samples at 7 days		Not Applicable	178	Interventional	Allocation: Randomized|Intervention Model: Parallel Assignment|Masking: Triple (Participant, Care Provider, Investigator)|Primary Purpose: Prevention	2020-04-20	2020	ClinicalTrials.gov	Other
NCT04334252	Descriptive Study Regarding Ambulant Screening During COVID-19 Pandemia		Not yet recruiting	COVID 19	Other: Questionnaire	Prevalence of symptoms|Prevalence of positive Sars CoV-2 PCR|Prevalence of positive radiological findings|Prediction of symptoms			5000	Observational	Observational Model: Cohort|Time Perspective: Prospective	2020-04-06	2020	ClinicalTrials.gov	Other
NCT04346277	Compassionate Use Open-Label Anti-CD14 Treatment in Patients With SARS-CoV-2 (COVID-19)		Available	COVID|ARDS, Human|Ards|Sars-CoV2	Biological: IC14, a monoclonal antibody against CD14					Interventional		2020-04-15	2020	ClinicalTrials.gov	Industry	IRCCS San Raffaele Scientific Institute, Vita-Salute San Raffaele University, Milano, Italy
NCT04355676	Evaluation of Activity and Safety of Two Regimens of Low Dose Oral Selinexor in Participants With Moderate or Severe COVID-19		Not yet recruiting	Coronavirus Infection	Drug: Selinexor	Percentage of Participants with at Least a 2 Point Improvement in the Ordinal Scale|Time to Clinical Improvement (TTCI)|Overall Death Rate|Rate of Mechanical Ventilation|Time to Mechanical Ventilation|Overall Survival|Time to Improvement (2 points) in Clinical Measures Using the Ordinal Scale|Time to Intensive Care Unit (ICU) Admission|Rate of Intensive Care Unit (ICU) Admission|Length of Stay in…		Phase 2	80	Interventional	Allocation: Randomized|Intervention Model: Parallel Assignment|Masking: None (Open Label)|Primary Purpose: Treatment	2020-04-21	2020	ClinicalTrials.gov	Industry
NCT04341727	Hydroxychloroquine,Hydroxychloroquine,Azithromycin in the Treatment of SARS CoV-2 Infection	WU352	Recruiting	Coronavirus Infection	Drug: Hydroxychloroquine Sulfate|Drug: Azithromycin|Drug: Chloroquine Sulfate	Hours to recovery|Time fever resolution		Phase 3	500	Interventional	Allocation: Randomized|Intervention Model: Parallel Assignment|Masking: None (Open Label)|Primary Purpose: Treatment	2020-04-10	2020	ClinicalTrials.gov	Other	Washington University School of Medicine Infectious Disease Clinical Research Unit, Saint Louis, Missouri, United States|Washington University School of Medicine, Saint Louis, Missouri, United States
NCT04333225	Hydroxychloroquine in the Prevention of COVID-19 Infection in Healthcare Workers		Enrolling by invitation	COVID-19	Drug: Hydroxychloroquine	Rate of COVID-19 positive conversion|Time-to-first clinical event		Phase 2	360	Interventional	Allocation: Non-Randomized|Intervention Model: Parallel Assignment|Masking: None (Open Label)|Primary Purpose: Prevention	2020-04-03	2020	ClinicalTrials.gov	Other	Baylor University Medical Center, Dallas, Texas, United States
NCT04332094	Clinical Trial of Combined Use of Hydroxychloroquine, Azithromycin, and Tocilizumab for the Treatment of COVID-19	TOCOVID	Recruiting	COVID-19	Drug: Tocilizumab|Drug: Hydroxychloroquine|Drug: Azithromycin	In-hospital mortality|Need for mechanical ventilation in the Intensive Care Unit		Phase 2	276	Interventional	Allocation: Randomized|Intervention Model: Parallel Assignment|Masking: None (Open Label)|Primary Purpose: Treatment	2020-04-02	2020	ClinicalTrials.gov	Other	Hospital de la Santa Creu i Sant Pau, Barcelona, Spain
NCT04347993	A Prospective Universal Observational Database for COVID-19		Recruiting	COVID-19		Need for hospitalization|Duration of hospitalization|Need for ICU/Ventilator Support|Duration of ICU/Ventilator Support|Overall Survival			5000	Observational	Observational Model: Case-Only|Time Perspective: Prospective	2020-04-15	2020	ClinicalTrials.gov	Other	Hackensack Meridian Health - John Theurer Cancer Center, Hackensack, New Jersey, United States
NCT04322123	Safety and Efficacy of Hydroxychloroquine Associated With Azythromycin in SARS-Cov-2 Virus (COVID-19)	Coalition-I	Recruiting	Coronavirus Infections	Drug: Hydroxychloroquine Oral Product|Drug: Hydroxychloroquine + azithromycin	Evaluation of the clinical status|Ordinal scale in 7 days|Need of intubation and mechanical ventilation|Use of mechanical ventilation during hospital stay|Use of non-invasive ventilation|Hospital Length of Stay|All-cause mortality|Thromboembolic complications|Acute renal disfunction|Presence of virus at day 10 in subset of 180 patients		Phase 3	630	Interventional	Allocation: Randomized|Intervention Model: Parallel Assignment|Masking: None (Open Label)|Primary Purpose: Treatment	2020-03-26	2020	ClinicalTrials.gov	Other|Industry	Hospital Geral Clériston Andrade, Feira De Santana, BA, Brazil|Hospital Ana Nery - HAN/SESAB, Salvador, BA, Brazil|HHospital SAMUR, Vitória Da Conquista, BA, Brazil|Hospital Geral de Vitória da Conquista, Vitória Da Conquista, BA, Brazil|Hospital de Brasília, Brasilia, DF, Brazil|Instituto de Cardiologia do Distrito Federal, Brasília, DF, Brazil|Hospital Maternidade São José - UNESC - Fundação So…
NCT04355871	Characteristics and Outcomes of Hospitalized Patients With COVID-19 in Spain	COVID19@Spain	Active, not recruiting	Covid19		Overall mortality|Mechanical ventilation			3000	Observational	Observational Model: Cohort|Time Perspective: Retrospective	2020-04-21	2020	ClinicalTrials.gov	Other	H. Univ. de Bellvitge, Barcelona, Spain|H. Univ. Gregorio Marañon, Madrid, Spain|H. Univ. INfanta Leonor, Madrid, Spain|H. Univ. La Paz, Madrid, Spain|H. Univ. Virgen del Rocio, Sevilla, Spain|H. Univ. Virgen Macarena, Sevilla, Spain
NCT04354857	Qualitative and Quantitative Evaluation of Anosmia Over Time in Clinically Symptomatic Patients Tested for COVID-19 Infection	Anosmie-COVID	Recruiting	COVID-19	Other: olfactory and gustatory tests	SARS-CoV-2 infection status|Olfactory and gustatory loss|Ability to detect odor|Ability to detect salty taste|Ability to detect sweet taste|Severity of infection according to hospitalization rate			454	Observational	Observational Model: Cohort|Time Perspective: Prospective	2020-04-21	2020	ClinicalTrials.gov	Other	CHU de Nimes, Nîmes, France
NCT04356560	COVID-19 Surveillance of Patients and Healthcare Workers in a Hospital Department		Enrolling by invitation	COVID-19	Diagnostic Test: COVID-19 test, polymerase chain reaction for SARS-CoV-2	Incidence of healthcare workers with SARS-CoV-2|Incidence of ENT patients with SARS-CoV-2|Development of SARS-CoV-2 antibodies among healthcare workers|Sensitivity and specificity of a COVID-19 screening symptom questionnaire among healthcare workers|SARS CoV-2 and bacterial super infections in upper respiratory airways			300	Observational	Observational Model: Cohort|Time Perspective: Prospective	2020-04-22	2020	ClinicalTrials.gov	Other	Rigshospitalet University Hospital of Copenhagen, Copenhagen, Denmark
NCT04299152	Stem Cell Educator Therapy Treat the Viral Inflammation in COVID-19		Not yet recruiting	Severe Acute Respiratory Syndrome (SARS) Pneumonia	Combination Product: Stem Cell Educator-Treated Mononuclear Cells Apheresis	Determine the number of Covid-19 patients who were unable to complete SCE Therapy|Examine the percentage of activated T cells after SCE therapy by flow cytometry|Assess the percentage of Th17 cells after SCE therapy by flow cytometry|Chest imaging changes by computed tomography (CT) scan of the chest|Quantification of the SARS-CoV-2 viral load by real time RT-PCR		Phase 2	20	Interventional	Allocation: Randomized|Intervention Model: Parallel Assignment|Masking: Single (Care Provider)|Primary Purpose: Treatment	2020-03-06	2020	ClinicalTrials.gov	Industry
NCT04325919	Coronavirus Disease 2019 (COVID-19) Study of Hospitalized Patients in Hong Kong		Recruiting	Coronavirus Infections	Other: No intervention	Clinical|Virological|Microbiological			170	Observational	Observational Model: Case-Control|Time Perspective: Prospective	2020-03-30	2020	ClinicalTrials.gov	Other	Prince of Wales Hospital, Sha Tin, Hong Kong
NCT04361604	Clinical Characterisation Protocol for COVID-19 in People Living With HIV	COVIDHIV	Not yet recruiting	Adult Patients Living With HIV (PLWHIV) With Confirmed Infection With SARS-CoV-2 Since 1st January 2020	Biological: Biological collection (patients co infected HIV Sras-CoV-2)|Other: Auto-questionnaires (patients co infected HIV Sras-CoV-2)|Other: Qualitative interviews (in 40 patients : 20 with COVID-19 and 20 without COVID-19)	Describe the course of COVID-19 disease in patients infected with HIV,			270	Observational	Observational Model: Cohort|Time Perspective: Other	2020-04-24	2020	ClinicalTrials.gov	Other	Department of Internal Medicine and Clinical Immunology of Professor Cécile Goujard, Le Kremlin-Bicêtre, France
NCT04327479	Characterization of Cardiovascular Diseases and Risk Factors in Patients With Suspected SARS-CoV2/Covid-19 Infection		Recruiting	Cardiovascular Diseases|Cardiovascular Risk Factor|SARS	Diagnostic Test: Assessment of cardiovascular diseases and cardiovascular risk factors	All-cause mortality|30-day mortality|Major adverse cardiovascular events			728	Observational	Observational Model: Cohort|Time Perspective: Prospective	2020-03-31	2020	ClinicalTrials.gov	Other	University Hospital Essen, Essen, NRW, Germany
NCT04359927	Long-term Effects of Coronavirus Disease 2019 on the Cardiovascular System: CV COVID-19 Registry	CV-COVID-19	Recruiting	Sars-CoV2|Covid19|Cardiovascular Diseases|Cardiovascular Risk Factor		Cardiovascular mortality|Acute myocardial infarction|Stroke			10000	Observational	Observational Model: Case-Control|Time Perspective: Cross-Sectional	2020-04-24	2020	ClinicalTrials.gov	Other	Hospital Clínic of Barcelona, Barcelona, Catalonia, Spain
NCT04363346	Study of FT516 for the Treatment of COVID-19 in Hospitalized Patients With Hypoxia		Not yet recruiting	COVID-19	Drug: FT516	Number of participants with Dose Limiting Toxicity Events|The time in days from the 1st FT516 infusion to the elimination of viral shedding in nasal pharyngeal and stool samples|The time in days from the 1st FT516 infusion to discontinued need for supplemental oxygen|The time in days from the 1st FT516 infusion to hospital discharge		Phase 1	12	Interventional	Allocation: Non-Randomized|Intervention Model: Sequential Assignment|Masking: None (Open Label)|Primary Purpose: Treatment	2020-04-27	2020	ClinicalTrials.gov	Other	University of Minnesota, Minneapolis, Minnesota, United States
NCT04354870	COVID-19 PrEP HCW HCQ Study		Recruiting	COVID-19	Drug: Hydroxychloroquine (HCQ)	Frequency of seroconversion to SARS-CoV-2|Incidence of COVID-19 symptoms in the 4 weeks preceding seroconversion|Hospital admission rate|ICU admission rate|Mortality rate|Incidents of AEs or SAEs related to HCQ upon study termination time		Phase 2	350	Interventional	Allocation: Non-Randomized|Intervention Model: Parallel Assignment|Masking: None (Open Label)|Primary Purpose: Treatment	2020-04-21	2020	ClinicalTrials.gov	Other	NYU Langone Health, New York, New York, United States
NCT04357535	Prognosis of Coronavirus Disease 2019 (COVID-19) Patients Receiving Receiving Antihypertensives		Recruiting	COVID-19	Drug: Angiotensin-Converting Enzyme Inhibitors (ACE-I) and Angiotensin II Receptor Blockers (ARB)	Assess the rate of requirement of invasive mechanical ventilation|Mortality|Septic shock as defined by sepsis-3 criteria|Degree of severity of respiratory disease			226	Observational	Observational Model: Cohort|Time Perspective: Prospective	2020-04-22	2020	ClinicalTrials.gov	Other	King Faisal Specialist Hospital & Research Centre, Riyadh, Saudi Arabia
NCT04307693	Comparison of Lopinavir/Ritonavir or Hydroxychloroquine in Patients With Mild Coronavirus Disease (COVID-19)		Recruiting	COVID-19	Drug: Lopinavir/ritonavir|Drug: Hydroxychloroquine sulfate	Viral load|Viral load change|Time to clinical improvement (TTCI)|Percentage of progression to supplemental oxygen requirement by day 7|Time to NEWS2 (National Early Warning Score 2) of 3 or more maintained for 24 hours by day 7|Time to clinical failure, defined as the time to death, mechanical ventilation, or ICU admission|Rate of switch to Lopinavir/ritonavir or hydroxychloroquine by day 7|adver…		Phase 2	150	Interventional	Allocation: Randomized|Intervention Model: Parallel Assignment|Masking: None (Open Label)|Primary Purpose: Treatment	2020-03-13	2020	ClinicalTrials.gov	Other	Asan Medical Center, University of Ulsan College of Medicine, Seoul, Korea, Republic of
NCT04343755	Convalescent Plasma as Treatment for Hospitalized Subjects With COVID-19 Infection		Recruiting	COVID-19	Biological: Convalescent Plasma	For patients hospitalized for COVID-19 but not intubated|Primary objective for patients with COVID-19 already intubated|Duration of hospitalization|Duration of mechanical ventilation|Time to symptoms resolution|Overall survival|Rate of virologic clearance by nasopharyngeal swab at day 10|Impact of donor titers level on efficacy|Impact of donor titers level on safety|Recipient Anti-SARS-CoV2 titer…		Phase 2	55	Interventional	Intervention Model: Single Group Assignment|Masking: None (Open Label)|Primary Purpose: Treatment	2020-04-13	2020	ClinicalTrials.gov	Other	Hackensack University Medical Center, Hackensack, New Jersey, United States
NCT04342637	COVID-19 Endoscopy Survey	COVID-19 Endo	Recruiting	COVID-19	Other: Practice details	Effect of GI societies recommendations on prevention of SARS-CoV-2 infection|To measure the percentage change in performed endoscopic procedure in response to COVID-19|Effect of COVID-19 precautions on procedure time|Effect of COVID-19 precautions on time of disinfection|Effect of COVID-19 precautions on procedure success|Effect of COVID-19 precautions on complications|Effect of COVID-19 precauti…			40	Observational	Observational Model: Cohort|Time Perspective: Prospective	2020-04-13	2020	ClinicalTrials.gov	Other	Kings County Hospital Center, Brooklyn, NY, USA, Albertson, New York, United States|Faculty of Medicine, Zagazig University, Zagazig, Sharkia, Egypt|Al-Azhar Univerisity, Cairo, Egypt|Ahvaz Imam hospital, Ahvaz, Iran, Islamic Republic of
NCT04327804	A Longitudinal Study of COVID-19 Positive Patients Testing Nasal Swabs and Collecting Blood Samples for Research		Recruiting	SARS-CoV Infection	Diagnostic Test: Odd/Even birth year intervention groups	Detection of SARS-CoV-2 virus|Trajectory of COVID-19 and antibody development			120	Observational	Observational Model: Case-Only|Time Perspective: Prospective	2020-03-31	2020	ClinicalTrials.gov	Industry|Other	Everett Clinic, Seattle, Washington, United States
NCT04341441	Will Hydroxychloroquine Impede or Prevent COVID-19	WHIP COVID-19	Recruiting	COVID-19|Coronavirus|Coronavirus Infections|SARS-CoV 2	Drug: Hydroxychloroquine - Daily Dosing|Drug: Hydroxychloroquine - Weekly Dosing|Other: Placebo oral tablet|Diagnostic Test: Monitoring Visit - Baseline|Diagnostic Test: Monitoring Visit - Week 4|Diagnostic Test: Monitoring Visit - Week 8|Other: Weekly Assessment	Reduction in the number of COVID-19 infections in healthcare workers.		Phase 3	3000	Interventional	Allocation: Randomized|Intervention Model: Parallel Assignment|Masking: Triple (Participant, Care Provider, Investigator)|Primary Purpose: Prevention	2020-04-10	2020	ClinicalTrials.gov	Other	Henry Ford Hospital, Detroit, Michigan, United States|Detroit Department of Transportation (DDOT), Detroit, Michigan, United States|Detroit Fire Department & Detroit EMS, Detroit, Michigan, United States|Detroit Police Department, Detroit, Michigan, United States
NCT04354441	Effect of Hydroxychloroquine in COVID-19 Positive Pregnant Women	HyPreC	Not yet recruiting	COVID-19|SARS-CoV-2|Pregnant Women|Hydroxychloroquine	Drug: hydroxychloroquine sulfate 200 MG|Drug: Placebo oral tablet	COVID-19-related hospital admissions|Symptoms related to COVID-19 infection|Adverse Events|Maternal outcomes|Newborn outcomes		Phase 2	600	Interventional	Allocation: Randomized|Intervention Model: Parallel Assignment|Masking: Quadruple (Participant, Care Provider, Investigator, Outcomes Assessor)|Primary Purpose: Treatment	2020-04-21	2020	ClinicalTrials.gov	Other
NCT04328441	Reducing Health Care Workers Absenteeism in Covid-19 Pandemic Through BCG Vaccine	BCG-CORONA	Recruiting	COVID-19	Drug: BCG Vaccine|Drug: Placebo	Health Care Workers absenteeism|The cumulative incidence of documented SARS-CoV-2 infection|The number of days of unplanned absenteeism, because of documented SARS-CoV-2 infection|The number of days of absenteeism, because of imposed quarantine as a result of exposure to SARS-CoV-2 infection|The number of days of absenteeism, because of imposed quarantine as a result of having acute respiratory s…		Phase 3	1500	Interventional	Allocation: Randomized|Intervention Model: Parallel Assignment|Masking: Quadruple (Participant, Care Provider, Investigator, Outcomes Assessor)|Primary Purpose: Prevention	2020-03-31	2020	ClinicalTrials.gov	Other	Jeroen Bosch ziekenhuis, Den Bosch, Brabant, Netherlands|Canisius Wilhelmina Ziekenhuis, Nijmegen, Gelderland, Netherlands|Radboud UMC, Nijmegen, Gelderland, Netherlands|Sint Maartenskliniek, Nijmegen, Gelderland, Netherlands|Noordwest Ziekenhuisgroep locatie Alkmaar, Alkmaar, Noord Holland, Netherlands|Hagaziekenhuis, Den Haag, Zuid-Holland, Netherlands|Leiden University Medical Center, Leiden, …
NCT04355767	Convalescent Plasma vs. Placebo in Emergency Room Patients With COVID-19		Not yet recruiting	COVID-19	Biological: Convalescent Plasma|Biological: Standard Plasma	Time to disease progression|Change in symptom severity over time		Phase 2	206	Interventional	Allocation: Randomized|Intervention Model: Parallel Assignment|Masking: Double (Participant, Investigator)|Primary Purpose: Treatment	2020-04-21	2020	ClinicalTrials.gov	Other	Stanford University, Stanford, California, United States
NCT04346017	Evaluation of Interleukine 6 (and Other Cytokines and Inflammatory Markers) in COVID-19 Patients With a Systemic Inflammatory Response Syndrome		Recruiting	COVID-19	Diagnostic Test: Cytokines dosage|Diagnostic Test: Complement dosage	IL6 concentration|IL6 concentration change from baseline value|Complement parameters|Complement parameters change from baseline values|Inflammatory cytokines baseline concentrations|Inflammatory cytokines change from baseline values|Concentration of markers of macrophage activation|Markers of macrophage activation change from baseline values		Not Applicable	200	Interventional	Allocation: Non-Randomized|Intervention Model: Parallel Assignment|Masking: None (Open Label)|Primary Purpose: Basic Science	2020-04-15	2020	ClinicalTrials.gov	Other	CHU Brugmann, Brussels, Belgium
NCT04330495	Randomized, Controlled, Double-blind Clinical Trial Comparing the Efficacy and Safety of Chemoprophylaxis With Hydroxychloroquine in Patients Under Biological Treatment and / or JAK Inhibitors in the Prevention of SARS-CoV-2 Infection		Not yet recruiting	COVID 19|Immunomediated Inflammatory Disease in Treatment With Biological Agents and / or Jak Inhibitors	Drug: Hidroxicloroquina|Drug: Control group	Incidence rate of new COVID-19 cases in both arms|Prevalence of COVID-19 cases in both arms|Mortality rate secondary to COVID-19 cases in both groups|Intensive Care Unit (CU) admission rate secondary to COVID-19 cases in both groups|Adverse events		Phase 4	800	Interventional	Allocation: Randomized|Intervention Model: Parallel Assignment|Masking: Double (Participant, Investigator)|Primary Purpose: Prevention	2020-04-01	2020	ClinicalTrials.gov	Other
NCT04324489	DAS181 for Severe COVID-19: Compassionate Use		Recruiting	COVID-19	Drug: DAS181	Improved clinical status|Return to room air|SARS-CoV-2 RNA|Discharge|Death		Not Applicable	4	Interventional	Intervention Model: Single Group Assignment|Masking: None (Open Label)|Primary Purpose: Treatment	2020-03-27	2020	ClinicalTrials.gov	Other|Industry	Renmin Hospital of Wuhan University, Wuhan, Hubei, China
NCT04351516	Test and Treat COVID 65plus+	COVID65plus	Recruiting	SARS-CoV 2	Drug: Hydroxychloroquine|Other: Placebo	● Rate of hospitalization or death at day 7 after study inclusion		Phase 2|Phase 3	350	Interventional	Allocation: Randomized|Intervention Model: Parallel Assignment|Masking: Quadruple (Participant, Care Provider, Investigator, Outcomes Assessor)|Primary Purpose: Treatment	2020-04-17	2020	ClinicalTrials.gov	Other	Uniklinikum Tuebingen, Tuebingen, Germany|Uniklinikum Ulm, Ulm, Germany
NCT04354259	Interferon Lambda for Immediate Antiviral Therapy at Diagnosis	ILIAD	Not yet recruiting	Sars-CoV2	Drug: Peginterferon Lambda-1A	Cohort A (Ambulatory) - Primary Efficacy Endpoint|Cohort A (Ambulatory) - Primary Safety Endpoint|Cohort B (Hospitalized) - Primary Efficacy Endpoint|Cohort B (Hospitalized) - Primary Safety Endpoint|Cohort A (Ambulatory) - Clinical Outcome #1|Cohort A (Ambulatory) - Clinical Outcome #2|Cohort A (Ambulatory) - Clinical Outcome #3|Cohort A (Ambulatory) - Clinical Outcome #4|Cohort A (Ambulatory) -…		Phase 2	140	Interventional	Allocation: Randomized|Intervention Model: Parallel Assignment|Masking: None (Open Label)|Primary Purpose: Treatment	2020-04-21	2020	ClinicalTrials.gov	Other	Toronto General Hospital, Toronto, Ontario, Canada
NCT04343183	Hyperbaric Oxygen Therapy (HBOT) as a Treatment for COVID-19 (COVID-19) Infection		Not yet recruiting	COVID-19	Device: Hyperbaric Oxygen Therapy	Decrease incidence of intubation by 30% or greater|Decrease renal injury		Not Applicable	48	Interventional	Allocation: Randomized|Intervention Model: Parallel Assignment|Masking: Single (Outcomes Assessor)|Primary Purpose: Treatment	2020-04-13	2020	ClinicalTrials.gov	Other	Ochsner Medical Center, New Orleans, Louisiana, United States
NCT04344457	Evaluate the Efficacy and Safety of Oral Hydroxychloroquine, Indomethacin and Zithromax in Subjects With Mild Symptoms of COVID-19	COVID-19	Recruiting	COVID-19	Drug: Hydroxychloroquine|Drug: Indomethacin|Drug: Zithromax Oral Product	Improvement of clinical status|Time of clinical recovery of fever|Time of clinical recovery of cough|Safety as determined by changes in QTC intervals measured by ECG|Safety as determined by presence of side effects|Time to improvement		Phase 1|Phase 2	80	Interventional	Intervention Model: Single Group Assignment|Masking: None (Open Label)|Primary Purpose: Treatment	2020-04-14	2020	ClinicalTrials.gov	Other	Perseverance Research Center, Scottsdale, Arizona, United States
NCT04332913	Efficacy and Safety of Tocilizumab in the Treatment of SARS-Cov-2 Related Pneumonia	TOSCA	Recruiting	COVID-19 Pneumonia		Percentage of patients with complete recovery defined as fever disappearance and return to normal peripheral oxygen saturation values (SpO2) after 14 days from the end of treatment with tocilizumab.|Percentage of patients achieving a score <3 on the Brescia-COVID respiratory severity scale (BCRSS) after the last tocilizumab administration.|Percentage of patients with partial recovery defined as t…			30	Observational	Observational Model: Cohort|Time Perspective: Prospective	2020-04-03	2020	ClinicalTrials.gov	Other	Ospedale San Salvatore, L'Aquila, Italy
NCT04333550	Application of Desferal to Treat COVID-19		Recruiting	COVID-19	Drug: Deferoxamine	Mortality rate|change in patients clinical manifestation|change in patients PaO2|Length of hospitalization|C-reactive protein|lymphocyte count|length of intensive care unit stay		Phase 1|Phase 2	50	Interventional	Allocation: Randomized|Intervention Model: Parallel Assignment|Masking: Double (Participant, Investigator)|Primary Purpose: Treatment	2020-04-03	2020	ClinicalTrials.gov	Other	Regenerative Medicine Research Center, Kermanshah University of Medical Sciences, Kermanshah, Iran, Kermanshah, Iran, Islamic Republic of
NCT04292964	Prognostic Factors of Patients With COVID-19		Completed	SARS-CoV-2|Outcome, Fatal		all-cause mortality|Severe state			201	Observational	Observational Model: Cohort|Time Perspective: Retrospective	2020-03-03	2020	ClinicalTrials.gov	Other	The First Affiliated Hospital of Chongqing Medical University, Chongqing, China
NCT04349098	Evaluation of Activity and Safety of Oral Selinexor in Participants With Severe COVID-19 Infection	Coronavirus	Recruiting	Coronavirus Infection	Drug: Selinexor|Other: Placebo	Percentage of Participants with at Least a 2 Point Improvement in the Ordinal Scale|Time to Clinical Improvement (TTCI)|Number of Participants with Overall Death Rate|Number of Participants With Rate of Mechanical Ventilation|Time to Mechanical Ventilation|Overall survival|Time to Improvement (2 points) in Clinical Measures Using the Ordinal Scale|Time to Intensive Care Unit (ICU) Admission|Rate …		Phase 2	230	Interventional	Allocation: Randomized|Intervention Model: Parallel Assignment|Masking: Single (Participant)|Primary Purpose: Treatment	2020-04-16	2020	ClinicalTrials.gov	Industry	UCLA, Los Angeles, California, United States|Norton Healthcare, Louisville, Kentucky, United States|Lehigh Valley Hospital, Allentown, Pennsylvania, United States|Baylor Scott & White Dallas, Dallas, Texas, United States|Hospital Hietzing, 2. Medical department - Center for Diagnosis and Therapy of Rheumatic Diseases, Vienna, Austria|Hadassah MC, Jerusalem, Israel|Servicio de Medicina Interna, Ho…
NCT04323800	Efficacy and Safety Human Coronavirus Immune Plasma (HCIP) vs. Control (SARS-CoV-2 Non-immune Plasma) Among Adults Exposed to COVID-19	CSSC-001	Not yet recruiting	Coronavirus|Convalescence	Biological: Anti- SARS-CoV-2 Plasma|Biological: SARS-CoV-2 non-immune Plasma	Cumulative incidence of composite outcome of disease severity|Anti-SARS-CoV-2 titers|Rates of SARS-CoV-2 PCR positivity|Duration of SARS-CoV-2 PCR positivity|Peak quantity levels of SARS-CoV-2 RNA|Cumulative incidence of disease severity		Phase 2	150	Interventional	Allocation: Randomized|Intervention Model: Parallel Assignment|Masking: Triple (Participant, Care Provider, Investigator)|Primary Purpose: Treatment	2020-03-27	2020	ClinicalTrials.gov	Other
NCT04335123	Study of Open Label Losartan in COVID-19		Recruiting	COVID-19	Drug: Losartan	Number of participants with treatment-related adverse events as assessed by protocol definition of AE|Number of days on supplemental oxygen in respiratory failure due to COVID-19|Incidence of mechanical ventilation use|Days on mechanical ventilation|Incidence of non-invasive positive pressure ventilation or heated high flow nasal cannula use|Days on non-invasive positive pressure ventilation or h…		Phase 1	50	Interventional	Intervention Model: Single Group Assignment|Masking: None (Open Label)|Primary Purpose: Treatment	2020-04-06	2020	ClinicalTrials.gov	Other	University of Kansas Medical Center, Kansas City, Kansas, United States
NCT04336410	Safety, Tolerability and Immunogenicity of INO-4800 for COVID-19 in Healthy Volunteers		Recruiting	Coronavirus Infection	Drug: INO-4800|Device: CELLECTRA® 2000	Percentage of Participants with Adverse Events (AEs)|Percentage of Participants with Administration (Injection) Site Reactions|Percentage of Participants with Adverse Events of Special Interest (AESIs)|Change from Baseline in Antigen-Specific Binding Antibody Titers|Change from Baseline in Antigen-Specific Interferon-Gamma (IFN-γ) Cellular Immune Response		Phase 1	40	Interventional	Allocation: Non-Randomized|Intervention Model: Sequential Assignment|Masking: None (Open Label)|Primary Purpose: Prevention	2020-04-07	2020	ClinicalTrials.gov	Industry|Other	Center for Pharmaceutical Research, Kansas City, Missouri, United States|University of Pennsylvania, Philadelphia, Pennsylvania, United States
NCT04355793	Expanded Access Program of Ruxolitinib for the Emergency Treatment of Cytokine Storm From COVID-19 Infection		Available	COVID-19	Drug: Ruxolitinib					Interventional		2020-04-21	2020	ClinicalTrials.gov	Industry
NCT04329832	Hydroxychloroquine vs. Azithromycin for Hospitalized Patients With Suspected or Confirmed COVID-19	HAHPS	Recruiting	COVID-19	Drug: Hydroxychloroquine|Drug: Azithromycin	COVID Ordinal Outcomes Scale at 14 days|Hospital-free days at 28 days (number of days patient not in hospital)|Ventilator-free days at 28 days (number of days patient not on a ventilator)|ICU-free days at 28 days (number of days patient not in an ICU)|Time to a 1-point decrease in the WHO ordinal recovery score		Phase 2	300	Interventional	Allocation: Randomized|Intervention Model: Parallel Assignment|Masking: None (Open Label)|Primary Purpose: Treatment	2020-04-01	2020	ClinicalTrials.gov	Other	Intermountain Medical Center, Murray, Utah, United States|University of Utah, Salt Lake City, Utah, United States
NCT04336904	Clinical Study To Evaluate The Performance And Safety Of Favipiravir in COVID-19		Active, not recruiting	COVID-19	Drug: Favipiravir|Other: Placebo	Time from randomization to clinical recovery|Time from randomization to negativity in RT-PCR nucleic acid test|Incidence of deterioration/aggravation of pneumonia|Time from randomization to resolution of pyrexia|Time from randomization to relief of cough|Time from randomization to relief of dyspnoea|Rate of auxiliary oxygen therapy|ICU admission rate|Mortality		Phase 3	100	Interventional	Allocation: Randomized|Intervention Model: Parallel Assignment|Masking: Double (Participant, Care Provider)|Primary Purpose: Treatment	2020-04-07	2020	ClinicalTrials.gov	Other	Asst Fatebenefratelli Sacco, Milano, Italy
NCT04327349	Investigating Effect of Convalescent Plasma on COVID-19 Patients Outcome: A Clinical Trial		Enrolling by invitation	Coronavirus Infections	Biological: Convalescent Plasma	Mortality changes in day 10|Mortality changes in day 30|Changes of C-reactive protein|Changes of Interleukin 6|Changes of tumor necrosis factor-α|Changes of PaO2/FiO2 Ratio|Changes of CD3|Changes of CD4|Changes of CD8|Changes of CD4/CD8 ratio|Changes of lymphocyte count|Changes of leukocyte count|Changes of alanine transaminase (ALT)|Changes of aspartate transaminase (AST)|Changes of alkaline pho…		Not Applicable	30	Interventional	Intervention Model: Single Group Assignment|Masking: None (Open Label)|Primary Purpose: Treatment	2020-03-31	2020	ClinicalTrials.gov	Other	Imam Khomeini Hospital, Mazandaran University of Medical Sciences, Sari, Mazandaran, Iran, Islamic Republic of
NCT04357782	Administration of Intravenous Vitamin C in Novel Coronavirus Infection (COVID-19) and Decreased Oxygenation	AVoCaDO	Recruiting	COVID-19|Hypoxia	Drug: L-ascorbic acid	Incidence of adverse events|Incidence of serious adverse reactions|Incidence of adverse reactions|Ventilator-free days|ICU-free days|Hospital-free days|All-cause mortality|Change in S/F ratio during HDIVC infusion|C-reactive protein (CRP)|Lactate dehydrogenase (LDH)|D-dimer|Lymphocyte count|Neutrophil to Lymphocyte ratio (NLR)|Serum Ferritin		Phase 1|Phase 2	20	Interventional	Allocation: Non-Randomized|Intervention Model: Single Group Assignment|Masking: None (Open Label)|Primary Purpose: Treatment	2020-04-22	2020	ClinicalTrials.gov	U.S. Fed|Other	Hunter Holmes Mcguire Veteran Affairs Medical Center, Richmond, Virginia, United States
NCT04355247	Prophylactic Corticosteroid to Prevent COVID-19 Cytokine Storm		Recruiting	Covid-19	Drug: MethylPREDNISolone 80 Mg/mL Injectable Suspension	Clinical complete response criteria|Clinical Partial Response criteria|Secondary response criteria		Phase 2	20	Interventional	Intervention Model: Single Group Assignment|Masking: None (Open Label)|Primary Purpose: Prevention	2020-04-21	2020	ClinicalTrials.gov	Other	San Juan City Hospital / Puerto Rico Medical Center, San Juan, Puerto Rico|Hospital Auxilio Mutuo Cancer Center, San Juan, Puerto Rico
NCT04336787	Physical Activity Level, Stress Level, Sleep Quality in Pregnant Women During Covid-19 Quarantine		Not yet recruiting	Covid-19|Coronavirus Infection|Pregnancy Related	Other: Survey	International Physical Activity Questionnaire|Pittsburgh Sleep Quality Index|Perceived Stress Scale|Numerical Pain Rating Scale			100	Observational	Observational Model: Ecologic or Community|Time Perspective: Prospective	2020-04-07	2020	ClinicalTrials.gov	Other	Istanbul University - Cerrahpaşa, Istanbul, Turkey
NCT04316728	Clinical Performance of the VivaDiag ™ COVID-19 lgM / IgG Rapid Test in Early Detecting the Infection of COVID-19		Not yet recruiting	Coronavirus Infections	Device: VivaDiag™ COVID-19 lgM/IgG Rapid Test	Number of patients with constant negative results|Number of patients with positive test with a positive PCR for COVID-19|Overall Number of patients positive for COVID-19|Overall Number of patients negative for COVID-19|Number of patients with contrasting results|Reliability of the test|Positive HCW|Number of Chronic Patients		Not Applicable	200	Interventional	Intervention Model: Single Group Assignment|Masking: None (Open Label)|Primary Purpose: Diagnostic	2020-03-20	2020	ClinicalTrials.gov	Other	Unità' Complesse di cure primarie (UCCP), ASP Catanzaro, Catanzaro, Italy
NCT04362865	Investigation of the B- and T-cell Repertoire and Immune Response in Patients With Acute and Resolved COVID-19 Infection		Recruiting	COVID-19		Characterize immune response|B- and T-cell arm immune response|Immune response and outcome			150	Observational	Observational Model: Cohort|Time Perspective: Prospective	2020-04-27	2020	ClinicalTrials.gov	NIH	National Institutes of Health Clinical Center, Bethesda, Maryland, United States
NCT04314232	Mechanisms to Morbidity and Mortality for Covid-19	COVID MECH	Not yet recruiting	Coronavirus|SARS		Change in viral expression in association to organspecific biomarkers			200	Observational	Observational Model: Cohort|Time Perspective: Prospective	2020-03-19	2020	ClinicalTrials.gov	Other
NCT04345445	Study to Evaluate the Efficacy and Safety of Tocilizumab Versus Corticosteroids in Hospitalised COVID-19 Patients With High Risk of Progression		Not yet recruiting	COVID-19	Drug: Tocilizumab|Drug: Methylprednisolone	The proportion of patients requiring mechanical ventilation|Mean days of ventilation|The proportion of patients requiring ICU admission|Overall 28-day survival|Change in symptom severity assessed by the World Health Organization (WHO) Coronavirus Disease 2019 (COVID19) ordinal scale measured daily up to 7 days from baseline|Duration of hospital and ICU stay		Phase 3	310	Interventional	Allocation: Randomized|Intervention Model: Crossover Assignment|Masking: None (Open Label)|Primary Purpose: Treatment	2020-04-14	2020	ClinicalTrials.gov	Other	University Malaya Medical Centre, Kuala Lumpur, Malaysia
NCT04345848	Preventing COVID-19 Complications With Low- and High-dose Anticoagulation	COVID-HEP	Not yet recruiting	COVID|Sars-CoV2	Drug: Enoxaparin	Composite outcome of arterial or venous thrombosis, disseminated intravascular coagulation and all-cause mortality|Arterial thrombosis|Venous thromboembolism|Disseminated intravascular coagulation|All-cause mortality|Sepsis-induced coagulopathy|Acute respiratory distress syndrome|Durations of hospital stay, ICU stay, ventilation|Sequential organ failure assessment score|Clinical deterioration		Phase 3	200	Interventional	Allocation: Randomized|Intervention Model: Parallel Assignment|Masking: Single (Outcomes Assessor)|Primary Purpose: Treatment	2020-04-15	2020	ClinicalTrials.gov	Other	Geneva University Hospitals, Geneva, Switzerland
NCT04315948	Trial of Treatments for COVID-19 in Hospitalized Adults	DisCoVeRy	Recruiting	Corona Virus Infection	Drug: Remdesivir|Drug: Lopinavir/ritonavir|Drug: Interferon Beta-1A|Drug: Hydroxychloroquine|Other: Standard of care	Percentage of subjects reporting each severity rating on a 7-point ordinal scale|Percentage of subjects reporting each severity rating on a 7-point on an ordinal scale|The time to discharge or to a NEWS of ≤ 2 and maintained for 24 hours, whichever occurs first.|Number of oxygenation free days in the first 28 days|Incidence of new oxygen use, non-invasive ventilation or high flow oxygen devices d…		Phase 3	3100	Interventional	Allocation: Randomized|Intervention Model: Parallel Assignment|Masking: None (Open Label)|Primary Purpose: Treatment	2020-03-20	2020	ClinicalTrials.gov	Other	CHRU Lille, Lille, France|CHU Nantes, Nantes, France|APHP - Bichat Claude Bernard, Paris, France
NCT04325633	Efficacy of Addition of Naproxen in the Treatment of Critically Ill Patients Hospitalized for COVID-19 Infection	ENACOVID	Not yet recruiting	COVID-19	Drug: 1: Naproxen|Drug: 2: Standard of care	Mortality all causes at day30|Number of days alive free of mechanical ventilation|Number of days alive outside|Number of days alive outside hospital|Maximal changes in Sofa score|Time to negativation of virus titer in the nasopharyngeal aspirate (NPA)		Phase 3	584	Interventional	Allocation: Randomized|Intervention Model: Parallel Assignment|Masking: None (Open Label)|Primary Purpose: Treatment	2020-03-27	2020	ClinicalTrials.gov	Other
NCT04361422	Isotretinoin in Treatment of COVID-19	Randomized	Not yet recruiting	COVID-19	Drug: Isotretinoin Only Product in Oral Dose Form	Clinical clearance		Phase 3	300	Interventional	Allocation: Randomized|Intervention Model: Parallel Assignment|Masking: None (Open Label)|Primary Purpose: Treatment	2020-04-24	2020	ClinicalTrials.gov	Other
NCT04350580	Polyvalent Immunoglobulin in COVID-19 Related ARds	ICAR	Recruiting	Acute Respiratory Distress Syndrome|COVID-19	Drug: Human immunoglobulin|Drug: Placebo	Ventilator-free days|Mortality|Sequential Organ Failure Assessment Score|P/F ratio|Lung compliance|Radiological score|Biological efficacy endpoints - C-reactive protein|Biological efficacy endpoints - Procalcitonin|Immunological profile|Number of patients using other treatments for COVID-19 related ARDS|Occurrence of deep vein thrombosis or pulmonary embolism|Total duration of mechanical ventilat…		Phase 3	138	Interventional	Allocation: Randomized|Intervention Model: Parallel Assignment|Masking: Double (Participant, Care Provider)|Primary Purpose: Treatment	2020-04-17	2020	ClinicalTrials.gov	Other|Industry	Centre Hospitalier Sainte-Anne, Paris, France
NCT04313322	Treatment of COVID-19 Patients Using Wharton's Jelly-Mesenchymal Stem Cells		Recruiting	Use of Stem Cells for COVID-19 Treatment	Biological: WJ-MSCs	Clinical outcome|CT Scan|RT-PCR results		Phase 1	5	Interventional	Intervention Model: Single Group Assignment|Masking: None (Open Label)|Primary Purpose: Treatment	2020-03-18	2020	ClinicalTrials.gov	Other	Stem Cells Arabia, Amman, Jordan
NCT04325048	Clinical Evaluation of Cordio Application in Adult COVID-19 Virus Positive Patients		Not yet recruiting	Coronavirus Infection	Device: Cordio App	Voice anaysis			5000	Observational	Observational Model: Cohort|Time Perspective: Prospective	2020-03-27	2020	ClinicalTrials.gov	Industry
NCT04355741	Gut Microbiota, Spark and Flame of COVID-19 Disease		Not yet recruiting	COVID-19	Other: Exposure	Differences in gut microbiota composition between COVID-19 patients with different degrees of disease severity.|Differences in gut microbiota composition between COVID-19 patients in relation to mortality.|Differences in gut microbiota composition between COVID-19 patients in relation to length of stay in hospitals.|Differences in gut microbiota composition between COVID-19 patients in relation t…			60	Observational	Observational Model: Case-Only|Time Perspective: Prospective	2020-04-21	2020	ClinicalTrials.gov	Other	Hospital CUF Infante Santo, S.A., Lisbon, Portugal|Hospital de São Francisco Xavier, Lisbon, Portugal|Centro Hospitalar Universitário São João, Oporto, Portugal
NCT04328272	Effectiveness of Hydroxychloroquine in Covid-19 Patients	Covid	Not yet recruiting	COVID19	Drug: Hydroxychloroquine 200 Mg Oral Tablet|Drug: Azithromycin 500Mg Oral Tablet|Dietary Supplement: Glucose tablets	National Early Warning Score equal to zero|C-reactive proteins|Lymphocyte Count|d-dimers		Phase 3	75	Interventional	Allocation: Randomized|Intervention Model: Parallel Assignment|Masking: Single (Participant)|Primary Purpose: Treatment	2020-03-31	2020	ClinicalTrials.gov	Other	Ayub Teaching Institution, Abbottābād, K.p.k, Pakistan
NCT04345679	Anti COVID-19 Convalescent Plasma Therapy		Not yet recruiting	COVID 19	Biological: anti-SARS-CoV-2 convalescent plasma	Changing of viral load of SARS-CoV2|Changes in immunglobulin G COVID-19 antibody titer|Changes at the cytokine pattern|Intensive Care Unit Admission|Length of hospital stay|Duration of mechanical ventilation|Clinical Status|Mortality		Early Phase 1	20	Interventional	Intervention Model: Single Group Assignment|Masking: None (Open Label)|Primary Purpose: Treatment	2020-04-14	2020	ClinicalTrials.gov	Other
NCT04362956	Clinical and Immunologic Impact of Perinatal SARS-CoV-2 (COVID-19) Infection		Not yet recruiting	Covid19|Pregnancy Related|Neonatal Infection		Vertical transmission|Neonatal protection due to maternal antibodies|Increase risk of neonatal morbidity|Increase risk of obstetric complications			200	Observational	Observational Model: Case-Control|Time Perspective: Prospective	2020-04-27	2020	ClinicalTrials.gov	Other
NCT04321096	The Impact of Camostat Mesilate on COVID-19 Infection	CamoCO-19	Recruiting	Corona Virus Infection	Drug: Camostat Mesilate|Drug: Placebo oral tablet	Days to clinical improvement from study enrolment|Safety evaluation, as measured by AEs, Adverse Reactions (ARs), SAEs, Serious ARs (SARs)|Clinical status as assessed by the 7-point ordinal scale at day 7, 14 and 30|Day 30 mortality|Change in NEW(2) score from baseline to day 30|Admission to ICU|Use of invasive mechanical ventilation or ECMO|Duration of supplemental oxygen (days)|Days to self-rep…		Phase 1|Phase 2	180	Interventional	Allocation: Randomized|Intervention Model: Parallel Assignment|Masking: Quadruple (Participant, Care Provider, Investigator, Outcomes Assessor)|Primary Purpose: Treatment	2020-03-25	2020	ClinicalTrials.gov	Other	Department of Infectious Diseases, Aalborg, Denmark|Department for Infectious Diseases, Aarhus University Hospital, Aarhus N, Denmark|Herning Regional Hospital, Herning, Denmark|Northzealands hospital - Hillerød, Hillerød, Denmark|Horsens Regional Hospital, Horsens, Denmark|Bispebjerg hospital, København, Denmark|Dept. of Infectious Diseases, Odense University Hospital, Odense, Denmark|Randers Re…
NCT04344171	CovidDB: The Covid-19 Inpatient Database		Recruiting	COVID-19		Outcome comparison between different antiviral therapies|Outcome comparisons between ventilation types|Identification of risk factors|Number of days in hospital vs. clinical classification			5000	Observational	Observational Model: Cohort|Time Perspective: Prospective	2020-04-14	2020	ClinicalTrials.gov	Other	RoMed - Klinikum Bad Aibling, Bad Aibling, Germany|DONAUISAR Klinikum Deggendorf, Deggendorf, Germany|DONAUISAR Klinikum Dingolfing, Dingolfing, Germany|RoMed - Klinikum Prien am Chiemsee, Prien, Germany|RoMed - Klinikum Rosenheim, Rosenheim, Germany|Universitätsklinikum Ulm, Ulm, Germany|RoMed - Klinikum Wasserburg Am Inn, Wasserburg Am Inn, Germany|Klinikum Altmühlfranken, Weißenburg, Germany|T…
NCT04342663	A Double-blind, Placebo-controlled Clinical Trial of Fluvoxamine for Symptomatic Individuals With COVID-19 Infection	STOP COVID	Recruiting	COVID 19|Coronavirus	Drug: Fluvoxamine|Drug: Placebo	Time to clinical worsening|clinical deterioration on a Likert-type scale (1-6)|clinical deterioration measured by number of days|Symptomatic severity on a likert scale (0-10 where 0= none and 10=very severe)		Phase 2	152	Interventional	Allocation: Randomized|Intervention Model: Parallel Assignment|Masking: Triple (Participant, Investigator, Outcomes Assessor)|Primary Purpose: Treatment	2020-04-13	2020	ClinicalTrials.gov	Other	BJC, Belleville, Illinois, United States|Washington University School of Medicine, Saint Louis, Missouri, United States
NCT04352933	PROLIFIC ChemoprophylaxisTrial (COVID-19)		Not yet recruiting	COVID-19	Drug: Hydroxychloroquine - Daily dosing|Drug: Hydroxychloroquine - Weekly Dosing|Other: Matched Placebo Hydroxychloroquine	Time to positive COVID-19 disease|Number of COVID-19 test positive cases|Number of COVID-19 serological test positive cases|Severity of COVID-19 disease between each arm|Number of common COVID-19 complications between each arm		Phase 3	1000	Interventional	Allocation: Randomized|Intervention Model: Parallel Assignment|Masking: Quadruple (Participant, Care Provider, Investigator, Outcomes Assessor)|Primary Purpose: Prevention	2020-04-20	2020	ClinicalTrials.gov	Other
NCT04331509	COVID-19 Symptom Tracker		Recruiting	COVID-19	Other: No Intervention	Physical health symptoms|Lack of physical health symptoms|Fever			10000000	Observational	Observational Model: Cohort|Time Perspective: Prospective	2020-04-02	2020	ClinicalTrials.gov	Other	Massachusetts General Hospital, Boston, Massachusetts, United States|King's College London, London, United Kingdom
NCT04362813	Study of Efficacy and Safety of Canakinumab Treatment for CRS in Participants With COVID-19-induced Pneumonia	CAN-COVID	Not yet recruiting	COVID-19	Drug: Canakinumab|Drug: Placebo	Number of patients with clinical response|COVID-19-related death rate during the 4-week period after study treatment|Ratio to baseline in the C-reactive protein (CRP)|Ratio to baseline in the serum ferritin|Ratio to baseline in the D-dimer|Number of participants with Adverse Event (AE), serious adverse events (SAE), clinically significant changes in laboratory measures, and vital signs		Phase 3	450	Interventional	Allocation: Randomized|Intervention Model: Parallel Assignment|Masking: Double (Participant, Investigator)|Primary Purpose: Treatment	2020-04-27	2020	ClinicalTrials.gov	Industry
NCT04347915	The Phase 2 Study to Evaluate the Safety and Efficacy of Clevudine in Patients With Moderate COVID-19		Not yet recruiting	COVID-19	Drug: Clevudine|Drug: Hydroxychloroquine	The rate of subjects tested as negative SARS-Coronavirus-2 (SARS-CoV-2)|The rate of subjects tested as negative SARS-Coronavirus-2 (SARS-CoV-2) in consecutive two days of Real-Time RT-PCR tests|The rate of subjects indicated by the improvement of lung invasive|The change of viral load		Phase 2	60	Interventional	Allocation: Randomized|Intervention Model: Parallel Assignment|Masking: None (Open Label)|Primary Purpose: Treatment	2020-04-15	2020	ClinicalTrials.gov	Industry
NCT04346056	Retrospective Study on Severe Respiratory Illness to Access the Presence of COVID-19	Explore	Recruiting	Coronavirus Disease (COVID-19)|COVID-19		Exploring the presence of COVID-19			500	Observational	Observational Model: Cohort|Time Perspective: Retrospective	2020-04-15	2020	ClinicalTrials.gov	Other	Faculty of Medicine Ain Shams University, Cairo, Non-US, Egypt|Faculty of Medicine Ain Shams University Research Institute- Clinical Research Center, Cairo, Non-US, Egypt
NCT04348071	Safety and Efficacy of Ruxolitinib for COVID-19		Not yet recruiting	COVID-19	Drug: Ruxolitinib	Phase 2: Cumulative incidence of Grade 3 and 4 adverse events (AEs)|Phase 2: Cumulative incidence of serious adverse events (SAEs)|Phase 2: Changes in white blood cell count (CBC) through Day 15|Phase 2: Changes in hemoglobin through Day 15|Phase 2: Changes in platelets through Day 15|Phase 2: Changes in creatinine through Day 15|Phase 2: Changes in glucose through Day 15|Phase 2: Changes in prot…		Phase 2|Phase 3	80	Interventional	Intervention Model: Single Group Assignment|Masking: None (Open Label)|Primary Purpose: Treatment	2020-04-15	2020	ClinicalTrials.gov	Other
NCT04340232	Safety and Efficacy of Baricitinib for COVID-19		Not yet recruiting	COVID-19	Drug: Baricitinib	Phase 2: Cumulative incidence of Grade 3 and 4 adverse events (AEs)|Phase 2: Cumulative incidence of serious adverse events (SAEs)|Phase 2: Changes in white blood cell count (CBC) through Day 15|Phase 2: Changes in hemoglobin through Day 15|Phase 2: Changes in platelets through Day 15|Phase 2: Changes in creatinine through Day 15|Phase 2: Changes in glucose through Day 15|Phase 2: Changes in prot…		Phase 2|Phase 3	80	Interventional	Intervention Model: Single Group Assignment|Masking: None (Open Label)|Primary Purpose: Treatment	2020-04-09	2020	ClinicalTrials.gov	Other	University of Colorado, Denver, Aurora, Colorado, United States
NCT04321421	Hyperimmune Plasma for Critical Patients With COVID-19	COV19-PLASMA	Recruiting	COVID-19	Other: hyperimmune plasma	death|time to extubation|length of intensive care unit stay|time to CPAP weaning|viral load|immune response		Not Applicable	49	Interventional	Intervention Model: Single Group Assignment|Masking: None (Open Label)|Primary Purpose: Treatment	2020-03-25	2020	ClinicalTrials.gov	Other	Catherine Klersy, Pavia, PV, Italy|Ospedale Asst Carlo Poma Mantova, Mantova, Italy
NCT04362137	Phase 3 Randomized, Double-blind, Placebo-controlled Multi-center Study to Assess the Efficacy and Safety of Ruxolitinib in Patients With COVID-19 Associated Cytokine Storm (RUXCOVID)	RUXCOVID	Not yet recruiting	COVID-19	Drug: Ruxolitinib|Drug: Placebo	Proportion of patients who die, develop respiratory failure [require mechanical ventilation] or require intensive care unit (ICU) care|Clinical status|Percentage of patients with at least two-point improvement from baseline in clinical status|Percentage of patients with at least one-point improvement from baseline in clinical status|Percentage of patients with at least one-point deterioration fro…		Phase 3	402	Interventional	Allocation: Randomized|Intervention Model: Parallel Assignment|Masking: Double (Participant, Investigator)|Primary Purpose: Treatment	2020-04-24	2020	ClinicalTrials.gov	Industry
NCT04346147	Clinical Trial to Evaluate Efficacy of 3 Types of Treatment in Patients With Pneumonia by COVID-19	Covid-19HUF	Active, not recruiting	COVID-19 Pneumonia	Drug: Hidroxicloroquine|Drug: Lopinavir/ritonavir|Drug: Imatinib tablets|Drug: Baricitinib Oral Tablet	time to clinical improvement|Safety of treatments|Tolerability of treatments		Phase 2	165	Interventional	Allocation: Randomized|Intervention Model: Parallel Assignment|Masking: None (Open Label)|Primary Purpose: Treatment	2020-04-15	2020	ClinicalTrials.gov	Other	Hospital Universitario de Fuenlabrada, Fuenlabrada, Madrid, Spain
NCT04337788	Gerontological Telemonitoring of Older Adults Living in Nursing Homes With COVID-19 Disease	COVIDeHPAD	Not yet recruiting	Coronavirus Infection	Other: telehealth applications	Impact of Gerontological telemonitoring on healthcare management for older adults living in Nursing Homes with symptoms of confirmed or probable COVID-19 disease (Death within 30 days).		Not Applicable	200	Interventional	Allocation: Non-Randomized|Intervention Model: Parallel Assignment|Masking: None (Open Label)|Primary Purpose: Prevention	2020-04-08	2020	ClinicalTrials.gov	Other
NCT04318366	COVID-19 Patients Characterization, Biobank, Treatment Response and Outcome Predictor	COVID-BioB	Recruiting	Coronavirus Infections	Other: Observational Study	Characterize Patients With SARS-Cov-2 Infection and to Create a Biobank to Identify Predictors of Disease Severity, Mortality and Treatment Response			1000	Observational	Observational Model: Cohort|Time Perspective: Prospective	2020-03-24	2020	ClinicalTrials.gov	Other	Autoimmunity and Vascular Inflammation Unit, Division of Regenerative Medicine, Stem Cells and Gene Therapy - IRCCS San Raffaele Scientific Institute, Milan, Lombardy, Italy|AIDS Immunopathogenesis Unit - IRCCS San Raffaele Scientific Institute, Milan, Lombardy, Italy|Department of Infection Diseases - IRCCS San Raffaele Scientific Institute -, Milan, Lombardy, Italy|Department of Internal Medici…
NCT04291053	The Efficacy and Safety of Huai er in the Adjuvant Treatment of COVID-19		Not yet recruiting	COVID-19	Drug: Huaier Granule	Mortality rate|Clinical status assessed according to the official guideline|The differences in oxygen intake methods|Duration (days) of supplemental oxygenation|Duration (days) of mechanical ventilation|The mean PaO2/FiO2|Length of hospital stay (days)|Length of ICU stay (days)|Pulmonary function		Phase 2|Phase 3	550	Interventional	Allocation: Randomized|Intervention Model: Parallel Assignment|Masking: None (Open Label)|Primary Purpose: Treatment	2020-03-02	2020	ClinicalTrials.gov	Other
NCT04280588	Fingolimod in COVID-19		Recruiting	Coronavirus Disease (COVID-19)	Drug: Fingolimod 0.5 mg	The change of pneumonia severity on X-ray images		Phase 2	30	Interventional	Allocation: Non-Randomized|Intervention Model: Parallel Assignment|Masking: None (Open Label)|Primary Purpose: Treatment	2020-02-21	2020	ClinicalTrials.gov	Other	Wan-Jin Chen, Fuzhou, China
NCT04362176	Passive Immunity Trial of Nashville II	PassItOn II	Not yet recruiting	COVID-19|Coronavirus|SARS-CoV-2	Biological: pathogen reduced SARS-CoV-2 convalescent plasma|Biological: Placebo	COVID Ordinal Outcomes Scale:Day 15|All-location, all-cause 14-day mortality|All-location, all-cause 28-day mortality|COVID Ordinal Outcomes Scale Day 3|COVID Ordinal Outcomes Scale Day 8|COVID Ordinal Outcomes Scale Day 29|Composite of death or receipt of ECMO through Day 28|Oxygen-free days through Day 28|Vasopressor-free days through Day 28|Ventilator-free days through Day 28|ICU-free days thr…		Phase 3	500	Interventional	Allocation: Randomized|Intervention Model: Parallel Assignment|Masking: Triple (Participant, Care Provider, Outcomes Assessor)|Primary Purpose: Treatment	2020-04-24	2020	ClinicalTrials.gov	Other	Vanderbilt University Medical Center, Nashville, Tennessee, United States
NCT04336462	Hydrogen-Oxygen Generator With Nebulizer in the Improvement of Symptoms in Patients Infected With COVID-19	COVID-19	Recruiting	COVID-19	Device: oxyhydrogen|Device: Oxygen	Recovery time|Clinical Symptom Remission time|fever duration|Leicester cough questionaire (LCQ)|minimum oxygen|Negative conversion rate|white blood cell(WBC)|Red blood cells(RBC)|Hemoglobin(Hb )|Platelets(PLT)|Lymphocyte count|The percentage of lymphocyte|neutrophils|C-reactive protein (CRP)|Myocardial enzyme|liver function|Renal function|Muscle enzyme		Not Applicable	100	Interventional	Allocation: Randomized|Intervention Model: Parallel Assignment|Masking: Quadruple (Participant, Care Provider, Investigator, Outcomes Assessor)|Primary Purpose: Treatment	2020-04-07	2020	ClinicalTrials.gov	Industry|Other	First Affiliated Hospital of Guangzhou Medical University, Guangzhou, Guangdong, China
NCT04357444	Low Dose of IL-2 In Acute Respiratory DistrEss Syndrome Related to COVID-19	LILIADE-COVID	Not yet recruiting	COVID 19	Drug: 1: ILT101|Drug: 2: Placebo Comparator	The PaO2/FiO2 ratio at D7|Changes in Tregs between Baseline and Day 7 (expressed in %)|Number of days alive with oxygen therapy within 28 days|Maximal oxygen rate within 28 days|Number of days alive free of invasive or non-invasive ventilation within 28 days|Number of days alive outside ICU within 28 days|Number of days alive outside hospital within 28 days|Time (in days) from randomization to de…		Phase 2	30	Interventional	Allocation: Randomized|Intervention Model: Parallel Assignment|Masking: Quadruple (Participant, Care Provider, Investigator, Outcomes Assessor)|Primary Purpose: Treatment	2020-04-22	2020	ClinicalTrials.gov	Other|Industry	Service Anesthésie Réanimation - Groupe Hospitalier Pitié-Salpêtrière, Paris, France
NCT04348656	CONvalescent Plasma for Hospitalized Adults With COVID-19 Respiratory Illness (CONCOR-1)	CONCOR-1	Not yet recruiting	COVID-19	Other: Convalescent plasma	Intubation or death in hospital|Need for Intubation|Time to intubation|Ventilator-free days|In-hospital death|Time to in-hospital death|Death at 30 days|Length of stay in intensive care unit (ICU)|Length of stay in hospital|Need for extracorpeal membrane oxygenation (ECMO)|Need for renal replacement therapy|Development of myocarditis|Adverse events and serious adverse events|Transfusion-associate…		Phase 3	1200	Interventional	Allocation: Randomized|Intervention Model: Parallel Assignment|Masking: None (Open Label)|Primary Purpose: Treatment	2020-04-16	2020	ClinicalTrials.gov	Other	University of Alberta, Edmonton, Alberta, Canada|Vancouver General Hospital, Vancouver, British Columbia, Canada|Royal Jubilee Hospital, Victoria, British Columbia, Canada|Victoria General Hospital, Victoria, British Columbia, Canada|Health Sciences Centre, Winnipeg, Manitoba, Canada|Hamilton General Hospital, Hamilton, Ontario, Canada|St. Jospeh's Healthcare Hamtilon, Hamilton, Ontario, Canada|J…
NCT04320238	Experimental Trial of rhIFNα Nasal Drops to Prevent 2019-nCOV in Medical Staff		Recruiting	2019 Novel Coronavirus Infection	Drug: recombinant human interferon Alpha-1b|Drug: thymosin alpha 1	new-onset COVID-19|Number of Participants with coronavirus related symptoms|Number of Participants with adverse effect		Phase 3	2944	Interventional	Allocation: Non-Randomized|Intervention Model: Parallel Assignment|Masking: None (Open Label)|Primary Purpose: Prevention	2020-03-24	2020	ClinicalTrials.gov	Other	Taihe Hospital, Shiyan, Hubei, China
NCT04342689	The Role of Resistant Starch in COVID-19 Infection		Not yet recruiting	COVID-19	Drug: Dietary Supplement containing resistant starch|Dietary Supplement: Placebo Starch	Rates of hospitalization for a COVID-19 related complication|Time to clinical recovery (TTCR)|Symptom Severity Score		Phase 3	1500	Interventional	Allocation: Randomized|Intervention Model: Parallel Assignment|Masking: Quadruple (Participant, Care Provider, Investigator, Outcomes Assessor)|Primary Purpose: Treatment	2020-04-13	2020	ClinicalTrials.gov	Other
NCT04341506	Non-contact ECG Sensor System for COVID19		Not yet recruiting	COVID-19	Device: Non-contact ECG	ECG changes associated with COVID-19			100	Observational	Observational Model: Cohort|Time Perspective: Prospective	2020-04-10	2020	ClinicalTrials.gov	Other
NCT04362995	St. Jude Tracking of Viral and Host Factors Associated With COVID-19		Recruiting	COVID-19|Coronavirus Infection|Coronavirus|SARS-CoV-2		Proportion of asymptomatic subjects|Positive CD4 and CD8 cell epitope positive response|Proportion of seroprevalence|T-cell response			1517	Observational	Observational Model: Cohort|Time Perspective: Prospective	2020-04-27	2020	ClinicalTrials.gov	Other	St. Jude Children's Research Hospital, Memphis, Tennessee, United States
NCT04333420	Open-label, Randomized Study of IFX-1 in Patients With Severe COVID-19 Pneumonia	PANAMO	Recruiting	COVID-19 Pneumonia	Drug: Best supportive Care (BSC) + IFX-1|Drug: Best supportive care only	Change in PaO2/FiO2|Patients achieving early response		Phase 2|Phase 3	130	Interventional	Allocation: Randomized|Intervention Model: Parallel Assignment|Masking: None (Open Label)|Primary Purpose: Treatment	2020-04-03	2020	ClinicalTrials.gov	Industry	University Amsterdam, Amsterdam, Netherlands|University Amsterdam, Amsterdam, Netherlands|University Maastricht, Maastricht, Netherlands
NCT04351152	Phase 3 Study to Evaluate Efficacy and Safety of Lenzilumab in Hospitalized Patients With COVID-19 Pneumonia		Not yet recruiting	Coronavirus Disease 2019 (COVID-19) Pneumonia	Biological: Lenzilumab|Drug: Standard of Care	Incidence of invasive mechanical ventilation (IMV) and/or Mortality|Incidence of acute respiratory distress syndrome (ARDS)|Duration of Hospitalization|Duration of Intensive Care Unit (ICU) Stay|Ventilator-free Days|Incidence of Non-invasive Ventilation|Proportion of Participants Alive and Off Oxygen|Percentage of Participants Experiencing Adverse Events|Percentage of Participants Experiencing Se…		Phase 3	238	Interventional	Allocation: Randomized|Intervention Model: Parallel Assignment|Masking: Double (Participant, Investigator)|Primary Purpose: Prevention	2020-04-17	2020	ClinicalTrials.gov	Industry
NCT04273646	Study of Human Umbilical Cord Mesenchymal Stem Cells in the Treatment of Severe COVID-19		Not yet recruiting	2019 Novel Coronavirus Pneumonia|COVID-19	Biological: UC-MSCs|Drug: Placebo	Pneumonia severity index|Oxygenation index (PaO2/FiO2)|Side effects in the UC-MSCs treatment group|28-days survival|Sequential organ failure assessment|C-reactive protein|Procalcitonin|Lymphocyte count|CD3+, CD4+ and CD8+ T celll count|CD4+/CD8+ratio		Not Applicable	48	Interventional	Allocation: Randomized|Intervention Model: Parallel Assignment|Masking: None (Open Label)|Primary Purpose: Treatment	2020-02-18	2020	ClinicalTrials.gov	Other	Union Hospital, Tongji Medical College, Huazhong University of Science and Technology, Wuhan, Hubei, China
NCT04354389	DAS181 for STOP COVID-19		Not yet recruiting	COVID-19	Drug: DAS181|Drug: Placebo	COVID-19 Clinical Status Scale (CCSS)|Clinical Status Scale|Return To Room Air (RTRA)|Death (all cause)|SARS-CoV-2 RNA undetectable|Percent of subjects discharged		Phase 2|Phase 3	82	Interventional	Allocation: Randomized|Intervention Model: Parallel Assignment|Masking: Triple (Participant, Care Provider, Investigator)|Primary Purpose: Treatment	2020-04-21	2020	ClinicalTrials.gov	Industry	Fondazione IRCCS Ca' Granda - Ospedale Maggiore Policlinico, Milano, Italy|A.O.U Policlinico Di Modena, Modena, Italy
NCT04339998	Assessment of Exam Findings in Coronavirus Disease 2019 (COVID-19) With Point-of-Care Ultrasonography (POCUS)		Not yet recruiting	Coronavirus Infection|COVID|Covid-19|SARS-CoV-2	Diagnostic Test: Point-of-Care Ultrasonography (POCUS)	POCUS Score - Lungs|POCUS Score - Heart			500	Observational	Observational Model: Cohort|Time Perspective: Prospective	2020-04-09	2020	ClinicalTrials.gov	Other	University of Minnesota Medical Center (UMMC), Minneapolis, Minnesota, United States|M Health Fairview Bethesda Hospital, Saint Paul, Minnesota, United States
NCT04323228	Anti-inflammatory/Antioxidant Oral Nutrition Supplementation in COVID-19	ONSCOVID19	Not yet recruiting	COVID-19	Dietary Supplement: oral nutrition supplement (ONS) enriched in eicosapentaenoic acid, gamma-linolenic acid and antioxidants|Dietary Supplement: isocaloric/isonutrigenous ONS	Change from baseline score of Nutrition risk screening-2002 (NRS-2002) at end of the trial|Change from baseline Serum ferritin level at end of the trial|Change from baseline serum Interleukin-6 concentration at end of the trial|Change from baseline serum C-reactive protein concentration at end of the trial|Change from baseline serum Tumor necrosis factor-α concentration at end of the trial|Change…		Phase 4	30	Interventional	Allocation: Randomized|Intervention Model: Parallel Assignment|Masking: Double (Participant, Care Provider)|Primary Purpose: Supportive Care	2020-03-26	2020	ClinicalTrials.gov	Other
NCT04334382	Hydroxychloroquine vs. Azithromycin for Outpatients in Utah With COVID-19	HyAzOUT	Recruiting	COVID-19	Drug: Hydroxychloroquine|Drug: Azithromycin	Hospitalization within 14 days of enrollment|Duration of COVID-19-attributable symptoms|Hospital-free days at 28 days|Ventilator-free days at 28 days|ICU-free days at 28 days		Phase 3	1550	Interventional	Allocation: Randomized|Intervention Model: Parallel Assignment|Masking: None (Open Label)|Primary Purpose: Treatment	2020-04-06	2020	ClinicalTrials.gov	Other	Intermountain Medical Center, Murray, Utah, United States|University of Utah, Salt Lake City, Utah, United States
NCT04331600	ChloroQUine As antiviRal treAtmeNT In coroNavirus infEction 2020	QUARANTINE2020	Not yet recruiting	COVID-19	Drug: Chloroquine phosphate|Other: Telemedicine	COVID-19-related hospitalization or all-cause death|Decrease in COVID-19 symptoms|Development of pneumonia|Development of coronavirus infection-related complications		Phase 4	400	Interventional	Allocation: Randomized|Intervention Model: Parallel Assignment|Masking: None (Open Label)|Primary Purpose: Treatment	2020-04-02	2020	ClinicalTrials.gov	Other
NCT04330586	A Trial of Ciclesonide in Adults With Mild COVID-19		Not yet recruiting	COVID-19	Drug: Ciclesonide Metered Dose Inhaler [Alvesco]|Drug: Hydroxychloroquine	Rate of SARS-CoV-2 eradication at day 14 from study enrollment|Rate of SARS-CoV-2 eradication at day 7 from study enrollment|Time to SARS-CoV-2 eradication (days)|Viral load area-under-the-curve (AUC) reduction versus control|Time to clinical improvement (days)|Proportion of clinical failure		Phase 2	141	Interventional	Allocation: Randomized|Intervention Model: Parallel Assignment|Masking: None (Open Label)|Primary Purpose: Treatment	2020-04-01	2020	ClinicalTrials.gov	Other
NCT04359615	Favipiravir in Hospitalized COVID-19 Patients	FIC	Not yet recruiting	COVID-19	Drug: Favipiravir|Drug: Hydroxychloroquine	Time to clinical improvement|Mortality|SpO2 Improvement|Incidence of new mechanical ventilation use|Duration of hospitalization|Cumulative incidence of serious adverse events		Phase 4	40	Interventional	Allocation: Randomized|Intervention Model: Parallel Assignment|Masking: Triple (Participant, Care Provider, Investigator)|Primary Purpose: Treatment	2020-04-24	2020	ClinicalTrials.gov	Other	Shahid Modarres Hospital, Shahid Beheshti University of Medical Sciences and Health Services, Tehran, Iran, Islamic Republic of
NCT04348877	Plasma Rich Antibodies From Recovered Patients From COVID19	PRA-001	Not yet recruiting	Coronavirus Disease (COVID-19)	Other: Antibody-Rich Plasma from COVID-19 recovered patients	viral COVID-19 clearance|Decrease of radiological abnormalities|Clinical improvement		Not Applicable	20	Interventional	Intervention Model: Single Group Assignment|Masking: None (Open Label)|Primary Purpose: Treatment	2020-04-16	2020	ClinicalTrials.gov	Other	Faculty of Medicine Ain Shams University Research Institute- Clinical Research Center, Cairo, Non-US, Egypt
NCT04359316	Azithromycin in Hospitalized COVID-19 Patients	AIC	Not yet recruiting	COVID-19	Drug: Hydroxychloroquine|Drug: Azithromycin	Time to clinical improvement|Mortality|SpO2 Improvement|Incidence of new mechanical ventilation use|Duration of hospitalization|Cumulative incidence of serious adverse events		Phase 4	40	Interventional	Allocation: Randomized|Intervention Model: Parallel Assignment|Masking: Triple (Participant, Care Provider, Investigator)|Primary Purpose: Treatment	2020-04-24	2020	ClinicalTrials.gov	Other	Shahid Modarres Hospital, Shahid Beheshti University of Medical Sciences and Health Services, Tehran, Iran, Islamic Republic of
NCT04349241	Efficacy and Safety of Favipiravir in Management of COVID-19	FAV-001	Not yet recruiting	Coronavirus Disease (COVID-19)	Drug: favipiravir|Drug: Standard of care therapy	Viral clearance|Clinical improvement|Radiological Improvement		Phase 3	100	Interventional	Allocation: Randomized|Intervention Model: Parallel Assignment|Masking: None (Open Label)|Primary Purpose: Treatment	2020-04-16	2020	ClinicalTrials.gov	Other	Faculty of Medicine Ain Shams University Research Institute- Clinical Research Center, Cairo, Non-US, Egypt
NCT04360356	Ivermectin and Nitazoxanide Combination Therapy for COVID-19		Not yet recruiting	COVID-19	Combination Product: Ivermectin plus Nitazoxanide|Other: Standard Care	Number of Patients with COVID-19-negative PCR|Number of patients with improved respiratory rate|Number of patients with improved PaO2|Number of patients with normalized Serum IL6|Number of patients with normalized Serum TNFα|Number of patients with normalized Serum iron|Number of patients with normalized Serum ferritin|Number of patients with normalized International normalized ratio INR for prot…		Phase 2|Phase 3	100	Interventional	Allocation: Randomized|Intervention Model: Parallel Assignment|Masking: Double (Participant, Investigator)|Primary Purpose: Treatment	2020-04-24	2020	ClinicalTrials.gov	Other
NCT04357808	Efficacy of Subcutaneous Sarilumab in Hospitalised Patients With Moderate-severe COVID-19 Infection (SARCOVID)	SARCOVID	Recruiting	Covid-19	Drug: Sarilumab|Other: Standar of care	Mean change in clinical status assessment using the 7-point ordinal scale at day 7 after randomisation|Duration of hospitalisation (days)|Death|Time to become afebrile (days)|Time to non-invasive mechanical ventilation (days)|Time to invasive mechanical ventilation (days)|Time to independence from supplementary oxygen therapy (days)|Mean change in clinical status assessment using the 7-point ordi…		Phase 2	30	Interventional	Allocation: Randomized|Intervention Model: Parallel Assignment|Masking: None (Open Label)|Primary Purpose: Treatment	2020-04-22	2020	ClinicalTrials.gov	Other	Hospital Universitario de la Princesa, Madrid, Spain
NCT04350593	Dapagliflozin in Respiratory Failure in Patients With COVID-19	DARE-19	Recruiting	COVID-19	Drug: Dapagliflozin 10 MG|Drug: Placebo	Time to first occurrence of either death from any cause or new/worsened organ dysfunction through 30 days of follow up, defined as at least one of the following:|Hierarchical composite outcome measures:|Time to hospital discharge|Total number of days alive, out of hospital, and/or free from mechanical ventilation|Total number of days alive, not in the ICU, and free from mechanical ventilation (as…		Phase 3	900	Interventional	Allocation: Randomized|Intervention Model: Parallel Assignment|Masking: Quadruple (Participant, Care Provider, Investigator, Outcomes Assessor)|Primary Purpose: Treatment	2020-04-17	2020	ClinicalTrials.gov	Other|Industry	Saint Luke's Mid America Heart Institute, Kansas City, Missouri, United States
NCT04363489	The CEDiD Study (COVID-19 Early Diagnosis in Doctors)	CEDiD	Not yet recruiting	Covid19	Device: Wearable Medical Device (Empatica E4)	COVID-19			30	Observational	Observational Model: Cohort|Time Perspective: Prospective	2020-04-27	2020	ClinicalTrials.gov	Other|Industry
NCT04346212	Oropharyngeal Dysphagia in Patients With COVID-19		Recruiting	Oropharyngeal Dysphagia|COVID-19|Sars-CoV2|Nutrition	Diagnostic Test: Swallowing evaluation with the EAT-10 and the volume-viscosity swallowing test (V-VST)	Prevalence of oropharyngeal dysphagia|Swallowing screening|Swallowing status.|Nutritonal status of study patient's.|Needs of compensatory treatments in those patients with oropharyngeal dysphagia (fluid adaptation).|Needs of compensatory treatments in those patients with oropharyngeal dysphagia (nutritional adaptation).|Clinical complications at 6 months follow up from patient's medical history (…			100	Observational	Observational Model: Cohort|Time Perspective: Prospective	2020-04-15	2020	ClinicalTrials.gov	Other	Consorci Sanitari del Maresme (Hospital de Mataró), Mataró, Barcelona, Spain
NCT04361318	Hydroxychloroquine and Nitazoxanide Combination Therapy for COVID-19		Not yet recruiting	COVID-19	Combination Product: Hydroxychloroquine plus Nitazoxanide|Other: Standard care	Number of patients with COVID-19-negative PCR|Number of patients with improved respiratory rate|Number of patients with improved PaO2|Number of patients with normalized Serum IL6|Number of patients with normalized Serum TNFα|Number of patients with normalized Serum iron|Number of patients with normalized Serum ferritin|Number of patients with normalized International normalized ratio INR for prot…		Phase 2|Phase 3	100	Interventional	Allocation: Randomized|Intervention Model: Parallel Assignment|Masking: Double (Participant, Care Provider)|Primary Purpose: Treatment	2020-04-24	2020	ClinicalTrials.gov	Other
NCT04330521	Impact of the Coronavirus (COVID-19) on Patients With Cancer		Not yet recruiting	Cancer|COVID-19		Number of participants who fill out the survey and participate in the semi-structured interviews.			50	Observational	Observational Model: Cohort|Time Perspective: Retrospective	2020-04-01	2020	ClinicalTrials.gov	Other
NCT04357106	COPLA Study: Treatment of Severe Forms of COronavirus Infection With Convalescent PLAsma	COPLA	Recruiting	COVID-19	Biological: Convalescent plasma	Lung injury|Overall survival|Adverse reactions to plasma		Phase 2	10	Interventional	Intervention Model: Single Group Assignment|Masking: None (Open Label)|Primary Purpose: Treatment	2020-04-22	2020	ClinicalTrials.gov	Other	Centro de Hematología y Medicina Interna, Puebla, Mexico
NCT04358588	Pulsed Inhaled Nitric Oxide for the Treatment of Patients With Mild or Moderate COVID-19		Available	Coronavirus Infection|COVID-19|Pneumonia, Viral	Drug: iNO (inhaled nitric oxide) delivered via the INOpulse Delivery System					Interventional		2020-04-24	2020	ClinicalTrials.gov	Industry
NCT04352842	Echocardiographic Manifestation in Patient With Coronavirus Disease 2019 (COVID-19)		Completed	Covid19|Echocardiography	Other: Echocardiography	Major adverse cardiovascular events(MACEs)|Death			55	Observational	Observational Model: Cohort|Time Perspective: Prospective	2020-04-20	2020	ClinicalTrials.gov	Other	Ren Ji Hospital Affliated to School of Medicine, Shanghai Jiao Tong University, Shanghai, Shanghai, China
NCT04347889	Preventing COVID-19 in Healthcare Workers With HCQ: A RCT		Not yet recruiting	Covid-19	Drug: Hydroxychloroquine|Other: Vitamin C	COVID-19 Seroconversion rate|Admission for Covid-19		Phase 2	1212	Interventional	Allocation: Randomized|Intervention Model: Parallel Assignment|Masking: Single (Outcomes Assessor)|Primary Purpose: Prevention	2020-04-15	2020	ClinicalTrials.gov	Other
NCT04348396	Clinical and Biological Predictors of COVID-19 Disease in Older Patients		Not yet recruiting	COVID-19		Descriptive-epidemiological analysis of health conditions|Evaluation of frailty condition|Identification of biomarkers of inflammation|Assessment of functional capacity|Evaluation of drug consumption|Evaluation of inflamma-miRs			300	Observational	Observational Model: Case-Only|Time Perspective: Prospective	2020-04-16	2020	ClinicalTrials.gov	Other	IRCCS INRCA Hospital, Ancona, Italy
NCT04336956	Covid-19 Pediatric Observatory	PANDOR	Recruiting	COVID-19	Other: hospitalized children with Covid19	Percentage of children with severe or critical form.|Percentage of children requiring intensive care support|Clinical symptoms of children|Biological results of children|CT chest of children|Pulmonary echography|nasopharynx SARScov2 PCR|nasopharynx sarscov2 load|nasopharynx multiplex PCR|number of hospital days			250	Observational	Observational Model: Cohort|Time Perspective: Other	2020-04-07	2020	ClinicalTrials.gov	Other	Chu Felix Guyon, Saint Denis, La Réunion, France|Ch St Esprit, Agen, France|Ch General Aix En Provence -, Aix-en-Provence, France|CHU Angers, Angers, France|CH d'ANGOULEME, Angoulème, France|Pringy - Ch D'Annecy, Annecy, France|Ch Armentieres, Armentières, France|CH Arpajon, Arpajon, France|Ch Auxerre, Auxerre, France|CH GENERAL Henri Duffaut, Avignon, France|CHU de BESANCON, Besançon, France|Hop…
NCT04307459	Acute Respiratory Failure and Severe Acute Respiratory Syndrome Coronavirus 2 (SARS-CoV-2) Infection in Real Life		Not yet recruiting	Coronavirus Infections|Respiratory Failure|Ventilator Lung	Other: standard operating procedures	Real life data of the severe acute respiratory syndrome coronavirus 2 (SARS-CoV-2) infection|in-hospital mortality|30 days mortality|6 months mortality|Intubation rate|Time to Intubation|Time to ventilation|Non invasive to Invasive time|Recovery rate|Recurrence rate|Risk factor for COVID19|Blood tests and outcome|Antiviral therapy|Coinfections|Radiological findings|Ultrasound findings|Myocardial …			50	Observational	Observational Model: Cohort|Time Perspective: Prospective	2020-03-13	2020	ClinicalTrials.gov	Other	Luigi Sacco University Hospital, Milan, Lombardia, Italy
NCT04360122	Levamisole and Isoprinosine in Immune-prophylaxis of Egyptian Healthcare Workers Facing COVID-19		Not yet recruiting	Coronavirus Disease (COVID-19)	Drug: Levamisole|Drug: Isoprinosine|Drug: Levamisole and Isoprinosine	Decrease the incidence of COVID-19 infection or its severity		Phase 3	100	Interventional	Allocation: Randomized|Intervention Model: Parallel Assignment|Masking: None (Open Label)|Primary Purpose: Prevention	2020-04-24	2020	ClinicalTrials.gov	Other	Faculty of Medicine Ain Shams University Research Institute- Clinical Research Center, Cairo, Non-US, Egypt
NCT04281693	A New Screening Strategy for 2019 Novel Coronavirus Infection		Not yet recruiting	Novel Coronavirus Infection Pneumonia	Diagnostic Test: Standard screening strategy|Diagnostic Test: New screening strategy	Screening accuracy|Cost-effectiveness analysis		Not Applicable	230	Interventional	Intervention Model: Single Group Assignment|Masking: None (Open Label)|Primary Purpose: Screening	2020-02-24	2020	ClinicalTrials.gov	Other	the Fifth Medical Center of Chinese PLA General Hospital, Beijing, Beijing, China
NCT04341116	Study of TJ003234 (Anti-GM-CSF Monoclonal Antibody) in Subjects With Severe Coronavirus Disease 2019 (COVID-19)		Recruiting	Coronavirus Disease 2019 COVID-19	Drug: TJ003234|Drug: Placebo	Proportion (%) of subjects experiencing deterioration in clinical status|Treatment Emergent Adverse Events|Clinical status|Improvement in clinical status|Sequential Organ Failure Assessment (SOFA) score|Change from baseline in PaO2/ FiO2|Length of time to normalization of oxygen saturation|Change from baseline in percentage of subjects requiring mechanical ventilation|Change from baseline in Gluc…		Phase 1|Phase 2	144	Interventional	Allocation: Randomized|Intervention Model: Parallel Assignment|Masking: Quadruple (Participant, Care Provider, Investigator, Outcomes Assessor)|Primary Purpose: Treatment	2020-04-10	2020	ClinicalTrials.gov	Industry	OSF Healthcare Saint Francis Medical Center, Peoria, Illinois, United States|Indiana University Health, Indianapolis, Indiana, United States|Medpharmics, LLC, Metairie, Louisiana, United States|Ochsner Medical Center, New Orleans, Louisiana, United States|University of Mississippi Medical Center, Jackson, Mississippi, United States
NCT04345523	Convalescent Plasma Therapy vs. SOC for the Treatment of COVID19 in Hospitalized Patients	ConPlas-19	Recruiting	COVID-19	Other: Blood and derivatives.|Drug: Standard of Care	Category Changes in Ordinal Scale|Time to category 5, 6 or 7 of the ordinal scale|Mortality of any cause at 15 days|Mortality of any cause at 29 days|Oxygenation free days|Ventilator free days|Incidence of Treatment-Emergent Adverse Events|Antibodies levels in CP donors recovered from COVID-19|Viral load		Phase 2	278	Interventional	Allocation: Randomized|Intervention Model: Parallel Assignment|Masking: None (Open Label)|Primary Purpose: Treatment	2020-04-14	2020	ClinicalTrials.gov	Other	Hospital Clínico Universitario Lozano Blesa, Zaragoza, Aragón, Spain|Hospital Universitario Severo Ochoa, Leganés, Madrid, Spain|Hospital Universitario Puerta de Hierro Majadahonda, Majadahonda, Madrid, Spain|Hospital Universitario Príncipe de Asturias, Meco, Madrid, Spain|Hospital Universitario La Princesa, Madrid, Spain|Hospital General Universitario Gregorio Marañón, Madrid, Spain|Hospital Uni…
NCT04350931	Application of BCG Vaccine for Immune-prophylaxis Among Egyptian Healthcare Workers During the Pandemic of COVID-19		Not yet recruiting	Coronavirus Disease (COVID-19)	Biological: intradermal injection of BCG Vaccine|Other: placebo	incidence of confirmed COVID-19|Effectiveness of BCG vaccine		Phase 3	900	Interventional	Allocation: Randomized|Intervention Model: Parallel Assignment|Masking: Single (Participant)|Primary Purpose: Prevention	2020-04-17	2020	ClinicalTrials.gov	Other	Faculty of Medicine Ain Shams University Research Institute- Clinical Research Center, Cairo, Non-US, Egypt
NCT04362345	Clinical Features and Risk Factors Associated With Worse Outcome in Patients Hospitalized for Covid-19 Pneumonia		Recruiting	Covid-19		Identification of risk factors for severity (death or transfer to resuscitation) of Covid-19 infection			100	Observational	Observational Model: Case-Only|Time Perspective: Retrospective	2020-04-24	2020	ClinicalTrials.gov	Other	Service des Maladies Infectieuses et Tropicales, Strasbourg, France
NCT04346043	To Access the Egyptian COVID-19 Whole Genome by NGS and Compare to the International Worldwide Database	Strain	Not yet recruiting	Coronavirus Disease (COVID-19)		Dominant viral genome strain			100	Observational	Observational Model: Case-Only|Time Perspective: Other	2020-04-15	2020	ClinicalTrials.gov	Other	Faculty of Medicine Ain Shams University Research Institute- Clinical Research Center, Cairo, Non-US, Egypt
NCT04292340	Anti-SARS-CoV-2 Inactivated Convalescent Plasma in the Treatment of COVID-19		Recruiting	Coronavirus		The virological clearance rate of throat swabs, sputum, or lower respiratory tract secretions at day 1|The virological clearance rate of throat swabs, sputum, or lower respiratory tract secretions at day 3|The virological clearance rate of throat swabs, sputum, or lower respiratory tract secretions at day 7|Numbers of participants with different Clinical outcomes|Number of participants with treat…			15	Observational	Observational Model: Case-Only|Time Perspective: Prospective	2020-03-03	2020	ClinicalTrials.gov	Other	Shanghai Public Health Clinical Center, Shanghai, Shanghai, China
NCT04323332	Traditional Chinese Medicine for Severe COVID-19		Not yet recruiting	COVID-19	Drug: Traditional Chinese Medicine Prescription	Length of hospital stay (days)|Duration (days) of supplemental oxygenation|CT imaging changes|Mortality rate|Time to Clinical Improvement (TTCI)|The pneumonia severity index scores|Time to COVID-19 nucleic acid testing negativity in throat swab|Blood immune cell count|Serum inflammatory markers|Erythrocyte sedimentation rate|Platelet and D-dimer changes|Creatinine changes|Muscle enzymes changes|U…		Phase 3	50	Interventional	Allocation: Non-Randomized|Intervention Model: Parallel Assignment|Masking: None (Open Label)|Primary Purpose: Treatment	2020-03-26	2020	ClinicalTrials.gov	Other	Hao Li, Beijing, Beijing, China
NCT04342195	Acquiring Convalescent Specimens for COVID-19 Antibodies		Recruiting	COVID-19|Coronavirus Infection|Corona Virus Infection	Procedure: Blood draw	Number of antibodies against coronaviruses isolated and identified from patient samples			12	Observational	Observational Model: Case-Only|Time Perspective: Cross-Sectional	2020-04-10	2020	ClinicalTrials.gov	Other	Columbia University Irving Medical Center/NYP, New York, New York, United States
NCT04339660	Clinical Research of Human Mesenchymal Stem Cells in the Treatment of COVID-19 Pneumonia		Recruiting	COVID-19	Biological: UC-MSCs|Other: Placebo	The immune function (TNF-α 、IL-1β、IL-6、TGF-β、IL-8、PCT、CRP)|Blood oxygen saturation|Rate of mortality within 28-days|Size of lesion area by chest imaging|CD4+ and CD8+ T cells count|Peripheral blood count recovery time|Duration of respiratory symptoms (fever, dry cough, difficulty breathing, etc.)|COVID-19 nucleic acid negative time		Phase 1|Phase 2	30	Interventional	Allocation: Randomized|Intervention Model: Parallel Assignment|Masking: Triple (Participant, Care Provider, Outcomes Assessor)|Primary Purpose: Treatment	2020-04-09	2020	ClinicalTrials.gov	Other	Puren Hospital Affiliated to Wuhan University of Science and Technology, Wuhan, Hubei, China
NCT04363008	COVID 19 Biomarkers		Recruiting	COVID 19	Diagnostic Test: serum inflammatory biomarkers	Interleukin 1b, 6, 10 and tumor necrosis factor alpha			150	Observational	Observational Model: Cohort|Time Perspective: Prospective	2020-04-27	2020	ClinicalTrials.gov	Other	Vancouver General Hospital, Vancouver, British Columbia, Canada
NCT04350671	Interferon Beta 1a in Hospitalized COVID-19 Patients	IB1aIC	Enrolling by invitation	COVID-19	Drug: Interferon Beta-1A|Drug: Lopinavir / Ritonavir|Drug: Single Dose of Hydroxychloroquine	Time to clinical improvement|Mortality|SpO2 Improvement|Incidence of new mechanical ventilation use|Duration of hospitalization|Cumulative incidence of serious adverse events		Phase 4	40	Interventional	Allocation: Randomized|Intervention Model: Parallel Assignment|Masking: Triple (Participant, Care Provider, Investigator)|Primary Purpose: Treatment	2020-04-17	2020	ClinicalTrials.gov	Other	Loghman Hakim Hospital, Shahid Beheshti University of Medical Sciences and Health Services, Tehran, Iran, Islamic Republic of
NCT04352582	COVID-19 and Vaccination Attitudes	VACAT	Recruiting	COVID-19	Other: Survey	How vaccination and other attitudes are affected by COVID			1000	Observational	Observational Model: Other|Time Perspective: Prospective	2020-04-20	2020	ClinicalTrials.gov	Other	Survey, London, United Kingdom
NCT04348214	Screening & Risk Assessment of Healthcare Workers & Infection Control in University & COVID-19 Quarantine Hospitals		Not yet recruiting	Coronavirus Disease (COVID-19)		Risk categorization of healthcare workers|COVID-19 infection rate among health care workers|Risk factors for COVID-19 among health care workers|Adherence of health care workers to infection prevention|Validity of the available rapid serological test for detecting COVID-19 virus infection|Clinical spectrum of COVID-19|Effectiveness of infection prevention in the health care facility|Emergency infe…			3000	Observational	Observational Model: Cohort|Time Perspective: Prospective	2020-04-16	2020	ClinicalTrials.gov	Other	Faculty of Medicine Ain Shams University Research Institute- Clinical Research Center, Cairo, Non-US, Egypt
NCT04347928	Respiratory and Hemodynamic Changes Induced in Mechanically Ventilated Patients for COVID-19	PHYSIO-COVID	Not yet recruiting	COVID-19|ARDS|Sars-CoV2		intrapulmonary shunt ratio|Evolution of respiratory variables|Evolution of hemodynamic stability variables			15	Observational	Observational Model: Cohort|Time Perspective: Prospective	2020-04-15	2020	ClinicalTrials.gov	Other
NCT04363099	Multicentre Observational Study on Management COVID 19 Positive Outpatients in a French Cluster.	COVID AMBU 60	Recruiting	Covid-19	Other: observational	clinical description of covid 19 ambulatory cases.|Biological and radiological description of ambulatory cases|Prevalence of positive cases (PCR and/or serological positive)			1000	Observational	Observational Model: Cohort|Time Perspective: Other	2020-04-27	2020	ClinicalTrials.gov	Other	Msp de Creil, Creil, France
NCT04306497	Clinical Trial on Regularity of TCM Syndrome and Differentiation Treatment of COVID-19.	CTOROTSADTOC	Recruiting	COVID-19	Drug: TCM prescriptions	The relief / disappearance rate of main symptoms|Chest CT absorption|Virus antigen negative conversion rate|Clinical effective time: the average effective time|The number of severe and critical conversion cases|Incidence of complications|Traditional Chinese Medicine Syndrome Score			340	Observational	Observational Model: Cohort|Time Perspective: Prospective	2020-03-13	2020	ClinicalTrials.gov	Industry	Huai'an fourth people's Hospital, Huaian, Jiangsu, China
NCT04317092	Tocilizumab in COVID-19 Pneumonia (TOCIVID-19)	TOCIVID-19	Recruiting	COVID-19 Pneumonia	Drug: Tocilizumab Injection	One-month mortality rate|Interleukin-6 level|Lymphocyte count|CRP (C-reactive protein) level|PaO2 (partial pressure of oxygen) / FiO2 (fraction of inspired oxygen, FiO2) ratio (or P/F ratio)|Change of the SOFA (Sequential Organ Failure Assessment)|Number of participants with treatment-related side effects as assessed by Common Terminology Criteria for Adverse Event (CTCAE) version 5.0|Radiologica…		Phase 2	400	Interventional	Intervention Model: Single Group Assignment|Masking: None (Open Label)|Primary Purpose: Treatment	2020-03-20	2020	ClinicalTrials.gov	Other	Azienda Ospedaliera SS. Antonio e Biagio e C. Arrigo (Dipartimento Internistico SSD Reumatologia), Alessandria, Italy|Ospedale di Busto Arsizio ASST Valle Olona (U.O.C. Malattie Infettive), Busto Arsizio, Italy|A.O.U. Policlinico V. Emanuele (U.O. di Malattie infettive, U.O. di Anestesia e Rianimazione, U.O. di Medicina d'Urgenza), Catania, Italy|AOE Cannizzaro di Catania (U.O. di Malattie Infett…
NCT04363593	Serology COVID-19 From the Cornwall Hospital Union	ROCOCO	Not yet recruiting	Corona Virus Infection	Biological: Serological test|Biological: Serum test	Serological test evaluation|Population seroprevalence		Not Applicable	3200	Interventional	Allocation: Non-Randomized|Intervention Model: Parallel Assignment|Masking: None (Open Label)|Primary Purpose: Other	2020-04-27	2020	ClinicalTrials.gov	Other	CH de Cornouaille, Quimper, France
NCT04350073	Longitudinal Energy Expenditure and Metabolic Effects in Patients With COVID-19 (LEEP-COVID)		Recruiting	COVID-19	Device: Q-NRG Metobolic Cart Device|Device: MuscleSound Ultrasound|Device: Multifrequency Bioimpedance Spectroscopy	Metabolic and Nutritional Needs of COVID-19 Patients: Measured by Changes of Resting Energy expenditure(REE) over time, as measured by the indirect calorimetry Q-NRG device|Metabolic and Nutritional Needs of COVID-19 Patients:Changes of the Respiratory Exchange Ratio (RER) as measured by the indirect calorimetry Q-NRG device|Cardiac Output and Cardiac Measures (non-invasive) in COVID-19 patients|…		Not Applicable	120	Interventional	Allocation: Non-Randomized|Intervention Model: Parallel Assignment|Masking: None (Open Label)|Primary Purpose: Diagnostic	2020-04-16	2020	ClinicalTrials.gov	Other	Duke University Medial Center, Durham, North Carolina, United States
NCT04344015	COVID-19 Plasma Collection		Recruiting	COVID-19	Other: Plasma Donation	Number of patients who screen eligible for donation|Number of patients who consent to plasma donation|Number of plasma donations received|Safety of donation procedures		Not Applicable	2000	Interventional	Intervention Model: Single Group Assignment|Masking: None (Open Label)|Primary Purpose: Other	2020-04-14	2020	ClinicalTrials.gov	Other	Thomas Jefferson University Hospital, Philadelphia, Pennsylvania, United States
NCT04361916	Home Care for Patients With COVID-19: Active Monitoring in Two Italian Health Units (Casale Monferrato and Torino)	Mon-Covid	Recruiting	COVID-19	Other: home care monitoring	SpO2|in-hospital mortality|need of intubation|feasibility of active monitoring		Not Applicable	425	Interventional	Intervention Model: Single Group Assignment|Masking: None (Open Label)|Primary Purpose: Health Services Research	2020-04-24	2020	ClinicalTrials.gov	Other	Asl Alessandria, Casale Monferrato, Alessandria, Italy
NCT04346199	Acalabrutinib Study With Best Supportive Care Versus Best Supportive Care in Subjects Hospitalized With COVID-19. CALAVI (Calquence Against the Virus)	ACE-ID-201	Not yet recruiting	COVID-19	Drug: Acalabrutinib	Treatment failure rate|Number of days alive free of assisted ventilation|Number of days with assisted ventilator use|Number of days hospitalized|Number of days in ICU|Number of days alive outside of hospital|Occurrence of Adverse Events and Serious Adverse Events|Pharmacokinetics of acalabrutinib and its active metabolite ACP-5862 (Cmax)|Pharmacokinetics of acalabrutinib and its active metabolite…		Phase 2	428	Interventional	Allocation: Randomized|Intervention Model: Parallel Assignment|Masking: None (Open Label)|Primary Purpose: Treatment	2020-04-15	2020	ClinicalTrials.gov	Industry|Other	Research Site, Barcelona, Spain
NCT04344145	Exhaustion and Needs in Frontline COVID-19 Healthcare Workers: Cross-sectional Study in a Belgian Population		Recruiting	COVID-19		Burnout|Emotional Distress|Insomnia|Needs and difficulties in work situations			200	Observational	Observational Model: Case-Control|Time Perspective: Cross-Sectional	2020-04-14	2020	ClinicalTrials.gov	Other	Erasme Hospital CUB, Brussels, Belgium
NCT04317040	CD24Fc as a Non-antiviral Immunomodulator in COVID-19 Treatment	SAC-COVID	Recruiting	Severe Coronavirus Disease (COVID-19)	Drug: CD24Fc|Drug: Placebo	Improvement of COVID-19 disease status|Disease progression of COVID-19|All cause of death|Conversion rate of clinical status at Day 8|Conversion rate of clinical status at Day 15|Hospital discharge time|Duration of mechanical ventilation|Duration of pressors|Duration of ECMO|Duration of oxygen therapy|Length of hospital stay|Absolute lymphocyte count		Phase 3	230	Interventional	Allocation: Randomized|Intervention Model: Parallel Assignment|Masking: Quadruple (Participant, Care Provider, Investigator, Outcomes Assessor)|Primary Purpose: Treatment	2020-03-20	2020	ClinicalTrials.gov	Industry	Baptist Health Research Institute, Jacksonville, Florida, United States|Martin Army Community Hospital, Fort Benning, Georgia, United States|Anne Anundel Medical Center, Annapolis, Maryland, United States|Institute of Human Virology, University of Maryland Baltimore, Baltimore, Maryland, United States|White Oak Medical Center, Silver Spring, Maryland, United States|Cooper University Hospital, Cam…
NCT04315298	Evaluation of the Efficacy and Safety of Sarilumab in Hospitalized Patients With COVID-19		Recruiting	COVID-19	Drug: Sarilumab|Drug: Placebo	Percent change in C-reactive protein (CRP) levels|Time to improvement (2 points) in clinical status assessment using the 7-point ordinal scale in patients with serum IL-6 levels greater than the upper limit of normal|Time to improvement (2 points) in clinical status assessment on the 7-point ordinal scale in severe or critical patients with serum IL-6 levels greater than the upper limit of normal…		Phase 2|Phase 3	400	Interventional	Allocation: Randomized|Intervention Model: Parallel Assignment|Masking: Quadruple (Participant, Care Provider, Investigator, Outcomes Assessor)|Primary Purpose: Treatment	2020-03-19	2020	ClinicalTrials.gov	Industry	Regeneron Study Site, Los Angeles, California, United States|Regeneron Study Site, Sacramento, California, United States|Regeneron Study Site, Santa Monica, California, United States|Regeneron Study Site, Aurora, Colorado, United States|Regeneron Study Site, Denver, Colorado, United States|Regeneron Study Site, New Haven, Connecticut, United States|Regeneron Study Site, Washington, District of Co…
NCT04357834	WAVE. Wearable-based COVID-19 Markers for Prediction of Clinical Trajectories	WAVE	Not yet recruiting	COVID|COVID 19|SARS-CoV 2	Other: Equipment with smartwatch throughout hospital stay on the general ward	Diagnostic accuracy of smartwatch data in predicting ICU requirement in COVID-19 contracted inpatients quantified as the area under the receiver operator characteristics curve (AUC ROC > 0.85).|Diagnostic accuracy of routine physiological data in predicting ICU requirement in COVID-19 contracted in-patients quantified as the area under the receiver operator characteristics curve (AUC ROC > 0.85).…			100	Observational	Observational Model: Other|Time Perspective: Prospective	2020-04-22	2020	ClinicalTrials.gov	Other	Emergency Department, University Hospital Bern, Inselspital, Bern, Switzerland
NCT04361786	Acral Cutaneous Thrombotic Vasculopathy and Covid-19 Infection		Recruiting	COVID 19		Biological acquired thrombophilia|Overexpression of interferon type I			10	Observational	Observational Model: Case-Only|Time Perspective: Prospective	2020-04-24	2020	ClinicalTrials.gov	Other	Uh Montpellier, Montpellier, France
NCT04324996	A Phase I/II Study of Universal Off-the-shelf NKG2D-ACE2 CAR-NK Cells for Therapy of COVID-19		Recruiting	COVID-19	Biological: NK cells,IL15-NK cells,NKG2D CAR-NK cells,ACE2 CAR-NK cells,NKG2D-ACE2 CAR-NK cells	Clinical response|Side effects in the treatment group		Phase 1|Phase 2	90	Interventional	Allocation: Randomized|Intervention Model: Parallel Assignment|Masking: Quadruple (Participant, Care Provider, Investigator, Outcomes Assessor)|Primary Purpose: Treatment	2020-03-27	2020	ClinicalTrials.gov	Other	Chongqing Public Health Medical Center, Chongqing, China
NCT04354597	Hydroxychloroquine and Azithromycin as Prophylaxis for Healthcare Workers Dealing With COVID19 Patients	MOPHYDA	Not yet recruiting	COVID-19	Drug: HCQ & AZ	Effect of HCQ and AZ in preventing infection with COVID-19 among healthcare workers working with COVID-19 patients|Safety of HCQ and AZ|Oxygen requirement|ICU admission|Mortality rate		Not Applicable	200	Interventional	Allocation: Randomized|Intervention Model: Parallel Assignment|Masking: None (Open Label)|Primary Purpose: Prevention	2020-04-21	2020	ClinicalTrials.gov	Other	King Hussein Cancer Center, Amman, Jordan
NCT04283461	Safety and Immunogenicity Study of 2019-nCoV Vaccine (mRNA-1273) for Prophylaxis SARS CoV-2 Infection (COVID-19)		Recruiting	Corona Virus Infection|Immunisations	Biological: mRNA-1273	Frequency of solicited local reactogenicity adverse events (AEs)|Frequency of any medically-attended adverse events (MAAEs)|Frequency of any new-onset chronic medical conditions (NOCMCs)|Frequency of any serious adverse events (SAEs)|Frequency of any unsolicited adverse events (AEs)|Frequency of solicited systemic reactogenicity adverse events (AEs)|Grade of any unsolicited adverse events (AEs)|G…		Phase 1	45	Interventional	Allocation: Non-Randomized|Intervention Model: Sequential Assignment|Masking: None (Open Label)|Primary Purpose: Prevention	2020-02-25	2020	ClinicalTrials.gov	NIH	Emory Vaccine Center - The Hope Clinic, Decatur, Georgia, United States|National Institutes of Health - Clinical Center - Vaccine Research Center Clinical Trials Program, Bethesda, Maryland, United States|Kaiser Permanente Washington Health Research Institute - Vaccines and Infectious Diseases, Seattle, Washington, United States
NCT04334291	International COVID19 Clinical Evaluation Registry,	HOPE COVID 19	Recruiting	COVID 19	Combination Product: Observational (registry)	Death|In hospital stay.|Heart failure|Renal failure|Respiratory Insufficiency.|Upper respiratory tract involvement|Pneumonia|Sepsis|Systemic inflammatory response Syndrome.|Clinically relevant bleeding|Other complications.			2500	Observational	Observational Model: Cohort|Time Perspective: Cross-Sectional	2020-04-06	2020	ClinicalTrials.gov	Other	Hospital Lclinico San Carlos, Madrid, Spain
NCT04352400	Efficacy of Nafamostat in Covid-19 Patients (RACONA Study)	RACONA	Not yet recruiting	COVID19	Drug: Nafamostat Mesilate|Drug: Placebo	Time-to-clinical improvement|Responders|Critical or dead patients|pO2/FiO2 ratio|SOFA score over time|Hospitalization|Mechanical ventilation|Mechanical ventilation duration|Cardiovascular disease		Phase 2|Phase 3	256	Interventional	Allocation: Randomized|Intervention Model: Parallel Assignment|Masking: Double (Participant, Investigator)|Primary Purpose: Treatment	2020-04-20	2020	ClinicalTrials.gov	Other
NCT04346368	Bone Marrow-Derived Mesenchymal Stem Cell Treatment for Severe Patients With Coronavirus Disease 2019 (COVID-19)		Not yet recruiting	Coronavirus Disease 2019 (COVID-19)	Biological: BM-MSCs|Biological: Placebo	Changes of oxygenation index (PaO2/FiO2)|Side effects in the BM-MSCs treatment group|Clinical outcome|Hospital stay|CT Scan|Changes in viral load|Changes of CD4+, CD8+ cells count and concentration of cytokines|Rate of mortality within 28-days|Changes of C-reactive protein		Phase 1|Phase 2	20	Interventional	Allocation: Randomized|Intervention Model: Parallel Assignment|Masking: Single (Participant)|Primary Purpose: Treatment	2020-04-15	2020	ClinicalTrials.gov	Other	Guangzhou Institute of Respiratory Health, The First Affiliated Hospital of Guangzhou Medical University, Guangzhou, Guangdong, China
NCT04330638	Treatment of COVID-19 Patients With Anti-interleukin Drugs	COV-AID	Recruiting	COVID-19	Other: Usual Care|Drug: Anakinra|Drug: Siltuximab|Drug: Tocilizumab	Time to Clinical Improvement|Time to improvement in oxygenation|Mean change in oxygenation|Number of days with hypoxia|Number of days of supplemental oxygen use|Time to absence fever for more than 48h without antipyretics|Number of days with fever|Time to halving of CRP levels compared to peak value during trial|Time to halving of ferritin levels compared to peak value during trial|Incidence of A…		Phase 3	342	Interventional	Allocation: Randomized|Intervention Model: Factorial Assignment|Masking: None (Open Label)|Primary Purpose: Treatment	2020-04-01	2020	ClinicalTrials.gov	Other	AZ Sint-Jan Brugge, Brugge, Belgium|University Hospital Saint-Pierre, Brussels, Belgium|Erasmus University Hospital, Brussels, Belgium|University Hospital Saint-Luc, Brussels, Belgium|University Hospital Antwerp, Edegem, Belgium|Ziekenhuis Oost-Limurg, Genk, Belgium|AZ Sint-Lucas, Gent, Belgium|University Hospital Ghent, Gent, Belgium|Jessa ZH, Hasselt, Belgium|University Hospital Brussels, Jette…
NCT04343768	An Investigation Into Beneficial Effects of Interferon Beta 1a, Compared to Interferon Beta 1b And The Base Therapeutic Regiment in Moderate to Severe COVID-19: A Randomized Clinical Trial	DIC	Completed	COVID-19	Drug: Hydroxychloroquine|Drug: Lopinavir / Ritonavir|Drug: Interferon Beta-1A|Drug: Interferon Beta-1B	Time to clinical improvement|Mortality|SpO2 Improvement|Incidence of new mechanical ventilation use|Duration of hospitalization|Cumulative incidence of serious adverse events		Phase 4	60	Interventional	Allocation: Randomized|Intervention Model: Parallel Assignment|Masking: None (Open Label)|Primary Purpose: Treatment	2020-04-13	2020	ClinicalTrials.gov	Other	Loghman Hakim Hospital, Shahid Beheshti University of Medical Sciences and Health Services, Tehran, Iran, Islamic Republic of
NCT04358536	Classification of COVID-19 Infection in Posteroanterior Chest X-rays		Completed	COVID-19	Device: CovX	Identification of COVID-19			230	Observational	Observational Model: Cohort|Time Perspective: Retrospective	2020-04-24	2020	ClinicalTrials.gov	Industry	Dascena, Oakland, California, United States
NCT04358835	Keto-diet for Intubated Critical Care COVID-19	KICC-COVID19	Not yet recruiting	COVID-19	Dietary Supplement: Ketogenic diet|Other: standard of care	Change in the partial pressure of carbon dioxide (PaCO2)|Change in minute ventilation|Change in respiratory system compliance|Change in driving pressure|Change in ventilator synchrony|Change in mean arterial pressure|Change in the fraction of inspired oxygen percentage of oxygen (FiO2)|Change in the partial pressure of carbon dioxide (PaO2) to the fraction of inspired oxygen percentage of oxygen …		Not Applicable	15	Interventional	Intervention Model: Single Group Assignment|Masking: None (Open Label)|Primary Purpose: Treatment	2020-04-24	2020	ClinicalTrials.gov	Other
NCT04252118	Mesenchymal Stem Cell Treatment for Pneumonia Patients Infected With COVID-19		Recruiting	COVID-19	Biological: MSCs	Size of lesion area by chest radiograph or CT|Side effects in the MSCs treatment group|Improvement of Clinical symptoms including duration of fever and respiratory|Time of nucleic acid turning negative|Rate of mortality within 28-days|CD4+ and CD8+ T celll count|Alanine aminotransferase|C-reactive protein|Creatine kinase		Phase 1	20	Interventional	Allocation: Non-Randomized|Intervention Model: Parallel Assignment|Masking: None (Open Label)|Primary Purpose: Treatment	2020-02-05	2020	ClinicalTrials.gov	Other	Beijing 302 Military Hospital of China, Beijing, China
NCT04361942	Treatment of Severe COVID-19 Pneumonia With Allogeneic Mesenchymal Stromal Cells (COVID_MSV)	COVID_MSV	Not yet recruiting	COVID-19 Pneumonia	Biological: Mesenchymal Stromal Cells|Other: Placebo	Proportion of patients who have achieved withdrawal of invasive mechanical ventilation|Rate of mortality|Proportion of patients who have achieved clinical response|Proportion of patients who have achieved radiological responses		Phase 2	24	Interventional	Allocation: Randomized|Intervention Model: Parallel Assignment|Masking: Triple (Participant, Care Provider, Investigator)|Primary Purpose: Treatment	2020-04-24	2020	ClinicalTrials.gov	Industry|Other	Hospital Universitario Rio Hortega, Valladolid, Spain
NCT04355936	Telmisartan for Treatment of COVID-19 Patients		Recruiting	COVID-19 Drug Treatment	Drug: Telmisartan arm will receive 80 mg Telmisartan twice daily plus standard care.	Need for supplementary oxygen|PAFI02 measure|Number of opacified quadrants on lung Rx		Phase 2	400	Interventional	Allocation: Randomized|Intervention Model: Parallel Assignment|Masking: None (Open Label)|Primary Purpose: Treatment	2020-04-21	2020	ClinicalTrials.gov	Industry	Hospital de Clínicas 'José de San Martín', Facultad de Medicina, Universidad de Buenos Aires, Buenos Aires, Ciudad De Buenos Aires, Argentina
NCT04326920	Sargramostim in Patients With Acute Hypoxic Respiratory Failure Due to COVID-19 (SARPAC)	SARPAC	Recruiting	COVID-19	Drug: Sargramostim|Other: Control	Improvement in oxygenation at a dose of 250 mcg daily during 5 days improves oxygenation in COVID-19 patients with acute hypoxic respiratory failure|Incidence of AE (Adverse Event)|Incidence of SAEs (Serious Adverse Event)|Clinical Status using 6-point ordinal scale|Clinical Status using Clincal sign score|Clinical Status using SOFA score (Sequential Organ Failure Assessment score),|Clinical Stat…		Phase 4	80	Interventional	Allocation: Randomized|Intervention Model: Parallel Assignment|Masking: None (Open Label)|Primary Purpose: Treatment	2020-03-30	2020	ClinicalTrials.gov	Other	AZ Sint Jan Brugge, Brugge, Belgium|University Hospital Ghent, Gent, Belgium|UZ Brussel, Jette, Belgium|AZ Delta Roeselare, Roeselare, Belgium
NCT04359953	Efficacy of Hydroxychloroquine, Telmisartan and Azithromycin on the Survival of Hospitalized Elderly Patients With COVID-19	COVID-Aging	Not yet recruiting	COVID-19 Infection	Drug: Hydroxychloroquine|Drug: Azithromycin|Drug: Telmisartan	Two-weeks survival rate|Rate of undetectable RT-PCR of SARS-CoV-2|Rate of death|Hypotension|Hypothermia and hyperthermia|Pneumonia severity according to WHO|Pneumonia severity according to PSI (Hung et al 2017)|Rate of no cough|Rate of no dyspnea|Rate of no fever|Rate of no requiring supplemental oxygen|Rate of SARS-Cov-2 undetectable|Recovery time|Critical admission rate|Mechanical ventilation r…		Phase 3	1600	Interventional	Allocation: Randomized|Intervention Model: Parallel Assignment|Masking: None (Open Label)|Primary Purpose: Treatment	2020-04-24	2020	ClinicalTrials.gov	Other	CHU de Strasbourg, Strasbourg, France
NCT04331171	Epidemiological Observation From a Smartphone Self-monitoring Application for Suspected COVID-19 Patients' Triage	COVID CALL 15	Recruiting	COVID-19	Device: Web application users	To assess of the evolution of the number of calls to Emergency service within 12 days after the launch of the application https://www.maladiecoronavirus.fr/|To assess of the evolution of the proportion of relevant calls to Emergency service within 12 days after the launch of the application https://www.maladiecoronavirus.fr/|To assess the evolution over time of the COVID 19 epidemic|To assess the…			3000000	Observational	Observational Model: Cohort|Time Perspective: Prospective	2020-04-02	2020	ClinicalTrials.gov	Other|Industry	All French Emergency services, Le Mans, France
NCT04359121	COVID-19 and the Developement of Phobic Fears of Disease		Recruiting	COVID19	Other: Questionnaires	Development of phobias	Inclusion Criteria: - Person gives written consent - Persons between 18-90 years of age (men and women) - No positive COVID infection known at time of first examination Exclusion Criteria: - Dementia, Delirium (not able to give consent) - Not fulfilling the inclusion criteria - COVID infection known at first examination point	Not Applicable	600	Interventional	Intervention Model: Single Group Assignment|Masking: None (Open Label)|Primary Purpose: Prevention	2020-04-24	2020	ClinicalTrials.gov	Other	Medical University of Graz, Graz, Styria, Austria
NCT04339608	Max COVID19- Study		Recruiting	COVID-19		COVID-19 positive case			10000	Observational	Observational Model: Cohort|Time Perspective: Prospective	2020-04-09	2020	ClinicalTrials.gov	Other	Max Super Speciality Hospital, A Unit of Devki Devi Foundation, New Delhi, Delhi, India
NCT04361643	LENALIDOMIDE COVID-19 TRIAL	GETAFE	Not yet recruiting	COVID-19	Drug: Lenalidomide as a 5 mg capsule PO daily, days 1, 3, and 5.|Drug: Placebo	Clinical improvement|Immune-inflammatory improvement|Mortality		Phase 4	120	Interventional	Allocation: Randomized|Intervention Model: Parallel Assignment|Masking: Quadruple (Participant, Care Provider, Investigator, Outcomes Assessor)|Primary Purpose: Treatment	2020-04-24	2020	ClinicalTrials.gov	Other
NCT04350684	Umifenovir in Hospitalized COVID-19 Patients	UAIIC	Enrolling by invitation	COVID-19	Drug: Umifenovir|Drug: Interferon-β 1a|Drug: Lopinavir / Ritonavir|Drug: Single Dose of Hydroxychloroquine|Drug: Standards of Care	Time to clinical improvement|Mortality|SpO2 Improvement|Incidence of new mechanical ventilation use|Duration of hospitalization|Cumulative incidence of serious adverse events		Phase 4	40	Interventional	Allocation: Randomized|Intervention Model: Parallel Assignment|Masking: Triple (Participant, Care Provider, Investigator)|Primary Purpose: Treatment	2020-04-17	2020	ClinicalTrials.gov	Other	Loghman Hakim Hospital, Shahid Beheshti University of Medical Sciences and Health Services, Tehran, Iran, Islamic Republic of
NCT04354714	Ruxolitinib to Combat COVID-19		Not yet recruiting	COVID-19	Drug: Ruxolitinib|Procedure: Peripheral blood draw	Overall survival|Length of hospital stay|Length of ICU stay|Duration of ventilator use|Duration of vasopressors use|Duration on renal replacement therapy|Viral kinetics as measured by virologic failure|Number of adverse events as measured by CTCAE v. 5.0|Proportion of participants with detectable virus		Phase 2	25	Interventional	Intervention Model: Single Group Assignment|Masking: None (Open Label)|Primary Purpose: Treatment	2020-04-21	2020	ClinicalTrials.gov	Other|Industry	Washington University School of Medicine, Saint Louis, Missouri, United States
NCT04362943	Clinical-epidemiological Characterization of COVID-19 Disease in Hospitalized Older Adults	COVID-AGE	Recruiting	COVID-19	Drug: Baricitinib or Anakinra	Mortality|X-ray changes|Disability changes|Ambulation changes|lymphocyte count changes|C-Reactive Protein changes|Ferritin changes|D-Dimer changes			576	Observational	Observational Model: Other|Time Perspective: Retrospective	2020-04-27	2020	ClinicalTrials.gov	Other	Complejo Hospitalario Universitario de Albacete, Albacete, Spain
NCT04355897	CoVID-19 Plasma in Treatment of COVID-19 Patients		Recruiting	COVID 19	Biological: Convalescent COVID 19 Plasma	Reduce mortality|Reduce requirement for mechanical ventilation.|Reduce the duration of mechanical ventilation.|Review of treatment related adverse events.		Early Phase 1	100	Interventional	Intervention Model: Single Group Assignment|Masking: None (Open Label)|Primary Purpose: Treatment	2020-04-21	2020	ClinicalTrials.gov	Other	The Christ Hospital, Cincinnati, Ohio, United States
NCT04344587	COVID-19 smArtphone-based Trial of Non-ICU Admission Prone Positioning	CATNAP	Enrolling by invitation	COVID-19	Other: Self-prone position recommendation|Other: Usual care	Change in respiratory status|Length of time participant spends in the prone position|Length of time participant spends in the supine position|Length of time participant spends lying on side|Length of time participant spends sitting up|Length of time participant spends standing or walking|Dyspnea or difficult/labored breathing|Discomfort with proning|Length of hospital stay|Invasive mechanical ven…		Not Applicable	380	Interventional	Allocation: Randomized|Intervention Model: Parallel Assignment|Masking: None (Open Label)|Primary Purpose: Supportive Care	2020-04-14	2020	ClinicalTrials.gov	Other	Boston Medical Center, Boston, Massachusetts, United States
NCT04351581	Effects of Discontinuing Renin-angiotensin System Inhibitors in Patients With COVID-19	RASCOVID-19	Not yet recruiting	Covid-19	Other: Discontinuation of ACEi/ARB|Other: Continuation of ACEi/ARB	Days alive and out of hospital within 14 days after recruitment|Key-secondary composite endpoint: Occurrence of worsening of COVID-19|Occurrence and time to occurrence of each of the components of the key-secondary composite endpoint|Kidney function|Duration of index hospitalisation|30-day mortality|Number of days alive during the intervention period|Discharge beyond 30 days|Number of readmission…		Not Applicable	215	Interventional	Allocation: Randomized|Intervention Model: Parallel Assignment|Masking: Single (Outcomes Assessor)|Primary Purpose: Treatment	2020-04-17	2020	ClinicalTrials.gov	Other	Center for Clinical Metabolic Research, Gentofte Hospital, Hellerup, Capital Region, Denmark
NCT04275414	Bevacizumab in Severe or Critical Patients With COVID-19 Pneumonia	BEST-CP	Recruiting	Coronavirus Infections	Drug: Bevacizumab Injection	Partial arterial oxygen pressure (PaO2) to fraction of inspiration O2 (FiO2) ratio|Degree of dyspnea (Liker scale)|Degree of dyspnea (VAS)|The area of lung lesions on Chest CT|The degree of lung exudation on Chest CT|SpO2|PaO2|CRP|hs-CRP|All-cause mortality		Phase 2|Phase 3	20	Interventional	Intervention Model: Single Group Assignment|Masking: None (Open Label)|Primary Purpose: Treatment	2020-02-19	2020	ClinicalTrials.gov	Other	Renmin Hospital of Wuhan University, Wuhan, Hubei, China|Qilu Hospital of Shandong University, Jinan, Shandong, China|Moriggia-Pelascini Gravedona Hospital, Gravedona, Italy
NCT04357613	IMATINIB IN COVID-19 DISEASE IN AGED PATIENTS.	IMAGE-19	Not yet recruiting	SARS Virus	Drug: Experimental drug	To evaluate the benefit of early imatinib therapy to prevent severe COVID-19 disease in hospitalized aged patients.|To evaluate the feasibility of imatinib therapy.|To evaluate safety of imatinib therapy|To evaluate the clinical evolution|To evaluate the progression rate to severe COVID-19 disease|To evaluate mortality|To evaluate viral load|To evaluate plasmatic levels of imatinib		Phase 2	99	Interventional	Allocation: Randomized|Intervention Model: Parallel Assignment|Masking: None (Open Label)|Primary Purpose: Treatment	2020-04-22	2020	ClinicalTrials.gov	Other	CHU Bordeaux, Bordeaux, France|CH de Versailles, Le Chesnay, France
NCT04348370	BCG Vaccine for Health Care Workers as Defense Against COVID 19	BADAS	Recruiting	Coronavirus|Coronavirus Infection|Coronavirus as the Cause of Diseases Classified Elsewhere	Biological: BCG Vaccine|Biological: Placebo Vaccine	Incidence of COVID 19 Infection|Disease Severity		Phase 4	1800	Interventional	Allocation: Randomized|Intervention Model: Parallel Assignment|Masking: Double (Participant, Investigator)|Primary Purpose: Prevention	2020-04-16	2020	ClinicalTrials.gov	Other	Cedars-Sinai Medical Center, Los Angeles, California, United States|Harvard T.H. Chan School of Public Health, Boston, Massachusetts, United States|Texas A&M Family Care Clinic, Bryan, Texas, United States|Baylor College of Medicine, Houston, Texas, United States|Baylor St. Luke's Medical Center, Houston, Texas, United States|Harris Health System - Ben Taub Hospital, Houston, Texas, United States…
NCT04275947	The COVID-19 Mobile Health Study (CMHS)	CMHS	Recruiting	COVID-19	Other: nCapp, a cell phone-based auto-diagnosis system	Accuracy of nCapp COVID-19 risk diagnostic model			450	Observational	Observational Model: Cohort|Time Perspective: Prospective	2020-02-19	2020	ClinicalTrials.gov	Other	Renmin Hospital of Wuhan University, Wuhan, Hubei, China
NCT04337996	Dynamic Evaluation of COVID-19 Diagnostic Tests	TRODVID-19	Not yet recruiting	COVID-19	Diagnostic Test: COVID-19 diagnostic test	Positive or negative character of the three tests|sensitivity and specificity of the tests according to the time elapsed since the first symptoms		Not Applicable	176	Interventional	Intervention Model: Single Group Assignment|Masking: None (Open Label)|Primary Purpose: Diagnostic	2020-04-08	2020	ClinicalTrials.gov	Other
NCT04347824	Predict Adverse Events by Covid-19 Nephritis		Not yet recruiting	Covid-19		Disease-Aggrevation|Complications			100	Observational	Observational Model: Case-Only|Time Perspective: Retrospective	2020-04-15	2020	ClinicalTrials.gov	Other	University Medical Center Goettingen, Göttingen, Germany
NCT04354753	AiM COVID for Covid 19 Tracking and Prediction		Completed	COVID 19	Other: No Intervention	Physical symptoms|Contact History|Travel History|Fever|Headache|Soar Throat|Runny nose|Cough|Shortness of breath|Nausea|Vomiting|Muscle pain|Joint pain|Diarrhoea|Other|Hospitalisation history|Co-morbid conditions			80	Observational	Observational Model: Case-Only|Time Perspective: Retrospective	2020-04-21	2020	ClinicalTrials.gov	Other	Aarogyam (UK), Leicester, United Kingdom
NCT04359797	COVID-19 Patient Positioning Pragmatic Trial		Not yet recruiting	COVID-19	Other: Prone|Other: Usual Care	Modified WHO Ordinal Scale|Mean FIO2		Not Applicable	300	Interventional	Allocation: Randomized|Intervention Model: Parallel Assignment|Masking: Single (Outcomes Assessor)|Primary Purpose: Supportive Care	2020-04-24	2020	ClinicalTrials.gov	Other	Vanderbilt University Medical Center, Nashville, Tennessee, United States
NCT04295551	Multicenter Clinical Study on the Efficacy and Safety of Xiyanping Injection in the Treatment of New Coronavirus Infection Pneumonia (General and Severe)		Not yet recruiting	COVID-19	Drug: Lopinavir / ritonavir tablets combined with Xiyanping injection|Drug: Lopinavir/ritonavir treatment	Clinical recovery time		Not Applicable	80	Interventional	Allocation: Randomized|Intervention Model: Parallel Assignment|Masking: None (Open Label)|Primary Purpose: Treatment	2020-03-04	2020	ClinicalTrials.gov	Industry
NCT04328129	Household Transmission Investigation Study for COVID-19 in French Guiana	EPI-COVID-19	Recruiting	Coronavirus Infections|Severe Acute Respiratory Syndrome|SARS-CoV Infection	Procedure: Human biological samples	Evaluation of the extent of the virus transmission within households|Characterization of the secondary cases		Not Applicable	450	Interventional	Allocation: Non-Randomized|Intervention Model: Parallel Assignment|Masking: None (Open Label)|Primary Purpose: Screening	2020-03-31	2020	ClinicalTrials.gov	Industry|Other	Centre Hospitalier Andrée Rosemon, Cayenne, French Guiana|Institut Pasteur de la Guyane, Cayenne, French Guiana
NCT04339387	COVID-19 Risk Stratification		Recruiting	Coronavirus|Coronavirus Sars-Associated as Cause of Disease Classified Elsewhere		Suitable for discharge			1500	Observational	Observational Model: Cohort|Time Perspective: Other	2020-04-09	2020	ClinicalTrials.gov	Other	Brigham and Women's Hospital, Boston, Massachusetts, United States
NCT04361214	Leflunomide in Mild COVID-19 Patients		Not yet recruiting	COVID-19	Drug: Leflunomide	Tolerability of high dose leflunomide as measured by leflunomide dose modifications|Tolerability of high dose leflunomide as measured by discontinuation of leflunomide|Tolerability of high dose leflunomide as measured by Adverse Events|Rate of hospitalization due to COVID-19 as measured by number of patients hospitalized|Time to defervescence as measured in days while on treatment protocol|Resolu…		Phase 1	20	Interventional	Intervention Model: Single Group Assignment|Masking: None (Open Label)|Primary Purpose: Treatment	2020-04-24	2020	ClinicalTrials.gov	Other	University of Chicago, Chicago, Illinois, United States
NCT04337762	Beat COVID-19 - Observational Trial	JUPITER	Recruiting	COVID-19		Health Outcomes			100000	Observational	Observational Model: Case-Control|Time Perspective: Prospective	2020-04-08	2020	ClinicalTrials.gov	Industry	Beat COIVD, LLC, Chicago, Illinois, United States
NCT04348695	Study of Ruxolitinib Plus Simvastatin in the Prevention and Treatment of Respiratory Failure of COVID-19.	Ruxo-Sim-20	Recruiting	Coronavirus Infection	Drug: Ruxolitinib plus simvastatin|Other: Standard of Care	Percentage of patients who develop severe respiratory failure.|Length of ICU stay.|Length of hospital stay|Survival rate at 6 months|Survival rate at 12 months|Survival rate at 28 days|Percentage of patients with each AE by grade|Percentage of patients who discontinued due to AEs		Phase 2	94	Interventional	Allocation: Randomized|Intervention Model: Parallel Assignment|Masking: None (Open Label)|Primary Purpose: Treatment	2020-04-16	2020	ClinicalTrials.gov	Other|Industry	Hospital Universitario Madrid Sanchinarro, Madrid, Spain
NCT04341688	A Clinical Trial of Gargling Agents in Reducing Intraoral Viral Load Among COVID-19 Patients	GARGLES	Not yet recruiting	Covid-19	Drug: Gargle/Mouthwash	Intraoral viral load|Salivary cytokine profile		Not Applicable	50	Interventional	Allocation: Randomized|Intervention Model: Parallel Assignment|Masking: Quadruple (Participant, Care Provider, Investigator, Outcomes Assessor)|Primary Purpose: Supportive Care	2020-04-10	2020	ClinicalTrials.gov	Other
NCT04348942	A COVID-19 Symptom, Exposure and Immune Response Registry		Not yet recruiting	COVID-19		Registry Data			10000	Observational	Observational Model: Cohort|Time Perspective: Prospective	2020-04-16	2020	ClinicalTrials.gov	Industry
NCT04343690	COPING With COVID-19( CWC-19)		Not yet recruiting	COVID-19	Behavioral: Crisis management coaching	Change in stress level as measured by survey|Change wellness as measured by survey		Not Applicable	100	Interventional	Intervention Model: Single Group Assignment|Masking: None (Open Label)|Primary Purpose: Other	2020-04-13	2020	ClinicalTrials.gov	Other	Duke University, Durham, North Carolina, United States
NCT04299724	Safety and Immunity of Covid-19 aAPC Vaccine		Recruiting	Treat and Prevent Covid-19 Infection	Biological: Pathogen-specific aAPC	Frequency of vaccine events|Frequency of serious vaccine events|Proportion of subjects with positive T cell response|28-day mortality|Duration of mechanical ventilation if applicable|Proportion of patients in each category of the 7-point scale|Proportion of patients with normalized inflammation factors|Clinical improvement based on the 7-point scale if applicable|Lower Murray lung injury score if…		Phase 1	100	Interventional	Intervention Model: Single Group Assignment|Masking: None (Open Label)|Primary Purpose: Treatment	2020-03-09	2020	ClinicalTrials.gov	Other	Shenzhen Geno-immune Medical Institute, Shenzhen, Guangdong, China
NCT04332081	Hyperbaric Oxygen for COVID-19 Patients		Recruiting	COVID-19	Device: hyperbaric oxygen therapy (HBOT)	Mortality|Days on invasive mechanical ventilation		Not Applicable	40	Interventional	Allocation: Non-Randomized|Intervention Model: Single Group Assignment|Masking: None (Open Label)|Primary Purpose: Treatment	2020-04-02	2020	ClinicalTrials.gov	Other	NYU Winthrop Hospital, Mineola, New York, United States
NCT04304313	A Pilot Study of Sildenafil in COVID-19		Recruiting	COVID-19	Drug: Sildenafil citrate tablets	Rate of disease remission|Rate of entering the critical stage|Time of entering the critical stage|Rate of no fever|Rate of respiratory symptom remission|Rate of lung imaging recovery|Rate of C-reactive protein (CRP) recovery|Rate of Biochemical criterion (CK, ALT, Mb) recovery|Rate of undetectable viral RNA (continuous twice)|Time for hospitalization|Rate of adverse event		Phase 3	10	Interventional	Intervention Model: Single Group Assignment|Masking: None (Open Label)|Primary Purpose: Treatment	2020-03-11	2020	ClinicalTrials.gov	Other	Department and Institute of Infectious Disease, Wuhan, Hubei, China
NCT04336345	Outcomes of Patients With COVID-19 in the Intensive Care Unit	MexCOVID-19	Recruiting	Coronavirus Infections|COVID-19|Viral Pneumonia Human Coronavirus		Hospital mortality|Length of stay in the intensive care unit			150	Observational	Observational Model: Cohort|Time Perspective: Cross-Sectional	2020-04-07	2020	ClinicalTrials.gov	Other	Instituto Nacional de Ciencias Médicas y Nutrición Salvador Zubirán, Mexico City, Mexico|All centres from Mexico willing to contribute are Welcome., Mexico, Mexico
NCT04363034	Arkansas Expanded Access COVID-19 Convalescent Plasma Treatment Program		Temporarily not available	COVID-19	Biological: Convalescent Plasma					Interventional		2020-04-27	2020	ClinicalTrials.gov	Other
NCT04337541	Reduction in COVID-19 Infection Using Surgical Facial Masks Outside the Healthcare System		Recruiting	COVID-19	Other: Surgical facial mask	Reduction in COVID-19 infection frequency|Antibody-screening		Not Applicable	6000	Interventional	Allocation: Randomized|Intervention Model: Parallel Assignment|Masking: None (Open Label)|Primary Purpose: Prevention	2020-04-07	2020	ClinicalTrials.gov	Other	Rigshospitalet, Copenhagen, Denmark
NCT04353284	Camostat Mesylate in COVID-19 Outpatients		Not yet recruiting	COVID-19	Drug: Camostat Mesilate|Other: Placebo	Change in SARS-COV-2 viral load|Change in positive COVID-19 status|Change in COVID-19 symptom severity|Change in COVID-19 symptom frequency|Change in body temperature		Phase 2	114	Interventional	Allocation: Randomized|Intervention Model: Parallel Assignment|Masking: Quadruple (Participant, Care Provider, Investigator, Outcomes Assessor)|Primary Purpose: Treatment	2020-04-20	2020	ClinicalTrials.gov	Other
NCT04338347	CAP-1002 in Severe COVID-19 Disease		Available	COVID-19	Biological: CAP-1002 Allogeneic Cardiosphere-Derived Cells					Interventional		2020-04-08	2020	ClinicalTrials.gov	Industry	Cedars-Sinai Medical Center, Los Angeles, California, United States
NCT04348422	Evaluating the Immune Response for COVID-19	COVIDIMMUNE	Not yet recruiting	COVID-19	Diagnostic Test: COVID-19 RT-PCR|Diagnostic Test: COVID-19 Serology|Other: Symptoms questionnare	Proportion of symptomatic patients with immune response (IgM/IgG/IgA)|Proportion of Asymptomatic patients with immune response (IgM/IgG/IgA)|Time to IgM|Time to IgG|Time to IgA|Serology kits inter-observer agreement			1000	Observational	Observational Model: Cohort|Time Perspective: Prospective	2020-04-16	2020	ClinicalTrials.gov	Other
NCT04359277	A Randomized Trial of Anticoagulation Strategies in COVID-19		Recruiting	COVID-19	Drug: Enoxaparin Higher Dose|Drug: Lower-dose prophylactic anticoagulation	All-cause mortality|Incidence of Cardiac Arrest|Incidence of symptomatic Deep Venous Thrombosis|Incidence of Pulmonary Embolism|Incidence of Arterial thromboembolism|Incidence of myocardial infarction|Incidence of hemodynamic shock|Incidence of Renal failure|Days of hypoxemia|Cardiac injury (e.g. troponin, NTproBNP)|Hypercoagulability (e.g. D-dimer, fibrinogen)|DIC score|Incidence of major bleedi…		Phase 3	1000	Interventional	Allocation: Randomized|Intervention Model: Parallel Assignment|Masking: None (Open Label)|Primary Purpose: Treatment	2020-04-24	2020	ClinicalTrials.gov	Other	NYU Langone Health, New York, New York, United States
NCT04356690	Etoposide in Patients With COVID-19 Infection		Not yet recruiting	COVID-19	Drug: Etoposide	Change in pulmonary status|Change in ferritin levels|Change in C-reactive protein levels|Change in d-dimer levels|Change in white blood cell count|Incidence of serious adverse events|Overall survival|Length of hospitalization|Duration of ventilation|Ventilator free days|Improvement in arterial oxygen partial pressure (PaO2) to fractional inspired oxygen (FiO2)		Phase 2	134	Interventional	Allocation: Non-Randomized|Intervention Model: Factorial Assignment|Masking: None (Open Label)|Primary Purpose: Supportive Care	2020-04-22	2020	ClinicalTrials.gov	Other
NCT04351763	Amiodarone or Verapamil in COVID-19 Hospitalized Patients With Symptoms	ReCOVery-SIRIO	Recruiting	COVID-19	Drug: Amiodarone|Drug: Verapamil	Clinical improvement|Mean change in the 7-point ordinal scale|Mortality|Time to resolution of fever|Clinical improvement or fever resolution|Tachyarrhythmias|Mortality or tachyarrhythmias|Time to clinical improvement from admission using the 7-point ordinal scale|Change in NEWS2 score|Duration of hospitalization|PO2/FIO2		Phase 2|Phase 3	804	Interventional	Allocation: Randomized|Intervention Model: Parallel Assignment|Masking: Single (Outcomes Assessor)|Primary Purpose: Treatment	2020-04-17	2020	ClinicalTrials.gov	Other	Nicolaus Copernicus University, Bydgoszcz, Poland
NCT04363437	the COMBAT-COVID-19 Pilot Study	COMBAT-COVID19	Recruiting	Coronavirus Infection	Drug: Colchicine|Drug: Usual Care and no Colchine	Percentage of Patients requiring supplemental oxygen		Phase 2	70	Interventional	Allocation: Randomized|Intervention Model: Parallel Assignment|Masking: None (Open Label)|Primary Purpose: Treatment	2020-04-27	2020	ClinicalTrials.gov	Other	Maimonides Medical Center, Brooklyn, New York, United States
NCT04354805	Administration of Chloropromazine as a Treatment for COVID-19		Not yet recruiting	COVID-19	Drug: Chlorpromazine Injection	Lactate dehydrogenase (LDH)		Phase 1|Phase 2	60	Interventional	Allocation: Randomized|Intervention Model: Parallel Assignment|Masking: Triple (Participant, Care Provider, Investigator)|Primary Purpose: Treatment	2020-04-21	2020	ClinicalTrials.gov	Other	Cairo University, Cairo, Egypt
NCT04340544	Hydroxychloroquine for the Treatment of Mild COVID-19 Disease	COMIHY	Not yet recruiting	COVID-19	Drug: Hydroxychloroquine|Drug: Placebo	Difference in time to resolution of clinical signs and symptoms of mild COVID-19 treated with hydroxychloroquine or placebo as assessed by daily self-assessment|Difference between hydroxychloroquine- and placebotreated patients on an ordinal outcome scale until Day 28 (death, admission to intensive care, hospitalization, continuing disease, recovered)|All-cause mortality within 28 days		Phase 3	2700	Interventional	Allocation: Randomized|Intervention Model: Parallel Assignment|Masking: Quadruple (Participant, Care Provider, Investigator, Outcomes Assessor)|Primary Purpose: Treatment	2020-04-09	2020	ClinicalTrials.gov	Other	Institute for Tropical Medicine, Tübingen, Germany
NCT04338828	Nitric Oxide Inhalation Therapy for COVID-19 Infections in the ED	NO COV-ED	Not yet recruiting	COVID19	Drug: Nitric Oxide Gas|Other: Inhaled Supplemental Oxygen	Rates of return visits to the ED|Inpatient hospitalizations required|Rates of intubation|Rates of mortality		Phase 2	260	Interventional	Allocation: Randomized|Intervention Model: Parallel Assignment|Masking: Triple (Participant, Care Provider, Investigator)|Primary Purpose: Treatment	2020-04-08	2020	ClinicalTrials.gov	Other	Massachusetts General Hospital, Boston, Massachusetts, United States
NCT04338958	Ruxolitinib in Covid-19 Patients With Defined Hyperinflammation	RuxCoFlam	Not yet recruiting	Covid-19	Drug: Ruxolitinib	overall response rate in reversal of hyperinflammation		Phase 2	200	Interventional	Intervention Model: Single Group Assignment|Masking: None (Open Label)|Primary Purpose: Treatment	2020-04-08	2020	ClinicalTrials.gov	Other	University Hospital Jena, Jena, Germany
NCT04334512	A Study of Quintuple Therapy to Treat COVID-19 Infection	HAZDpaC	Not yet recruiting	COVID-19	Drug: Hydroxychloroquine|Drug: Azithromycin|Dietary Supplement: vitamin C|Dietary Supplement: Vitamin D|Dietary Supplement: Zinc	Successful treatment as determined by Negative Test and resolution of symptoms|Safety of Quintuple Therapy		Phase 2	600	Interventional	Intervention Model: Single Group Assignment|Masking: None (Open Label)|Primary Purpose: Treatment	2020-04-06	2020	ClinicalTrials.gov	Other	ProgenaBiome, Ventura, California, United States
NCT04332380	Convalescent Plasma for Patients With COVID-19: A Pilot Study	CP-COVID-19	Not yet recruiting	Coronavirus|Coronavirus Infection	Drug: Plasma	Change in Viral Load|Change in Immunoglobulin M COVID-19 antibodies Titers|Change in Immunoglobulin G COVID-19 antibodies Titers|Intensive Care Unit Admission|Length of Intensive Care Unit stay|Length of hospital stay (days)|Requirement of mechanical ventilation|Duration (days) of mechanical ventilation|Clinical status assessed according to the World Health Organization guideline|Mortality		Phase 2	10	Interventional	Intervention Model: Single Group Assignment|Masking: None (Open Label)|Primary Purpose: Treatment	2020-04-02	2020	ClinicalTrials.gov	Other	Universidad del Rosario, Bogota, Cundinamarca, Colombia
NCT04327674	The Use of Focused Lung Ultrasound in Patients Suspected of COVID-19		Recruiting	COVID-19		FLUS findings and respiratory failure|FLUS findings and chest x-ray.|FLUS findings and admission to intensive care.|FLUS findings and SAR-CoV-2 PCR-test result.			375	Observational	Observational Model: Cohort|Time Perspective: Prospective	2020-03-31	2020	ClinicalTrials.gov	Other	Lungemedicinsk Forskningsafdeling. Aarhus University Hospital, Aarhus, Denmark|Regionshospitalet Horsens., Horsens, Denmark
NCT04361981	Influence of COVID-19 Infection in Thromboembolic Venous Disease: National Cohort Study	TVP-COVID-RIV	Not yet recruiting	COVID-19	Other: Deep Venous Disease Diagnostic	Deep Venous Disease Incidence|30-days mortality|ICU admission|Anticoagulant treatment			50	Observational	Observational Model: Cohort|Time Perspective: Prospective	2020-04-24	2020	ClinicalTrials.gov	Other	Red de Investigacion Vascular (SEACV), Madrid, Spain
NCT04338074	TXA and Corona Virus 2019 (COVID19) in Outpatients	TCOutpatient	Not yet recruiting	COVID-19	Drug: Tranexamic acid tablets|Drug: Placebo oral tablet	Hospitalization		Phase 2	100	Interventional	Allocation: Randomized|Intervention Model: Parallel Assignment|Masking: Quadruple (Participant, Care Provider, Investigator, Outcomes Assessor)|Primary Purpose: Treatment	2020-04-08	2020	ClinicalTrials.gov	Other	University of Alabama at Birmingham, Birmingham, Alabama, United States
NCT04338360	Expanded Access to Convalescent Plasma for the Treatment of Patients With COVID-19		Available	COVID19	Biological: COVID-19 convalescent plasma					Interventional		2020-04-08	2020	ClinicalTrials.gov	Other	Mayo Clinic in Arizona, Scottsdale, Arizona, United States|Mayo Clinic in Florida, Jacksonville, Florida, United States|Mayo Clinic Health System in Albert Lea, Albert Lea, Minnesota, United States|Mayo Clinic Health System in Austin, Austin, Minnesota, United States|Mayo Clinic Health System in Cannon Falls, Cannon Falls, Minnesota, United States|Mayo Clinic Health System in Lake City, Lake City…
NCT04347538	Impact of Nasal Saline Irrigations on Viral Load in Patients With COVID-19		Not yet recruiting	COVID 19	Other: Saline Nasal Irrigation|Other: Saline with Baby Shampoo Nasal Irrigation	Change in SARS-CoV-2 mucosal immune response in the nasopharynx|Change in microbial load in the nasopharynx|Change in Viral Load in the nasopharynx over the course of COVID-19 infection|Symptom assessment|Temperature assessment		Not Applicable	90	Interventional	Allocation: Randomized|Intervention Model: Parallel Assignment|Masking: None (Open Label)|Primary Purpose: Treatment	2020-04-15	2020	ClinicalTrials.gov	Other	Vanderblt University Medical Center, Nashville, Tennessee, United States
NCT04338126	Tranexamic Acid (TXA) and Corona Virus 2019 (COVID19) in Inpatients	TCInpatient	Not yet recruiting	COVID19	Drug: Tranexamic acid|Drug: Placebo oral tablet	Admission to Intensive Care Unit		Phase 2	60	Interventional	Allocation: Randomized|Intervention Model: Parallel Assignment|Masking: Quadruple (Participant, Care Provider, Investigator, Outcomes Assessor)|Primary Purpose: Treatment	2020-04-08	2020	ClinicalTrials.gov	Other	University of Alabama at Birmingham, Birmingham, Alabama, United States
NCT04355026	Use of Bromhexine and Hydroxychloroquine for Treatment of COVID-19 Pneumonia		Recruiting	Covid-19	Drug: Bromhexine Oral Tablet and/or hydroxychloroquine tablet	Duration of hospitalization|Duration of disease|Hospital-aquired pneumonia|ICU stay duration|Oxygene therapy duration|Mechanical ventilatory support duration		Phase 4	90	Interventional	Allocation: Randomized|Intervention Model: Parallel Assignment|Masking: None (Open Label)|Primary Purpose: Treatment	2020-04-21	2020	ClinicalTrials.gov	Other	SB Celje, Celje, Slovenia
NCT04341675	Sirolimus Treatment in Hospitalized Patients With COVID-19 Pneumonia	SCOPE	Recruiting	COVID-19	Drug: Sirolimus|Drug: Placebo	Proportion of patients who progress to require advanced respiratory support		Phase 2	30	Interventional	Allocation: Randomized|Intervention Model: Parallel Assignment|Masking: Quadruple (Participant, Care Provider, Investigator, Outcomes Assessor)|Primary Purpose: Treatment	2020-04-10	2020	ClinicalTrials.gov	Other	University of Cincinnati, Cincinnati, Ohio, United States
NCT04341142	Assessment of Serological Techniques for Screening Patients Regarding COVID-19-COVID-SER	COVID-SER	Recruiting	Covid19	Diagnostic Test: Serological tests will be applied on patients blood sampling	The positivity (Yes/No) of the serological test.		Not Applicable	400	Interventional	Intervention Model: Single Group Assignment|Masking: None (Open Label)|Primary Purpose: Diagnostic	2020-04-10	2020	ClinicalTrials.gov	Other	Hôpital Lyon Sud,Sainte Eugénie bat 4M,5, Chemin du Grand Revoyet, Pierre-Bénite cedex, France
NCT04329923	The PATCH Trial (Prevention And Treatment of COVID-19 With Hydroxychloroquine)	PATCH	Recruiting	COVID-19	Drug: Hydroxychloroquine Sulfate 400 mg twice a day|Drug: Hydroxychloroquine Sulfate 600 mg twice a day|Drug: Hydroxychloroquine Sulfate 600 mg once a day|Drug: Placebo oral tablet	Median release from quarantine time|Rate of hospital discharge|Rate of infection|Rate of housemate infection|Rate of hospitalization|Cohort 1 adverse event rate|Time to condition appropriate for discharge|Rate of ICU admission|Time to PCR negativity|Cohort 2 adverse events|Scheduled shifts missed|Cohort 3 adverse events		Phase 2	400	Interventional	Allocation: Randomized|Intervention Model: Parallel Assignment|Masking: Triple (Participant, Care Provider, Investigator)|Primary Purpose: Treatment	2020-04-01	2020	ClinicalTrials.gov	Other	University of Pennsylvania, Philadelphia, Pennsylvania, United States
NCT04330690	Treatments for COVID-19: Canadian Arm of the SOLIDARITY Trial	CATCO	Recruiting	COVID-19	Drug: Lopinavir/ritonavir	Efficacy of Intervention|Time to improvement of one catergory from admission|Subject clinical status|Change in Subject clinical status|Oxygen free days|Incidence of oxygen use|Duration of oxygen use|Incidence of new mechanical ventilation|Duration of mechanical ventilation|Duration of hospitalization|Mortality|Cumulative Incidence of Grade 3 and 4 Adverse Events (AEs) and Serious Adverse Events (…		Phase 2	440	Interventional	Allocation: Randomized|Intervention Model: Parallel Assignment|Masking: None (Open Label)|Primary Purpose: Treatment	2020-04-01	2020	ClinicalTrials.gov	Other|Industry	University of Alberta Hopsital, Edmonton, Alberty, Canada|Vancouver General Hospital, Vancouver Coastal Health, Univeristy of British Columbia, Vancouver, British Columbia, Canada|St Paul's Hospital, Vancouver, British Columbia, Canada|Island Health - Royal Jubilee Hospital, Victoria, British Columbia, Canada|Island Health - Victoria General Hospital, Victoria, British Columbia, Canada|The Ottawa…
NCT04355143	Colchicine to Reduce Myocardial Injury in COVID-19 (COLHEART-19)	COLHEART-19	Not yet recruiting	COVID-19	Drug: Colchicine Tablets|Other: Current care per UCLA treating physicians	Maximum troponin level|Delta (baseline to peak) troponin level|Delta (baseline to peak) brain natriuretic peptide (BNP) level|Change in left ventricular ejection fraction (LVEF) on echocardiography|Delta (baseline to peak) C-Reactive protein (CRP) inflammatory biomarker level|Delta (baseline to peak) D-Dimer inflammatory biomarker level|Hospital length of stay|Number of participants requiring mec…		Phase 2	150	Interventional	Allocation: Randomized|Intervention Model: Parallel Assignment|Masking: None (Open Label)|Primary Purpose: Treatment	2020-04-21	2020	ClinicalTrials.gov	Other
NCT04318418	ACE Inhibitors, Angiotensin II Type-I Receptor Blockers and Severity of COVID-19	CODIV-ACE	Not yet recruiting	COVID-19		Severe COVID-19|Death			5000	Observational	Observational Model: Case-Control|Time Perspective: Retrospective	2020-03-24	2020	ClinicalTrials.gov	Other	IRCCS Neuromed, Department of Epidemiology and Prevention, Pozzilli, Italy
NCT04285801	Critically Ill Patients With COVID-19 in Hong Kong: a Multicentre Observational Cohort Study		Completed	COVID-19		28 day mortality|vasopressor days|days on mechanical ventilation|sequential organ function assessment score|ECMO use|percentage nitric oxide use|percentage free from oxygen supplement			8	Observational	Observational Model: Case-Only|Time Perspective: Retrospective	2020-02-26	2020	ClinicalTrials.gov	Other	Pamela Youde Nethersole Eastern Hospital, Hong Kong, Hong Kong|Prince of Wales Hospital, Hong Kong, Hong Kong|Princess Margaret Hospital, Hong Kong, Hong Kong
NCT04333628	Chloroquine for Mild Symptomatic and Asymptomatic COVID-19		Not yet recruiting	COVID-19	Drug: chloroquine|Other: standard care	change in virus duration (viral shedding)|change in the number of patients going from asymptomatic to moderately disease		Phase 2|Phase 3	210	Interventional	Allocation: Randomized|Intervention Model: Parallel Assignment|Masking: None (Open Label)|Primary Purpose: Treatment	2020-04-03	2020	ClinicalTrials.gov	Other
NCT04330599	Longitudinal Population-based Observational Study of COVID-19 in the UK Population	COVIDENCE	Not yet recruiting	COVID-19		Incidence of confirmed COVID-19|Incidence of probable or suspected COVID-19|Incidence of COVID-19 requiring hospitalisation|Incidence of COVID-19 requiring ventilatory support|Incidence of fatal COVID-19|Symptom duration per COVID-19 episode|Symptom severity per COVID-19 episode|Incidence of seroconversion to SARS-CoV-2|Incidence of recurrent COVID-19|EQ-5D-3L health-related quality of life score…			12000	Observational	Observational Model: Cohort|Time Perspective: Prospective	2020-04-01	2020	ClinicalTrials.gov	Other
NCT04288102	Treatment With Mesenchymal Stem Cells for Severe Corona Virus Disease 2019(COVID-19)		Recruiting	Corona Virus Disease 2019(COVID-19)	Biological: MSCs|Biological: Saline containing 1% Human serum albumin（solution of MSC）	Size of lesion area and severity of pulmonary fibrosis by chest CT|mMRC (Modified Medical Research Council) dyspnea scale|Oxygenation index( PaO2/FiO2)|Duration of oxygen therapy(days)|Duration of hospitalization(days)|Blood oxygen saturation|CD4+ T cell count and cytokine level|Side effects in the MSCs treatment group|6-minute walk test|Maximum vital capacity (VCmax)|Diffusing Capacity (DLCO)		Phase 2	90	Interventional	Allocation: Randomized|Intervention Model: Parallel Assignment|Masking: Quadruple (Participant, Care Provider, Investigator, Outcomes Assessor)|Primary Purpose: Treatment	2020-02-28	2020	ClinicalTrials.gov	Other	Maternal and Child Hospital of Hubei Province, Wuhan, Hubei, China|Wuhan Huoshenshan Hospital, Wuhan, Hubei, China
NCT04304053	Treatment of COVID-19 Cases and Chemoprophylaxis of Contacts as Prevention	HCQ4COV19	Recruiting	COVID-19	Drug: Treatment and prophylaxis|Other: Standard Public Health measures	Effectiveness of chemoprophylaxis assessed by incidence of secondary COVID-19 cases|The virological clearance rate of throat swabs, sputum, or lower respiratory tract secretions at days 3|The mortality rate of subjects at weeks 2|Proportion of participants that drop out of study|Proportion of participants that show non-compliance with study drug		Phase 3	3040	Interventional	Allocation: Randomized|Intervention Model: Parallel Assignment|Masking: None (Open Label)|Primary Purpose: Prevention	2020-03-11	2020	ClinicalTrials.gov	Other	Departament de Salut, Barcelona, Spain
NCT04361500	Registry of COVID-19 Patients Treated With the Seraph 100 Microbind Affinity Blood Filter	COSA	Recruiting	COVID-19	Device: Seraph 100	Survival|Length of ICU stay|Length of Hospital stay|Length of ventilator therapy|Adverse events			100	Observational	Observational Model: Case-Only|Time Perspective: Prospective	2020-04-24	2020	ClinicalTrials.gov	Other	Academic Teaching Hospital Brunswick, Brunswick, Lower Saxony, Germany|Hannover Medical School, Hannover, Germany
NCT04363385	Collection of Biological Samples With Clinical Characterization of Covid-19 Patients		Not yet recruiting	Covid-19	Biological: Biological test	Phenotype/genotype correlation research modulating the severity of Covid-19 disease|Phenotype/transcriptomic correlation research modulating the severity of Covid-19 disease|Phenotype/biomarker correlation research modulating the severity of Covid-19 disease|Development of clinical-biological scores in the severity of Covid-19 disease|Development of predictive imaging scores in the severity of Co…		Not Applicable	500	Interventional	Intervention Model: Single Group Assignment|Masking: None (Open Label)|Primary Purpose: Prevention	2020-04-27	2020	ClinicalTrials.gov	Other	Centre hospitalier intercommunal de Créteil, Créteil, France
NCT04353180	Assessment the Activity Value of 13- Cis-Retinoic Acid(Isotretinoin) in the Treatment of COVID-19	Isotretinoin	Recruiting	COVID19	Drug: Drug Isotretinoin (13 cis retinoic acid ) capsules+standard treatment|Drug: Isotretinoin(Aerosolized 13 cis retinoic acid) +standard treatment|Drug: Standard treatment	lung injury score|Absolute lymphocyte counts|Serum levels of CRP, ESR ,IL-1,IL-6,TNF and Type I interferon|Serum level of COVID19 RNA|All cause mortality rate|Ventilation free days|ICU free days|d-dimers|Time to first negative SARS-CoV-2 PCR in NP swap		Phase 3	45	Interventional	Allocation: Randomized|Intervention Model: Parallel Assignment|Masking: None (Open Label)|Primary Purpose: Treatment	2020-04-20	2020	ClinicalTrials.gov	Other	Faculty of Medicine, Kafr El-sheikh University, Cairo, Kafr El-sheikh, Egypt|Faculty of Medicine, Kafr El-sheikh University, Cairo, Egypt
NCT04362085	Coagulopathy of COVID-19: A Pragmatic Randomized Controlled Trial of Therapeutic Anticoagulation Versus Standard Care		Not yet recruiting	COVID-19	Drug: Therapeutic Anticoagulation	Composite outcome of ICU admission (yes/no), non-invasive positive pressure ventilation (yes/no), invasive mechanical ventilation (yes/no), or all-cause death (yes/no) up to 28 days.|All-cause death|Composite outcome of ICU admission or all-cause death|Major bleeding|Number of participants who received red blood cell transfusion|Number of participants with transfusion of platelets, frozen plasma,…		Phase 3	462	Interventional	Allocation: Randomized|Intervention Model: Parallel Assignment|Masking: None (Open Label)|Primary Purpose: Treatment	2020-04-24	2020	ClinicalTrials.gov	Other
NCT04351620	High-dose Hydroxychloroquine for the Treatment of Ambulatory Patients With Mild COVID-19		Recruiting	COVID-19	Drug: Hydroxychloroquine	Tolerability of high dose HCQ as measured by HCQ dose modification|Tolerability of high dose HCQ as measured by discontinuation of HCQ|Tolerability of High Dose HCQ as measured by Adverse Events|Rate of hospitalization due to COVID-19 as measured by number of patients hospitalized|Time to defervescence as measured in days while on treatment protocol|Resolution of other COVID-19 symptoms measured …		Phase 1	20	Interventional	Intervention Model: Single Group Assignment|Masking: None (Open Label)|Primary Purpose: Treatment	2020-04-17	2020	ClinicalTrials.gov	Other	University of Chicago, Chicago, Illinois, United States
NCT04343742	Determination of the Effectiveness of Oral Chlorine Dioxide in the Treatment of COVID 19		Recruiting	COVID-19	Drug: chlorine dioxide 3000 ppm	negative testing of covid19			20	Observational	Observational Model: Case-Only|Time Perspective: Prospective	2020-04-13	2020	ClinicalTrials.gov	Other	San Carlos Hospital, Bogota, Cundinamarca, Colombia
NCT04319315	Social Media Effect on Knowledge Dissemination During COVID-19 Virus Outbreak		Recruiting	COVID-19	Other: survey	Number of physicians affected by social media measured by online survey designed to measure the influence of social media on medical practice			400	Observational	Observational Model: Other|Time Perspective: Prospective	2020-03-24	2020	ClinicalTrials.gov	Other	Assiut University Hospitals, Assiut, Egypt
NCT04360278	Plasma Collection From Convalescent and/or Immunized Donors for the Treatment of COVID-19		Recruiting	COVID-19		Collection of convalescent plasma			1500	Observational	Observational Model: Cohort|Time Perspective: Prospective	2020-04-24	2020	ClinicalTrials.gov	NIH	National Institutes of Health Clinical Center, Bethesda, Maryland, United States
NCT04339426	Atovaquone and Azithromycin Combination for Confirmed COVID-19 Infection		Recruiting	Covid19	Drug: Atovaquone/Azithromycin	Virology Cure Rate|Incidence of GI adverse events|Cardiac Toxicity		Phase 2	25	Interventional	Intervention Model: Single Group Assignment|Masking: None (Open Label)|Primary Purpose: Treatment	2020-04-09	2020	ClinicalTrials.gov	Other	HonorHealth, Scottsdale, Arizona, United States
NCT04363216	Pharmacologic Ascorbic Acid as an Activator of Lymphocyte Signaling for COVID-19 Treatment		Not yet recruiting	COVID-19	Drug: Ascorbic Acid	Clinical Improvement|Patient status upgraded to ICU level [Clinical decline]|Oxygen supplementation|Days with fever|Days to discharge|SAEs		Phase 2	66	Interventional	Allocation: Randomized|Intervention Model: Sequential Assignment|Masking: None (Open Label)|Primary Purpose: Treatment	2020-04-27	2020	ClinicalTrials.gov	Other
NCT04359849	Sequencing and Tracking of Phylogeny in COVID-19 Study	STOP COVID 19	Recruiting	Coronavirus Infection		To produce whole genome sequences for the SARS-CoV-2 virus from viral RNA samples|To develop a phylogenetic map of the SARS-CoV-2 virus			500	Observational	Observational Model: Cohort|Time Perspective: Retrospective	2020-04-24	2020	ClinicalTrials.gov	Other	Portsmouth Hospitals NHS Trust, Queen Alexandra Hospital, Portsmouth, Hampshire, United Kingdom
NCT04345536	Prospective Quality Register of Patients With Confirmed Covid-19 at Oslo University Hospital	CovidRegOUH	Recruiting	COVID-19		Mortality|Severe disease			400	Observational	Observational Model: Cohort|Time Perspective: Prospective	2020-04-14	2020	ClinicalTrials.gov	Other	Oslo University Hospital, Oslo, Norway
NCT04343001	Coronavirus Response - Active Support for Hospitalised Covid-19 Patients	CRASH-19	Not yet recruiting	Covid-19	Drug: Aspirin|Drug: Losartan|Drug: Simvastatin	Death|Myocardial infarction|Congestive cardiac failure|Severe cardiac arrythmia|Myocarditis|Respiratory failure including ARDS|Viral pneumonitis|Acute renal failure|Sepsis|Stroke|Gastrointestinal bleeding|Receipt of non invasive or mechanical ventilation|Ability to self care at hospital discharge		Phase 3	10000	Interventional	Allocation: Randomized|Intervention Model: Factorial Assignment|Masking: None (Open Label)|Primary Purpose: Treatment	2020-04-13	2020	ClinicalTrials.gov	Other	University College Hospital, Ibadan, Oyo, Nigeria|Shifa Tameer-e-Millat University, Rawalpindi, Pakistan
NCT04343794	Using Biovitals® Sentinel to Monitor Disease Progression in Subjects Quarantined for Suspected COVID-19		Recruiting	COVID19	Device: BIOVITALS	Time to diagnosis of COVID-19 by RT-PCR in subjects|Compliance to complete the study|Sensitivity and specificity of Biovitals® Sentinel|Cross infection rate within the family cluster|Length of hospital stay of positive subjects|Length of ICU stay of positive patients|National Early Warning Score 2 rating of positive patients|Viral load of positive patients|Worsening of comorbidities|Mortality		Not Applicable	200	Interventional	Allocation: Randomized|Intervention Model: Parallel Assignment|Masking: None (Open Label)|Primary Purpose: Diagnostic	2020-04-13	2020	ClinicalTrials.gov	Other	The University of Hong Kong, Queen Mary Hospital, Hong Kong, Hong Kong
NCT04347174	A Clinical Trial of Mycobacterium w in Critically Ill COVID 19 Patients		Not yet recruiting	COVID-19	Drug: Suspension of heat killed (autoclaved) Mycobacterium w|Drug: Standard therapy of COVID-19	Sequential Organ Failure Assessment (SOFA) scores|7-category ordinal scale that ranges from 1 (not hospitalized with resumption of normal activities) to 7 (death)|All-cause mortality|Incidence of AE / SAE or event of clinical significance|SARS-CoV-2 detectable in nasal or oropharyngeal (OP) sample|ICU length of stay|Duration of mechanical ventilation|Duration of hospitalization|Clinical improveme…		Not Applicable	40	Interventional	Allocation: Randomized|Intervention Model: Parallel Assignment|Masking: Quadruple (Participant, Care Provider, Investigator, Outcomes Assessor)|Primary Purpose: Treatment	2020-04-15	2020	ClinicalTrials.gov	Industry|Other	Postgraduate Institute of Medical Education and Research, Chandigarh, India
NCT04357990	Kerecis Oral and Nasal Spray for Treating the Symptoms of COVID-19	KONS-COVID-19	Not yet recruiting	COVID-19	Device: Kerecis Oral and Nasal Spray|Other: Placebo	Number of days until complete resolution of symptoms per group|Number of hospital admissions per group|Number of days until a reduction in symptoms per group|Number of adverse events per group		Not Applicable	81	Interventional	Allocation: Randomized|Intervention Model: Parallel Assignment|Masking: Triple (Participant, Investigator, Outcomes Assessor)|Primary Purpose: Treatment	2020-04-22	2020	ClinicalTrials.gov	Industry
NCT04348500	Clazakizumab (Anti-IL- 6 Monoclonal) Compared to Placebo for COVID19 Disease		Not yet recruiting	COVID19	Drug: Clazakizumab	Evaluate the safety and efficacy of clazakizumab for the treatment of patients with COVID-19 disease and signs of pulmonary involvement|Patient survival at 28 days|Patient survival at 60 days|Number of patients requiring the dose of open-label clazakizumab|Reduced duration of intensive care unit stay|Reduced duration of hospital stay		Phase 2	60	Interventional	Allocation: Randomized|Intervention Model: Parallel Assignment|Masking: Quadruple (Participant, Care Provider, Investigator, Outcomes Assessor)|Primary Purpose: Treatment	2020-04-16	2020	ClinicalTrials.gov	Other
NCT04358211	Expanded Access to Convalescent Plasma to Treat and Prevent Pulmonary Complications Associated With COVID-19		Available	COVID-19	Biological: Biological: COVID-19 convalescent plasma					Interventional		2020-04-24	2020	ClinicalTrials.gov	Other	Tulane Medical Center, New Orleans, Louisiana, United States
NCT04360980	The Effects of Standard Protocol With or Without Colchicine in Covid-19 Infection		Recruiting	COVID-19	Drug: Colchicine Tablets	CRPxN/R ratio change|Clinical deterioration by the WHO definition|PCR Viral Load|CT severity involvement index|LDH change		Phase 2	80	Interventional	Allocation: Randomized|Intervention Model: Parallel Assignment|Masking: Double (Participant, Investigator)|Primary Purpose: Treatment	2020-04-24	2020	ClinicalTrials.gov	Other	SBMU, Tehran, Iran, Islamic Republic of|Nooshin Dalili, Tehran, Iran, Islamic Republic of
NCT04346615	Safety and Efficacy Trial of Vazegepant Intranasal for Hospitalized Patients With COVID-19 Requiring Supplemental Oxygen		Recruiting	COVID-19 Infection	Drug: Vazegepant (BHV-3500)|Drug: Placebo	To evaluate the safety and efficacy of vazegepant compared with placebo in patients hospitalized with COVID-19 infection requiring supplemental oxygen.|The number of unique subjects alive and off of oxygen. These are subjects in categories 5 or 6 of the 6-point ordinal scale being used as the primary endpoint.|A subject requiring initiation of mechanical ventilation, non-invasive ventilation, or …		Phase 2|Phase 3	120	Interventional	Allocation: Randomized|Intervention Model: Parallel Assignment|Masking: Quadruple (Participant, Care Provider, Investigator, Outcomes Assessor)|Primary Purpose: Treatment	2020-04-15	2020	ClinicalTrials.gov	Industry	Thomas Jefferson University Hospital, Philadelphia, Pennsylvania, United States
NCT04335136	Recombinant Human Angiotensin-converting Enzyme 2 (rhACE2) as a Treatment for Patients With COVID-19	APN01-COVID-19	Not yet recruiting	COVID-19	Drug: RhACE2 APN01|Drug: Physiological saline solution	Cause of death or invasive mechanical ventilation|LDH level|Mortality|VFD|Time to death		Phase 2	200	Interventional	Allocation: Randomized|Intervention Model: Parallel Assignment|Masking: Double (Participant, Investigator)|Primary Purpose: Treatment	2020-04-06	2020	ClinicalTrials.gov	Industry	Medizinische Universität Innsbruck, Innsbruck, Austria|Kaiser Franz Josef Spital, 4. Medizinische Abteilung mit Infektions- und Tropenmedizin, Wien, Austria|Medizinische Universität Wien, Wien, Austria|The National University Hospital, Rigshospitalet, Copenhagen, Denmark|Herlev Gentofte Hospital, Herlev, Denmark|Nordsjællands Hospital, Hillerød, Denmark|Hvidovre Hospital, Hvidovre, Denmark|Univer…
NCT04331366	Bidirectional Oxygenation Valve in the Management of Pulmonary Complications of COVID-19	GO2 PEEP	Recruiting	COVID-19	Device: GO2 PEEP MOUTHPIECE	Change in Oxygen Saturation by Pulse Oximetry|Change in Respiratory Rate|Change in Heart Rate|Change in Blood Pressure|Change in Subjective Work of Breathing|Change in Partial Pressure of Oxygen (PaO2)|Change in Partial Pressure of Carbon Dioxide (PaCO2)|Change in pH|Change in Bicarbonate (HCO3)|Change in Oxygen Saturation (O2Sat) by Arterial Blood Gas Test		Not Applicable	5	Interventional	Intervention Model: Single Group Assignment|Masking: None (Open Label)|Primary Purpose: Supportive Care	2020-04-02	2020	ClinicalTrials.gov	Other	Emory University Hospital, Atlanta, Georgia, United States|Emory St. Joseph's Hospital, Atlanta, Georgia, United States
NCT04359537	Efficacy of Various Doses of Hydroxychloroquine in Pre-Exposure Prophylaxis for COVID 19	CHEER	Not yet recruiting	COVID 19	Drug: Hydroxychloroquine Sulfate 200 MG|Other: Placebo	COVID-19-free survival in experimental arms compared to placebo|Incidence of confirmed SARS-COV-2 detection|Incidence of possible COVID-19 symptoms|Incidence of all-cause study medicine discontinuation|Ordinal Scale of COVID-19 Disease maximum severity if COVID-19 diagnosed at study end|Incidence of Hospitalization for COVID-19 or death|Incidence of study medication-related adverse events		Phase 2	200	Interventional	Allocation: Randomized|Intervention Model: Parallel Assignment|Masking: Single (Participant)|Primary Purpose: Prevention	2020-04-24	2020	ClinicalTrials.gov	Other
NCT04362189	Efficacy and Safety Study of Allogeneic HB-adMSCs for the Treatment of COVID-19		Not yet recruiting	COVID-19	Drug: HB-adMSC|Drug: Placebo|Drug: HC|Drug: AZ	28-day mortality|Invasive mechanical ventilation|Leukocyte differential|C Reactive protein|TNF alpha|IL-6|Glucose|Calcium|Albumin|Total protein|Sodium|Total carbon dioxide|Potassium|Chloride|BUN|Creatinine|Alkaline phosphatase|Alanine aminotransferase|Total bilirubin|White blood cells|Red blood cells|Hemoglobin|Hematocrit|Mean corpuscular volume|Mean corpuscular hemoglobin|Mean corpuscular hemogl…		Phase 2	110	Interventional	Allocation: Randomized|Intervention Model: Parallel Assignment|Masking: Quadruple (Participant, Care Provider, Investigator, Outcomes Assessor)|Primary Purpose: Treatment	2020-04-24	2020	ClinicalTrials.gov	Industry|Other	River Oaks Hospital and Clinics, Houston, Texas, United States
NCT04355884	Opportunistic Screening for Asymptomatic Left Ventricular Dysfunction in Coronavirus Disease 2019 (COVID19) Survivors		Not yet recruiting	COVID-19	Diagnostic Test: Standard 12-lead ECG, NT-proBNP, echocardiography	New-onset cardiac arrhythmia|Elevation of NT-proBNP|Left ventricular dysfunction			100	Observational	Observational Model: Cohort|Time Perspective: Prospective	2020-04-21	2020	ClinicalTrials.gov	Other	The University of Hong Kong, Queen Mary Hospital, Hong Kong, Hong Kong
NCT04343092	Ivermectin Adjuvant to Hydroxychloroquin and Azithromycine in COVID19 Patients		Recruiting	COVID 19	Drug: Ivermectine|Drug: Hydroxychloroquine Sulfate|Drug: Placebos|Drug: Azithromycin 500 mg	Number of cured patients|Number of participants with treatment-related adverse events		Phase 1	50	Interventional	Allocation: Randomized|Intervention Model: Parallel Assignment|Masking: Double (Participant, Investigator)|Primary Purpose: Treatment	2020-04-13	2020	ClinicalTrials.gov	Other	General Directorate of Medical City, Bagdad, Baghdad, Iraq
NCT04352491	An Online Survey to Understand Feelings Related to COVID-19 Among ILBS Patients With Liver Disease		Recruiting	COVID 19	Other: No intervention	Assessment of the fear levels during the COVID-19 disease pandemic among patients with Liver disease (currently under treatment from ILBS)|Assessment of the anxiety levels during the COVID-19 disease pandemic among patients with Liver disease (currently under treatment from ILBS)|Assessment of the stress levels during the COVID-19 disease pandemic among patients with Liver disease (currently unde…			1500	Observational	Observational Model: Case-Only|Time Perspective: Cross-Sectional	2020-04-20	2020	ClinicalTrials.gov	Other	Institute of Liver and Biliary Sciences, New Delhi, Delhi, India
NCT04359511	Efficacy and Safety of Corticosteroids in Oxygen-dependent Patients With COVID-19 Pneumonia	CORTICOVIDHUGO	Not yet recruiting	COVID-19	Drug: Prednisone	Clinical improvement defined by the improvement of 2 points on a 7-category ordinal scale, at 14 days.|Proportion of patients free of oxygen at day 14 and 28|Proportion of patients discharged alive from hospital at day 14 and 28|Time to discharge for patients alive|Proportion of patients that were hospitalized to ICU or who died at day 14 and 28|14 and 28 day mortality rate		Phase 3	210	Interventional	Allocation: Randomized|Intervention Model: Parallel Assignment|Masking: Single (Outcomes Assessor)|Primary Purpose: Treatment	2020-04-24	2020	ClinicalTrials.gov	Other
NCT04331795	Tocilizumab to Prevent Clinical Decompensation in Hospitalized, Non-critically Ill Patients With COVID-19 Pneumonitis	COVIDOSE	Recruiting	COVID-19	Drug: Tocilizumab	Clinical response|Biochemical response|Overall survival|Survival to hospital discharge|Progression of COVID-19 pneumonitis|Rate of non-elective mechanical ventilation|Duration of mechanical ventilation|Time to mechanical ventilation|Rate of vasopressor/inotrope utilization|Duration of vasopressor/inotrope utilization|Time to vasopressor or inotropic utilization|Number of ICU days|Duration of Incr…		Phase 2	50	Interventional	Allocation: Non-Randomized|Intervention Model: Single Group Assignment|Masking: None (Open Label)|Primary Purpose: Treatment	2020-04-02	2020	ClinicalTrials.gov	Other	University of Chicago Medicine, Chicago, Illinois, United States
NCT04308317	Tetrandrine Tablets Used in the Treatment of COVID-19	TT-NPC	Enrolling by invitation	Corona Virus Disease 2019,COVID-19	Drug: Tetrandrine	Survival rate|body temperature		Phase 4	60	Interventional	Allocation: Randomized|Intervention Model: Parallel Assignment|Masking: None (Open Label)|Primary Purpose: Treatment	2020-03-16	2020	ClinicalTrials.gov	Other	Tetrandrine Tablets, Jinhua, Zhejiang, China
NCT04335097	Sensor Based Vital Signs Monitoring of Covid 19 Patients During Home Isolation	HSC19	Recruiting	COVID 19	Device: Biosensors	Stop home isolation|NEWS score|Clinic at hospitalization|Symptoms developed|Relative/peers evaluation of the patient|Serious of symptoms at admittance hospital		Not Applicable	214	Interventional	Allocation: Randomized|Intervention Model: Parallel Assignment|Masking: None (Open Label)|Primary Purpose: Supportive Care	2020-04-06	2020	ClinicalTrials.gov	Other	Lillestrom legevakt, Lillestrom, Norway
NCT04344444	Treatment in Patients With Suspected or Confirmed COVID-19 With Early Moderate or Severe Disease	RCT	Recruiting	COVID-19	Drug: Hydroxychloroquine|Drug: Azithromycin	Most severe outcome		Phase 3	600	Interventional	Allocation: Randomized|Intervention Model: Parallel Assignment|Masking: None (Open Label)|Primary Purpose: Treatment	2020-04-14	2020	ClinicalTrials.gov	Other	University Medical Center New Orleans, New Orleans, Louisiana, United States
NCT04359264	Direct Income SupporT and Advice Negating Spread of Epidemic COVID-19: a Randomized Controlled Trial	DISTANSE COVID	Not yet recruiting	COVID-19	Other: Cash transfer	Symptoms consisent with COVID-19|Number of close contacts|Number of participants with positive test for COVID-19|Self-reported health based on the single question: In general, would you say your health is..|Ability to make ends meet based on the single question: At the end of the month, are you able to make ends meet?		Not Applicable	392	Interventional	Allocation: Randomized|Intervention Model: Parallel Assignment|Masking: Double (Investigator, Outcomes Assessor)|Primary Purpose: Prevention	2020-04-24	2020	ClinicalTrials.gov	Other	Municipality of Assiginack Family Health Team, Assiginack, Ontario, Canada|St Michael's Hospital Academic Family Health Team, Toronto, Ontario, Canada
NCT04344080	Effect of CytoSorb Adsorber on Hemodynamic and Immunological Parameters in Critical Ill Patients With COVID-19	CYTOCOV-19	Recruiting	COVID-19	Device: CytoSorb-Therapy	Percentage of patients with a significant stabilization of hemodynamics for at least 24 hours|Change in organ dysfunction|Lactate clearance|Renal replacement therapy|Extracorporeal Membrane Oxygenation|ICU length of stay|Time on mechanical ventilation|Cumulative catecholamine dose|Overall and ICU mortality|Change of plasma Interleukin-6 (IL6) level|Change of plasma Interleukin-10 (IL10) level|Cha…		Not Applicable	24	Interventional	Allocation: Randomized|Intervention Model: Parallel Assignment|Masking: None (Open Label)|Primary Purpose: Treatment	2020-04-14	2020	ClinicalTrials.gov	Other	University Medical Center Hamburg-Eppendorf, Hamburg, Germany
NCT04352465	Efficacy and Safety of MTX-loaded Nanoparticles to Treat Severe COVID-19 Patients		Not yet recruiting	COVID-19	Drug: Methotrexate	Change in clinical conditions|Change of Clinical symptoms - respiratory rate|Hypoxia|Changes of blood oxygen|Inflammatory parameters|Evolution of Acute Respiratory Syndrome|Hospital discharge|ICU discharge|Rate of mortality		Phase 1|Phase 2	42	Interventional	Allocation: Non-Randomized|Intervention Model: Sequential Assignment|Masking: None (Open Label)|Primary Purpose: Treatment	2020-04-20	2020	ClinicalTrials.gov	Industry|Other
NCT04352751	Experimental Use of Convalescent Plasma for Passive Immunization in Current COVID-19 Pandemic in Pakistan in 2020		Not yet recruiting	Covid-19	Other: convalescent plasma	Change in COVID-19 severity status		Not Applicable	2000	Interventional	Intervention Model: Single Group Assignment|Masking: None (Open Label)|Primary Purpose: Other	2020-04-20	2020	ClinicalTrials.gov	Industry	Hilton Pharma Pvt. Ltd., Karachi, Sindh, Pakistan
NCT04348448	Observational Study, Use of Canakinumab Administered Subcutaneously in the Treatment COVID-19 Pneumonia		Not yet recruiting	COVID-19	Drug: Canakinumab 150 MG/ML [Ilaris]	intensive care treatment|ICU stay times|% died after 1 month after treatment|hospitalization|adverse event			100	Observational	Observational Model: Cohort|Time Perspective: Prospective	2020-04-16	2020	ClinicalTrials.gov	Other
NCT04344925	Non Invasive Positive Pressure Ventilation to Minimize Aerosolization for COVID 19		Not yet recruiting	COVID-19	Device: Aerosol-reducing Mask|Device: Standard Mask	Total Leak Volume of Non Invasive Ventilation Mask|Glasgow Coma Scale(GCS)|Respiratory Rate|Heart Rate|Metabolic Data: Blood Gas Measurements|Metabolic Data: Bicarbonate (HC03)|Metabolic Data: Partial Pressure of Carbon Dioxide (PaC02)|Metabolic Data: Partial Pressure of Oxygen (Pa02)			50	Observational	Observational Model: Cohort|Time Perspective: Prospective	2020-04-14	2020	ClinicalTrials.gov	Other
NCT04333654	Hydroxychloroquine in Outpatient Adults With COVID-19		Recruiting	Coronavirus Infection	Drug: Hydroxychloroquine SAR321068|Drug: Placebo	Change from baseline to Day 3 in nasopharyngeal SARS-CoV-2 viral load (if quantitative PCR is available)|Number of participants by PCR result status (positive or negative) (if quantitative PCR is not available)|Change from baseline to Day 5 in nasopharyngeal SARS-CoV-2 viral load|Number of participants by PCR result status (positive or negative)|Number of participants with COVID-19 symptoms by se…		Phase 1	210	Interventional	Allocation: Randomized|Intervention Model: Parallel Assignment|Masking: Quadruple (Participant, Care Provider, Investigator, Outcomes Assessor)|Primary Purpose: Treatment	2020-04-03	2020	ClinicalTrials.gov	Industry	Investigational Site Number 8400001, Boston, Massachusetts, United States|Investigational Site Number 2501001, Bordeaux Cedex, France|Investigational Site Number 2501002, Paris, France|Investigational Site Number 5281001, Groningen, Netherlands
NCT04354610	Cardiovascular and Renal Biomarkers to Predict Acute Heart or Kidney Injury in Severe Covid-19 Infection	Nancy-CovH-AKI	Not yet recruiting	COVID 19	Procedure: Biological samples specific to research|Procedure: Clinical examination|Procedure: Telephone follow-up	Worsening of renal function by at least KDIGO grade 1 during hospitalization for Covid-19 infection|Troponin greater than 99th percentile during hospitalization for Covid-19 infection|AKI KDIGO grade 1 or higher in hospitalisation (approach with AND without a priori)|Elevation of troponin> 99th percentile in hospitalisation (approach with AND without a priori)|AKI KDIGO grade 1 or higher|Associat…		Not Applicable	57	Interventional	Intervention Model: Single Group Assignment|Masking: None (Open Label)|Primary Purpose: Other	2020-04-21	2020	ClinicalTrials.gov	Other	CHRU de Nancy, Vandœuvre-lès-Nancy, France
NCT04332835	Convalescent Plasma for Patients With COVID-19: A Randomized, Open Label, Parallel, Controlled Clinical Study	CP-COVID-19	Not yet recruiting	Coronavirus|Coronavirus Infection	Drug: Plasma|Drug: Hydroxychloroquine|Drug: Azithromycin	Change in Viral Load|Change in Immunoglobulin M COVID-19 Titers|Change in Immunoglobulin G COVID-19 Titers|Intensive Care Unit Admission|Length of Intensive Care Unit stay|Length of hospital stay (days)|Requirement of mechanical ventilation|Duration (days) of mechanical ventilation|Clinical status assessed according to the World Health Organization guideline|Mortality		Phase 2|Phase 3	80	Interventional	Allocation: Randomized|Intervention Model: Parallel Assignment|Masking: None (Open Label)|Primary Purpose: Treatment	2020-04-03	2020	ClinicalTrials.gov	Other	Universidad del Rosario, Bogota, Cundinamarca, Colombia
NCT04344236	Gargling and Nasal Rinses to Reduce Oro- and Nasopharyngeal Viral Load in Patients With COVID-19		Recruiting	COVID-19	Drug: Saline oral/nasal rinse|Drug: 0.5% Povidone/Iodine oral/nasal rinse|Drug: 0.12% Chlorhexidine oral/nasal rinse	Viral load (and/or cycle time to PCR as a proxy for quantitative viral load) in the nasopharynx and oropharynx|Oxygen requirement of the patient|Oxygen saturation of the patient		Phase 2	48	Interventional	Allocation: Randomized|Intervention Model: Parallel Assignment|Masking: None (Open Label)|Primary Purpose: Treatment	2020-04-14	2020	ClinicalTrials.gov	Other	NYU Langone Health, New York, New York, United States
NCT04329650	Efficacy and Safety of Siltuximab vs. Corticosteroids in Hospitalized Patients With COVID-19 Pneumonia		Recruiting	COVID-19	Drug: Siltuximab|Drug: Methylprednisolone	Proportion of patients requiring ICU admission at any time within the study period.|Days of stay in the ICU during the study period.|Days until resolution of fever defined as body temperature (axillary ≤ 36.6 ° C, oral ≤ 37.2 ° C, or rectal or tympanic ≤ 37.8 ° C) for at least 48 hours, without administration of antipyretics or until hospital discharge.|Proportion of patients with a worsening req…		Phase 2	200	Interventional	Allocation: Randomized|Intervention Model: Parallel Assignment|Masking: None (Open Label)|Primary Purpose: Treatment	2020-04-01	2020	ClinicalTrials.gov	Other	Hospital Germans Trias i Pujol, Badalona, Spain|Hospital Clínic de Barcelona, Barcelona, Spain|Hospital Universitario de Salamanca, Salamanca, Spain|Hospital Universitari Mútua de Terrassa, Terrassa, Spain
NCT04343898	Study of the Treatment and Outcomes in Critically Ill Patients With COVID-19	STOP-COVID	Recruiting	Coronavirus Infection	Other: No intervention	14-Day Mortality|21-Day Mortality|28-Day Mortality|60-Day Mortality|90-Day Mortality|1-Year Mortality			2000	Observational	Observational Model: Cohort|Time Perspective: Other	2020-04-13	2020	ClinicalTrials.gov	Other	Brigham and Women's Hospital, Boston, Massachusetts, United States
NCT04363814	Clinical Impact of BACTEK-R in Subject With Mild Pneumonia Due to COVID-19 Infection		Not yet recruiting	COVID-19	Biological: Bactek-R	Clinical recovery|Clinical worsening|Clinical severity|Time to symptoms remission|Medication Use|Hospitalization time|Blood routine test|Heart rate|Blood pressure|Cardiac auscultation|Oxygen saturation|Adverse events		Phase 3	100	Interventional	Allocation: Randomized|Intervention Model: Parallel Assignment|Masking: None (Open Label)|Primary Purpose: Treatment	2020-04-27	2020	ClinicalTrials.gov	Industry|Other
NCT04345692	A Randomized Controlled Clinical Trial: Hydroxychloroquine for the Treatment of COVID-19 in Hospitalized Patients	OAHU-COVID19	Recruiting	COVID-19	Drug: Hydroxychloroquine	i. Clinical status|Oxygenation|Mechanical Ventilation|Hospitalization|Mortality		Phase 3	350	Interventional	Allocation: Randomized|Intervention Model: Parallel Assignment|Masking: None (Open Label)|Primary Purpose: Treatment	2020-04-14	2020	ClinicalTrials.gov	Other	Queen's Medical Center, Honolulu, Hawaii, United States
NCT04331899	Single-Blind Study of a Single Dose of Peginterferon Lambda-1a Compared With Placebo in Outpatients With Mild COVID-19	COVID-Lambda	Recruiting	COVID-19	Drug: Peginterferon Lambda-1a|Other: Placebo	Duration of Viral shedding of SARS-CoV-2 by qRT-PCR		Phase 2	120	Interventional	Allocation: Randomized|Intervention Model: Parallel Assignment|Masking: Single (Participant)|Primary Purpose: Treatment	2020-04-02	2020	ClinicalTrials.gov	Other	Stanford University School of Medicine, Stanford, California, United States
NCT04362332	Chloroquine, Hydroxychloroquine or Only Supportive Care in Patients AdmItted With Moderate to Severe COVID-19	ARCHAIC	Recruiting	COVID-19	Drug: Chloroquine Sulfate|Drug: Hydroxychloroquine|Other: Standard supportive care	Composite endpoint with disease progression defined as a NEWS2score ≥ 7 within 14 days or resulting in admission to Intensive/Medium Care unit or resulting in death within 14 days.|Side effects		Phase 4	950	Interventional	Allocation: Randomized|Intervention Model: Parallel Assignment|Masking: None (Open Label)|Primary Purpose: Treatment	2020-04-24	2020	ClinicalTrials.gov	Other	UMCU, Utrecht, Netherlands
NCT04353037	PATCH 2&3:Prevention & Treatment of COVID-19 (Severe Acute Respiratory Syndrome Coronavirus 2) With Hydroxychloroquine		Recruiting	Coronavirus|Corona Virus Infection	Drug: Group A HCQ|Drug: Group B Control	Sub Study 1: Patients|Sub Study 2: Health Care Workers|Sub Study 1: Patients: Rate of secondary infection of co-inhabitants|Sub Study 1: Patients: Adverse Events|Sub Study 1: Patients: Negative for COVID-19|Sub Study 2:Health Care Workers:Number of shifts missed|Sub Study 2:Health Care Workers:Rate of adverse events|Sub Study 2:Health Care Workers:Rate of hospitalization		Phase 2	850	Interventional	Allocation: Randomized|Intervention Model: Parallel Assignment|Masking: Double (Participant, Care Provider)|Primary Purpose: Treatment	2020-04-20	2020	ClinicalTrials.gov	Industry|Other	ProHealth New York, New York, New York, United States
NCT04323631	Hydroxychloroquine for the Treatment of Patients With Mild to Moderate COVID-19 to Prevent Progression to Severe Infection or Death		Not yet recruiting	COVID-19	Drug: Hydroxychloroquine|Other: The control group will not receive hydroxychloroquine	Number patients developing severe infection or death		Early Phase 1	1116	Interventional	Allocation: Randomized|Intervention Model: Sequential Assignment|Masking: None (Open Label)|Primary Purpose: Treatment	2020-03-26	2020	ClinicalTrials.gov	Other
NCT04331834	Pre-Exposure Prophylaxis With Hydroxychloroquine for High-Risk Healthcare Workers During the COVID-19 Pandemic	PrEP_COVID	Recruiting	COVID-19	Drug: Hydroxychloroquine|Drug: Placebos	Confirmed cases of a COVID-19|SARS-CoV-2 seroconversion|Occurrence of any adverse event related with hydroxychloroquine treatment|Incidence of SARS-CoV-2 infection and COVID-19 among healthcare workers|Risk ratio for the different clinical, analytical and microbiological conditions to develop COVID-19|COVID-19 Biobank		Phase 3	440	Interventional	Allocation: Randomized|Intervention Model: Parallel Assignment|Masking: Quadruple (Participant, Care Provider, Investigator, Outcomes Assessor)|Primary Purpose: Prevention	2020-04-02	2020	ClinicalTrials.gov	Other	ISGlobal, Barcelona, Spain
NCT04331470	Evaluation of Efficacy of Levamisole and Formoterol+Budesonide in Treatment of COVID-19		Recruiting	COVID-19	Drug: Levamisole Pill + Budesonide+Formoterol inhaler|Drug: Lopinavir/Ritonavir + hydoxychloroquine	Clear chest CT-scan|PCR test|Physical statues of patient		Phase 2|Phase 3	30	Interventional	Allocation: Randomized|Intervention Model: Parallel Assignment|Masking: Double (Participant, Outcomes Assessor)|Primary Purpose: Treatment	2020-04-02	2020	ClinicalTrials.gov	Other	Vali-Asr Hospital, Fasa, Fars, Iran, Islamic Republic of
NCT04312009	Losartan for Patients With COVID-19 Requiring Hospitalization		Recruiting	Corona Virus Infection|Acute Respiratory Distress Syndrome|SARS-CoV Infection	Drug: Losartan|Other: Placebo	Difference in Estimated (PEEP adjusted) P/F Ratio at 7 days|Daily Hypotensive Episodes|Hypotension Requiring Vasopressors|Acute Kidney Injury|Sequential Organ Failure Assessment (SOFA) Total Score|Oxygen Saturation / Fractional Inhaled Oxygen (F/S)|28-Day Mortality|90-Day Mortality|ICU Admission|Number of Ventilator-Free Days|Number of Therapeutic Oxygen-Free Days|Number of Vasopressor-Free Days|…		Phase 2	200	Interventional	Allocation: Randomized|Intervention Model: Parallel Assignment|Masking: Quadruple (Participant, Care Provider, Investigator, Outcomes Assessor)|Primary Purpose: Treatment	2020-03-17	2020	ClinicalTrials.gov	Other	Hennepin County Medical Center, Minneapolis, Minnesota, United States|M Health Fairview University of Minnesota Medical Center, Minneapolis, Minnesota, United States|University of Minnesota, Minneapolis, Minnesota, United States
NCT04348383	Defibrotide as Prevention and Treatment of Respiratory Distress and Cytokine Release Syndrome of Covid 19.	DEFACOVID	Recruiting	COVID19	Drug: Defibrotide 25 mg/kg 24 hours continuous infusion for 15 days|Drug: Placebo 250 cc 24 hours continuous infusion for 15 days	1. Mortality rate|Clinical improvement by WHO|Clinical improvement by NEWS2 scales|Biologic response|Radiological response|Collection and storage of biological samples		Phase 2	120	Interventional	Allocation: Randomized|Intervention Model: Parallel Assignment|Masking: Double (Participant, Investigator)|Primary Purpose: Treatment	2020-04-16	2020	ClinicalTrials.gov	Other	Virgen de la Arrixaca University Clinical Hospital, Murcia, Spain
NCT04356677	Study to Evaluate the Safety and Efficacy of VIRAZOLE® in Hospitalized Adult Participants With Respiratory Distress Due to COVID-19		Not yet recruiting	COVID19	Drug: 50 mg/mL Virazole|Drug: 100 mg/mL Virazole	Change in the clinical status severity (CSS) rating from the first dose date up to the completion of treatment|Time to recover gas exchange to a PaO2/FiO2 ≥300 for at least 24 hours.|Time to reach peripheral capillary oxygen saturation (Sp02) >94% for at least 24 hours.		Phase 1	50	Interventional	Allocation: Non-Randomized|Intervention Model: Parallel Assignment|Masking: None (Open Label)|Primary Purpose: Treatment	2020-04-22	2020	ClinicalTrials.gov	Industry
NCT04350320	Randomized Open-blind Controlled Trial to Study the Benefit of Colchicine in Patients With COVID-19	COL-COVID	Not yet recruiting	COVID19	Drug: Colchicine Tablets|Drug: Standard therapy for COVID-19 according to the stablished hospital protocols.	Changes in the patients' clinical status through the 7 points ordinal scale WHO|Changes in IL-6 concentrations|Improvement in the clinical status|Changes in the score for the Sequential Organ Failure Assessment|Changes in the punctuation in the National Early Warning Score|Number of days with invasive mechanical ventilation|Number of days with high flow oxygen therapy|Changes in other inflammator…		Phase 3	102	Interventional	Allocation: Randomized|Intervention Model: Parallel Assignment|Masking: None (Open Label)|Primary Purpose: Treatment	2020-04-17	2020	ClinicalTrials.gov	Other
NCT04336254	Safety and Efficacy Study of Allogeneic Human Dental Pulp Mesenchymal Stem Cells to Treat Severe COVID-19 Patients		Recruiting	COVID-19	Biological: allogeneic human dental pulp stem cells (BSH BTC & Utooth BTC)|Other: Intravenous saline injection (Placebo)	TTCI|Lung lesion|Immune function|Time of SARS-CoV-2 clearance|Blood test|SPO2|RR|Body temperature|Side effects in the treatment group|C-reactive protein (mg/L)		Phase 1|Phase 2	20	Interventional	Allocation: Randomized|Intervention Model: Parallel Assignment|Masking: Triple (Participant, Investigator, Outcomes Assessor)|Primary Purpose: Treatment	2020-04-07	2020	ClinicalTrials.gov	Other	Renmin Hospital of Wuhan University (East Campus), Wuhan, Hubei, China
NCT04292899	Study to Evaluate the Safety and Antiviral Activity of Remdesivir (GS-5734™) in Participants With Severe Coronavirus Disease (COVID-19)		Recruiting	COVID-19	Drug: Remdesivir|Drug: Standard of Care	The Odds of Ratio for Improvement on a 7-point Ordinal Scale on Day 14|Proportion of Participants Experiencing any Treatment-Emergent Adverse Events		Phase 3	6000	Interventional	Allocation: Randomized|Intervention Model: Parallel Assignment|Masking: None (Open Label)|Primary Purpose: Treatment	2020-03-03	2020	ClinicalTrials.gov	Industry	Kaiser Permanente Los Angeles Medical Center, 3340 E. La Palma Avenue, Anaheim, California, United States|Mills-Peninsula Medical Center, Burlingame, California, United States|Kaiser Permanente Los Angeles Medical Center, 9333 Imperial Highway, Downey, California, United States|Kaiser Permanente Los Angeles Medical Center, 9961 Sierra Ave, Fontana, California, United States|St Joseph Hospital Eur…
NCT04341493	Hydroxychloroquine vs Nitazoxanide in Patients With COVID-19		Recruiting	Coronavirus Infection	Drug: Nitazoxanide 500 MG|Drug: Hydroxychloroquine	Mechanical ventilation requirement		Phase 4	86	Interventional	Allocation: Randomized|Intervention Model: Parallel Assignment|Masking: Single (Participant)|Primary Purpose: Treatment	2020-04-10	2020	ClinicalTrials.gov	Other	Materno-Perinatal Hospital Mónica Pretelini, Toluca, Mexico
NCT04311177	Losartan for Patients With COVID-19 Not Requiring Hospitalization		Recruiting	Corona Virus Infection|Acute Respiratory Distress Syndrome|SARS-CoV Infection	Drug: Losartan|Other: Placebo	Hospital Admission|Change in PROMIS Dyspnea Functional Limitations|Change in PROMIS Dyspnea Severity|Daily Maximum Temperature|Emergency Department/Clinic Presentations|Disease Severity Rating Day 7|Disease Severity Rating Day 15|Disease Severity Rating Day 28|Viral Load by Oropharyngeal Swab Day 9|Viral Load by Oropharyngeal Swab Day 15|Ventilator-Free Days|Therapeutic Oxygen-Free Days|Need for …		Phase 2	580	Interventional	Allocation: Randomized|Intervention Model: Parallel Assignment|Masking: Quadruple (Participant, Care Provider, Investigator, Outcomes Assessor)|Primary Purpose: Treatment	2020-03-17	2020	ClinicalTrials.gov	Other	Hennepin County Medical Center, Minneapolis, Minnesota, United States|M Health Fairview University of Minnesota Medical Center, Minneapolis, Minnesota, United States|University of Minnesota, Minneapolis, Minnesota, United States|Mayo Clinic Health System, Rochester, Minnesota, United States
NCT04352764	ANTIBODY BASED TESTS FOR SARSCoV-2 COVID-19) - Evaluation of Patients and Healthcare Providers in the Confines of Healthcare Settings		Recruiting	Covid19	Diagnostic Test: CoronaCideTM COVID-19 IgM/IgG Rapid Test and Premier Biotech COVID-19 IgM/IgG Rapid Test	prevalence of COVID-19 exposure|correlation between the test results with the presence or lack of COVID-19 symptoms or illness|correlate pre-existing risk factors with test results and baseline symptoms|correlate subsequent healthcare utilization with test results and baseline symptoms			5000	Observational	Observational Model: Case-Control|Time Perspective: Prospective	2020-04-20	2020	ClinicalTrials.gov	Other	St. David's Medical Center, Austin, Texas, United States
NCT04334980	Evaluating the Safety, Tolerability and Immunogenicity of bacTRL-Spike Vaccine for Prevention of COVID-19		Not yet recruiting	COVID-19	Biological: bacTRL-Spike|Other: Placebo	Frequency of Adverse Events|SARS-CoV-2 antibodies|Incidence of COVID-19 infection|bacTRL-Spike in stool post-vaccination|Seroconversion of circulating anti-Spike IgG antibodies & stability of serum IgG titers|Effectiveness of intestinal colonization of the probiotic-based bacTRL-Spike oral vaccine		Phase 1	84	Interventional	Allocation: Randomized|Intervention Model: Parallel Assignment|Masking: Triple (Participant, Care Provider, Investigator)|Primary Purpose: Prevention	2020-04-06	2020	ClinicalTrials.gov	Industry	Vaccine Evaluation Center, BC Children's Hospital Research Institute, University of British Columbia., Vancouver, British Columbia, Canada|Canadian Center for Vaccinology Dalhousie University, IWK Health Centre, Halifax, Nova Scotia, Canada
NCT04348409	Efficacy and Safety of Nitazoxanide for the Treatment of Hospitalized Patients With Moderate COVID-19		Recruiting	COVID-19	Drug: Nitazoxanide Tablets|Drug: Placebo	Viral load|Evolution of acute respiratory syndrome|Change in Clinical Condition|Hospital discharge|Rate of mortality within 21-days|Need of mechanical ventilation		Not Applicable	50	Interventional	Allocation: Randomized|Intervention Model: Parallel Assignment|Masking: Quadruple (Participant, Care Provider, Investigator, Outcomes Assessor)|Primary Purpose: Treatment	2020-04-16	2020	ClinicalTrials.gov	Industry|Other	Hospital Vera Cruz, Campinas, São Paulo, Brazil|Centro de Genomas, São Paulo, Brazil|Hospital Emílio Ribas, São Paulo, Brazil
NCT04349540	Role of Immune and Inflammatory Response in Recipients of Allogeneic Haematopoietic Stem Cell Transplantation (SCT) Affected by Severe COVID19	(COVID19_BMT)	Active, not recruiting	COVID19	Other: no intervention	Comparison of inflammatory/immunological biomarkers <72 hours after development of oxygen requirement|Overall survival at 30 and 100 days after development of oxygen requirement|Comparison of 30 and 100 day survival in SCT patients who are vs are not ongoing immunosuppression|Proportion of patients requiring mechanical ventilation|Incidence of secondary HLH (as defined by HS score)			40	Observational	Observational Model: Case-Only|Time Perspective: Prospective	2020-04-16	2020	ClinicalTrials.gov	Other	Great Ormond Street Hospital NHS Foundation Trust, London, United Kingdom
NCT04353518	Clinical Trial to Evaluate Mycobacterium w in Preventing COVID-19 in Subjects at Risk of Getting Infected With COVID-19		Not yet recruiting	COVID-19	Drug: Suspension of heat killed (autoclaved) Mycobacterium w|Other: Placebo	Number of subject acquiring COVID-19 infection|Incidence of Adverse Event and Serious Adverse Event (safety and tolerability)|Number of subject developing Upper Respiratory Tract Infection (URTI) symptoms|Number of subject developing severe COVID-19 infection based on ordinal scale		Phase 3	4000	Interventional	Allocation: Randomized|Intervention Model: Parallel Assignment|Masking: Quadruple (Participant, Care Provider, Investigator, Outcomes Assessor)|Primary Purpose: Prevention	2020-04-20	2020	ClinicalTrials.gov	Industry|Other
NCT04341935	Effects of DPP4 Inhibition on COVID-19		Not yet recruiting	Coronavirus Infection|Type 2 Diabetes	Drug: Linagliptin|Drug: Insulin regimen	Changes in Glucose Llevels|Changes in SpO2 levels|Changes in Interleukin 6 (IL6)|Changes in chest structures		Phase 4	20	Interventional	Allocation: Randomized|Intervention Model: Parallel Assignment|Masking: None (Open Label)|Primary Purpose: Treatment	2020-04-10	2020	ClinicalTrials.gov	Other	University of Miami, Miami, Florida, United States
NCT04360551	Pilot Clinical Trial of the Safety and Efficacy of Telmisartan for the Mitigation of Pulmonary and Cardiac Complications in COVID-19 Patients		Not yet recruiting	COVID-19	Drug: Telmisartan 40mg|Drug: Placebo	Maximum clinical severity of disease|Incidence of treatment emergent adverse events|Renin angiotensin system peptides|Plasma biomarkers		Phase 2	40	Interventional	Allocation: Randomized|Intervention Model: Parallel Assignment|Masking: Triple (Participant, Care Provider, Investigator)|Primary Purpose: Treatment	2020-04-24	2020	ClinicalTrials.gov	Other	University of Hawaii - Manoa, John A Burns School of Medicine UH Clinics at Kakaako, Honolulu, Hawaii, United States
NCT04343989	A Randomized Placebo-controlled Safety and Dose-finding Study for the Use of the IL-6 Inhibitor Clazakizumab in Patients With Life-threatening COVID-19 Infection		Recruiting	COVID-19	Drug: Clazakizumab 12.5 mg|Drug: Clazakizumab 25 mg|Other: Placebo	Incidence of serious adverse events associated with clazakizumab or placebo|Incidence of intubation|Time to extubation|Length of ICU stay|Number of patients who present a decrease in C-reactive protein|Patient survival		Phase 2	90	Interventional	Allocation: Randomized|Intervention Model: Parallel Assignment|Masking: Double (Participant, Investigator)|Primary Purpose: Treatment	2020-04-14	2020	ClinicalTrials.gov	Other	New York University School of Medicine, New York, New York, United States
NCT04358809	Clinical Trial of Mycobacterium w in COVID-19 Positive Patients, Hospitalized But Not Critically Ill		Not yet recruiting	COVID-19	Drug: Suspension of heat killed (autoclaved) Mycobacterium w|Other: Placebo	Number of patients with increased disease severity|Incidence of adverse events and serious adverse events (Safety)|Number of COVID-19 patients discharged from hospital|Number of COVID-19 patients transfer to ICU|Number of COVID-19 patients with reduction in disease severity by 1 ordinal scale|Number of of symptom free patients		Phase 3	480	Interventional	Allocation: Randomized|Intervention Model: Parallel Assignment|Masking: Quadruple (Participant, Care Provider, Investigator, Outcomes Assessor)|Primary Purpose: Treatment	2020-04-24	2020	ClinicalTrials.gov	Industry|Other
NCT04345510	Testing for COVID-19 Infection in Asymptomatic Persons		Not yet recruiting	COVID-19 Infection		COVID-19 infection			500	Observational	Observational Model: Cohort|Time Perspective: Prospective	2020-04-14	2020	ClinicalTrials.gov	Other
NCT04348435	A Randomized, Double-Blind, Placebo-Controlled Clinical Trial to Determine the Safety and Efficacy of Hope Biosciences Allogeneic Mesenchymal Stem Cell Therapy (HB-adMSCs) to Provide Protection Against COVID-19		Enrolling by invitation	COVID-19	Drug: HB-adMSCs|Drug: Placebos	Incidence of hospitalization for COVID-19|Incidence of symptoms associated with COVID-19|Absence of upper/lower respiratory infection|Leukocyte differential|C Reactive protein|TNF alpha|IL-6|IL-10|Glucose|Calcium|Albumin|Total protein|Sodium|Total carbon dioxide|Potassium|Chloride|BUN|Creatinine|Alkaline phosphatase|Alanine aminotransferase|Total bilirubin|white blood cells|red blood cells|hemogl…		Phase 2	100	Interventional	Allocation: Randomized|Intervention Model: Parallel Assignment|Masking: Quadruple (Participant, Care Provider, Investigator, Outcomes Assessor)|Primary Purpose: Prevention	2020-04-16	2020	ClinicalTrials.gov	Industry|Other	Hope Biosciences Stem Cell Research Foundation, Sugar Land, Texas, United States
NCT04280705	Adaptive COVID-19 Treatment Trial (ACTT)		Recruiting	Corona Virus Infection	Other: Placebo|Drug: Remdesivir	Time to recovery|Change from baseline in alanine transaminase (ALT)|Change from baseline in aspartate transaminase (AST)|Change from baseline in creatinine|Change from baseline in glucose|Change from baseline in hemoglobin|Change from baseline in platelets|Change from baseline in prothrombin time (PT)|Change from baseline in total bilirubin|Change from baseline in white blood cell count (WBC) wit…		Phase 3	800	Interventional	Allocation: Randomized|Intervention Model: Parallel Assignment|Masking: Double (Participant, Investigator)|Primary Purpose: Treatment	2020-02-21	2020	ClinicalTrials.gov	NIH	University of Alabama at Birmingham School of Medicine - Infectious Disease, Birmingham, Alabama, United States|University of California San Diego Health - Jacobs Medical Center, La Jolla, California, United States|University of California Los Angeles Medical Center - Westwood Clinic, Los Angeles, California, United States|University of California Irvine Medical Center - Infectious Disease, Orang…
NCT04276896	Immunity and Safety of Covid-19 Synthetic Minigene Vaccine		Recruiting	Pathogen Infection Covid-19 Infection	Biological: Injection and infusion of LV-SMENP-DC vaccine and antigen-specific CTLs	Clinical improvement based on the 7-point scale|Lower Murray lung injury score|28-day mortality|Duration of mechanical ventilation|Duration of hospitalization|Proportion of patients with negative RT-PCR results|Proportion of patients in each category of the 7-point scale|Proportion of patients with normalized inflammation factors|Frequency of vaccine/CTL Events|Frequency of Serious vaccine/CTL Ev…		Phase 1|Phase 2	100	Interventional	Intervention Model: Single Group Assignment|Masking: None (Open Label)|Primary Purpose: Treatment	2020-02-19	2020	ClinicalTrials.gov	Other	Shenzhen Geno-immune Medical Institute, Shenzhen, Guangdong, China|Shenzhen Second People's Hospital, Shenzhen, Guangdong, China|Shenzhen Third People's Hospital, Shenzhen, Guangdong, China
NCT04327388	Sarilumab COVID-19		Recruiting	Corona Virus Infection	Drug: Sarilumab SAR153191|Drug: Placebo	Phase 2: Time to resolution of fever for at least 48 hours without antipyretics or until discharge, whichever is sooner|Phase 3: The percentage of patients reporting each severity rating on the 7-point ordinal scale|Phase 2: The time to improvement in oxygenation|Phase 2: Mean change in 7-point ordinal scale from baseline to Day 15|Phase 2: Clinical status using the 7-point ordinal scale at Day 1…		Phase 2|Phase 3	300	Interventional	Allocation: Randomized|Intervention Model: Parallel Assignment|Masking: Quadruple (Participant, Care Provider, Investigator, Outcomes Assessor)|Primary Purpose: Treatment	2020-03-31	2020	ClinicalTrials.gov	Industry	Investigational Site Number 1240001, Montreal, Canada|Investigational Site Number 1240002, Toronto, Canada|Investigational Site Number 1240003, Vancouver, Canada|Investigational Site Number 2500001, Bordeaux Cedex, France|Investigational Site Number 2500006, La Roche Sur Yon Cedex 9, France|Investigational Site Number 2500002, Nantes, France|Investigational Site Number 2500005, Paris Cedex 18, Fr…
NCT04292730	Study to Evaluate the Safety and Antiviral Activity of Remdesivir (GS-5734™) in Participants With Moderate Coronavirus Disease (COVID-19) Compared to Standard of Care Treatment		Recruiting	COVID-19	Drug: Remdesivir|Drug: Standard of Care	The Odds of Ratio for Improvement on a 7-point Ordinal Scale on Day 11|Proportion of Participants experiencing Treatment-Emergent Adverse Events		Phase 3	1600	Interventional	Allocation: Randomized|Intervention Model: Parallel Assignment|Masking: None (Open Label)|Primary Purpose: Treatment	2020-03-03	2020	ClinicalTrials.gov	Industry	Kaiser Permanente Los Angeles Medical Center, 3340 E. La Palma Avenue, Anaheim, California, United States|Mills-Peninsula Medical Center, Burlingame, California, United States|Kaiser Permanente Los Angeles Medical Center, 9333 Imperial Highway, Downey, California, United States|Kaiser Permanente Los Angeles Medical Center, 9961 Sierra Ave, Fontana, California, United States|St Joseph Hospital Eur…
NCT04358549	Study of the Use of Favipiravir in Hospitalized Subjects With COVID-19		Recruiting	COVID-19	Drug: Favipiravir + Standard of Care|Drug: Standard of Care	Time to viral clearance|Status of clinical recovery as measured by the study-specific 6-point ordinal scale on Day 15|Clinical effect of favipiravir + SOC compared to SOC measured by the National Early Warning Score 2 (NEWS2)|Characterize the pharmacokinetics (PK) of favipiravir in plasma: Cmax)|Characterized the pharmacokinetics (PK) of favipiravir in plasma: Cmin|Characterized the pharmacokinet…		Phase 2	50	Interventional	Allocation: Randomized|Intervention Model: Parallel Assignment|Masking: None (Open Label)|Primary Purpose: Treatment	2020-04-24	2020	ClinicalTrials.gov	Industry	Brigham and Women's Hospital, Boston, Massachusetts, United States|Massachusetts General Hospital, Boston, Massachusetts, United States|UMass Memorial Health Care, Worcester, Massachusetts, United States
NCT04363749	COVID-19 Infection: Exploration of Respiratory Control Center Abnormalities	CRC-COVID	Not yet recruiting	Covid19|Neurological Complication	Other: hypoxia : 14.3 and 12.7% FIO2, hypercapnia 7% CO2, inspiratory mechanical constraint	Intensity of the emotional response to hypoxic exposure (14.3 et 12.7% FIO2)|Perception of a hypoxic stimulus induced dyspnea (14.3 et 12.7% FIO2)|Perception of a hypercapnic stimulus induced dyspnea (7% CO2)|Perception of a inspiratory mechanical constraint induced dyspnea|brain MRI		Not Applicable	30	Interventional	Allocation: Non-Randomized|Intervention Model: Parallel Assignment|Masking: None (Open Label)|Primary Purpose: Basic Science	2020-04-27	2020	ClinicalTrials.gov	Other
NCT04359992	Study of Hemostasis in Case of Severe COVID-19	THROMBOVID	Not yet recruiting	COVID-19 Infection	Other: Extra blood sample	Platelet activation intensity with the occurrence of clinical thrombotic complications			50	Observational	Observational Model: Cohort|Time Perspective: Prospective	2020-04-24	2020	ClinicalTrials.gov	Other
NCT04338100	Point Of Care UltraSonography for Risk-stratification of COVID-19 Patients	POCUSCO	Not yet recruiting	COVID|Coronavirus Infection	Procedure: Follow-up at 14 days	Risk of unfavourable outcome at D14|Risk of unfavourable outcome over time|Risk-stratification threshold values|Adding value of POCUS score to previous risk-stratification clinical rules|POCUS score and patient clinical status at D14|POCUS and CT scan correlation|POCUS versus CT scan risk-stratification performances|POCUS score evolution performances			300	Observational	Observational Model: Case-Only|Time Perspective: Prospective	2020-04-08	2020	ClinicalTrials.gov	Other
NCT04312464	Myocardial Damage in COVID-19		Enrolling by invitation	COVID-19|Cardiovascular Diseases	Other: non	The myocardial injury incidence|The risk factors analysis for the death|Clinical characteristics|Clinical course|Cardiovascular comorbidity|Analysis of causes of death			500	Observational	Observational Model: Case-Control|Time Perspective: Retrospective	2020-03-18	2020	ClinicalTrials.gov	Other	Department of Cardiology, Union Hospital, Tongji Medical College, Huazhong University of Science and Technology, Wuhan, Hubei, China
NCT04360824	Covid-19 Associated Coagulopathy		Not yet recruiting	COVID 19 Associated Coagulopathy	Drug: Intermediate dose thromboprophylaxis|Drug: Standard of Care thromboprophylaxis	Mortality|Major Bleeding|Arterial Thrombosis|Venous Thromboembolism|ICU admission, intubation/ventilation|Packed Red Blood Cell Transfusions|Platelet Transfusions|Fresh Frozen Plasma Transfusions|Cryoprecipitate Transfusions|Prothrombin Complex Concentrate Transfusions		Phase 4	170	Interventional	Allocation: Randomized|Intervention Model: Parallel Assignment|Masking: None (Open Label)|Primary Purpose: Treatment	2020-04-24	2020	ClinicalTrials.gov	Other
NCT04349410	The Fleming [FMTVDM] Directed CoVid-19 Treatment Protocol	FMTVDM	Enrolling by invitation	CoVid 19 Positive	Drug: Hydroxychloroquine, Azithromycin|Drug: Hydroxychloroquine, Doxycycline|Drug: Hydroxychloroquine, Clindamycin|Drug: Hydroxychloroquine, Clindamycin, Primaquine - low dose.|Drug: Hydroxychloroquine, Clindamycin, Primaquine - high dose.|Drug: Remdesivir|Drug: Tocilizumab|Drug: Methylprednisolone|Drug: Interferon-Alpha2B|Drug: Losartan|Drug: Convalescent Serum	Improvement in FMTVDM Measurement with nuclear imaging.|Ventilator status|Survival status		Phase 2|Phase 3	500	Interventional	Allocation: Randomized|Intervention Model: Factorial Assignment|Masking: Single (Investigator)|Primary Purpose: Treatment	2020-04-16	2020	ClinicalTrials.gov	Other	FHHI-OI-Camelot; QME, Los Angeles, California, United States
NCT04329507	Non-invasive Detection of Pneumonia in Context of Covid-19 Using Gas Chromatography - Ion Mobility Spectrometry (GC-IMS)		Not yet recruiting	COVID-19|Respiratory Disease	Diagnostic Test: Breath test	To perform a study in patients with clinical features of pneumonia/chest infection to identify a signature of Covid-19 pneumonia in patients exposed to SARS-CoV-2, compared to unexposed patients or those without.|Detection of markers of Covid-19 pneumonia in non-invasive breath samples.|Relationship of this biomarker signature to the presence of SARS-CoV-2 in nasal and throat swabs.|Subsequently,…			200	Observational	Observational Model: Cohort|Time Perspective: Prospective	2020-04-01	2020	ClinicalTrials.gov	Other
NCT04323644	Outcomes of Surgery in COVID-19 Infection: International Cohort Study (CovidSurg)	CovidSurg	Not yet recruiting	COVID-19|Coronavirus|Surgery	Procedure: Surgery	30-day mortality|7-day mortality|30-day reoperation|Postoperative ICU admission|Postoperative respiratory failure|Postoperative acute respiratory distress syndrome (ARDS)|Postoperative sepsis			1000	Observational	Observational Model: Cohort|Time Perspective: Other	2020-03-26	2020	ClinicalTrials.gov	Other
NCT04356508	COVID-19: A Pilot Study of Adaptive Immunity and Anti-PD1		Not yet recruiting	COVID-19|SARS-CoV-2|2019-nCoV|Pneumonia, Viral	Drug: Nivolumab	Viral clearance kinetics|Treatment-related adverse events of nivolumab (Intervention arm only)|Lymphocyte kinetics|Cytokine kinetics|Length of inpatient stay due to COVID-19		Phase 2	15	Interventional	Allocation: Non-Randomized|Intervention Model: Parallel Assignment|Masking: None (Open Label)|Primary Purpose: Treatment	2020-04-22	2020	ClinicalTrials.gov	Other
NCT04337983	Hemodynamic Characteristics of Patients With SARS-CoV-2	PiCCOVID	Not yet recruiting	Coronavirus|SARS-CoV-2|COVID-19|Acute Respiratory Distress Syndrome|Shock|Acute Circulatory Failure|Left Ventricular Dysfunction|Fluid Overload	Device: Transpulmonary thermodilution|Device: Echocardiography	Body temperature|Blood pressure|Pulse (heart rate)|Respiratory rate|Data provided by transpulmonary thermodilution-CI|Data provided by transpulmonary thermodilution-GEDV|Data provided by transpulmonary thermodilution-EVLW|Data provided by transpulmonary thermodilution-PVPI|Incidence of abnormal laboratory test results|Incidence of new-onset or reversible systolic left ventricular dysfunction|Chan…			200	Observational	Observational Model: Cohort|Time Perspective: Prospective	2020-04-08	2020	ClinicalTrials.gov	Other	Bicetre Hospital, Paris, Val-de-Marne, France
NCT04357847	Assessment of Endothelial and Haemostatic Changes During Severe SARS-CoV-2 Infection	Covid-Thelium	Recruiting	Covid-19|Endothelial Dysfunction|Thrombosis|Critically Ill		Association of InterCellular Adhesion Molecule-1 plasma level with 28 days mortality|Association of Endothelin-1 plasma level with 28 days mortality|Association of Vascular Endothelial Growth Factor A plasma level with 28 days mortality|Association of soluble Vascular Endothelial Growth Factor Receptor type 1 with 28 days mortality|Association of syndecan -1 plasma level with 28 days mortality|As…			100	Observational	Observational Model: Cohort|Time Perspective: Prospective	2020-04-22	2020	ClinicalTrials.gov	Other	Rouen University Hospital, Rouen, France
NCT04353609	Covid-19 in Patients With Chronic Inflammatory Rheumatism, Auto-immune or Auto-inflammatory Rare and Non-rare Diseases	covid19 fai2r	Recruiting	Sars-CoV2|Chronic Inflammatory Rheumatism|Autoimmune Diseases		Proportion of patients presenting a severe form of covid-19 requiring an intensive care unit admission or leading to death|Proportion of patients who die from a severe form of covid-19|Proportion of patients who present an history of diabetes according to medical records|Proportion of patients who present obesity (validated by Body Mass Index value > 30 kg/cm2)|Proportion of patients who present …			13770	Observational	Observational Model: Cohort|Time Perspective: Retrospective	2020-04-20	2020	ClinicalTrials.gov	Other	Hôpital Huriez, Lille, France
NCT04341389	A Phase II Clinical Trial to Evaluate the Recombinant Vaccine for COVID-19 (Adenovirus Vector)	CTII-nCoV	Active, not recruiting	COVID-19	Biological: Recombinant novel coronavirus vaccine (Adenovirus type 5 vector)|Other: Placebo	Occurrence of adverse reactions|Anti SARS-CoV-2 S antibody response(ELISA)|Neutralizing antibody response to SARS-CoV-2|Occurrence of adverse events|Occurrence of serious adverse reaction|Neutralizing antibody response to Ad5-vector		Phase 2	500	Interventional	Allocation: Randomized|Intervention Model: Crossover Assignment|Masking: Double (Participant, Investigator)|Primary Purpose: Prevention	2020-04-10	2020	ClinicalTrials.gov	Other|Industry	Hubei Provincial Center for Disease Control and Prevention, Wuhan, Hubei, China
NCT04347369	A Retrospective Study of Neural Network Model to Dynamically Quantificate the Severity in COVID-19 Disease		Recruiting	COVID-19 Disease	Other: other	discrimination|Calibration|Net benefit			1000	Observational	Observational Model: Case-Only|Time Perspective: Retrospective	2020-04-15	2020	ClinicalTrials.gov	Other	Xinqiao Hospital of Chongqing, Chongqing, China
NCT04346355	Efficacy of Early Administration of Tocilizumab in COVID-19 Patients		Recruiting	COVID-19 Pneumonia	Drug: Tocilizumab	Entry into Intensive Care with invasive mechanical ventilation or death from any cause or clinical aggravation|Death from any cause|Tocilizumab toxicity|Levels of interleukin-6 and C-reactive protein (CRP) and their correlation with the effectiveness of the treatment|Evaluate the progress of the PaO2 / FiO2 ratio|Evaluate the trend over time of the lymphocyte count		Phase 2	398	Interventional	Allocation: Randomized|Intervention Model: Parallel Assignment|Masking: None (Open Label)|Primary Purpose: Treatment	2020-04-15	2020	ClinicalTrials.gov	Other	Ospedale di Guastalla, Guastalla, RE, Italy|Azienda Unità Sanitaria Locale-IRCCS di Reggio Emilia, Reggio Emilia, RE, Italy|Azienda Ospedaliera SS. Antonio e Biagio e Cesare Arrigo, Alessandria, Italy|ASST Cremona, Cremona, Italy|Azienda Ospedaliera S. Croce e Carle, Cuneo, Italy|Azienda Ospedaliero Universitaria Ferrara, Ferrara, Italy|Azienda Ospedaliero Universitaria Careggi, Firenze, Italy|Os…
NCT04347226	Anti-Interleukin-8 (Anti-IL-8) for Cancer Patients With COVID-19		Recruiting	Solid Tumor|Sars-CoV2|Hematological Malignancy	Drug: BMS-986253	Time to Improvement in the 7-point ordinal scale|Time to Death|Time to Intubation|Proportion of patients requiring ICU admission|Mortality at 1 month		Phase 2	138	Interventional	Allocation: Randomized|Intervention Model: Parallel Assignment|Masking: None (Open Label)|Primary Purpose: Treatment	2020-04-15	2020	ClinicalTrials.gov	Other|Industry	Columbia University Irving Medical Center, New York, New York, United States
NCT04305106	Bevacizumab in Severe or Critically Severe Patients With COVID-19 Pneumonia-RCT	BEST-RCT	Recruiting	COVID-19 Pneumonia	Drug: Bevacizumab	The time from randomization to clinical improvement		Not Applicable	140	Interventional	Allocation: Randomized|Intervention Model: Parallel Assignment|Masking: Triple (Participant, Care Provider, Outcomes Assessor)|Primary Purpose: Treatment	2020-03-12	2020	ClinicalTrials.gov	Other	Qilu Hospital of Shandong University, Jinan, Shandong, China
NCT04315987	NestCell® Mesenchymal Stem Cell to Treat Patients With Severe COVID-19 Pneumonia	HOPE	Not yet recruiting	COVID-19 Pneumonia	Biological: NestCell®	Change in Clinical Condition|Rate of mortality within 10-days|Change of Clinical symptoms - respiratory rate|Hypoxia|PaO2 / FiO2 ratio|CD4+ and CD8+ T cell count|Changes of blood oxygen|Side effects in the treatment group|Complete blood count, cardiac, hepatic and renal profiles;		Phase 1	66	Interventional	Intervention Model: Single Group Assignment|Masking: None (Open Label)|Primary Purpose: Treatment	2020-03-20	2020	ClinicalTrials.gov	Industry|Other	Hospital Vera Cruz, Campina Grande, São Paulo, Brazil
NCT04286503	The Clinical Study of Carrimycin on Treatment Patients With COVID-19		Not yet recruiting	Novel Coronavirus Infectious Disease (COVID-19)	Drug: Carrimycin|Drug: lopinavir/ritonavir tablets or Arbidol or chloroquine phosphate|Drug: basic treatment	Fever to normal time (day)|Pulmonary inflammation resolution time (HRCT) (day)|Negative conversion (%) of 2019-nCOVRNA in gargle (throat swabs) at the end of treatment		Phase 4	520	Interventional	Allocation: Randomized|Intervention Model: Parallel Assignment|Masking: None (Open Label)|Primary Purpose: Treatment	2020-02-27	2020	ClinicalTrials.gov	Other
NCT04353323	COVID 19-Caregivers IGg Seroconversion	CoSigS	Not yet recruiting	Infection, COVID-19	Other: Blood sampling	Seroconversion			130	Observational	Observational Model: Cohort|Time Perspective: Prospective	2020-04-20	2020	ClinicalTrials.gov	Other	CHU de Limoges, Limoges, France
NCT04244591	Glucocorticoid Therapy for COVID-19 Critically Ill Patients With Severe Acute Respiratory Failure		Completed	COVID-19 Infections	Drug: methylprednisolone therapy|Other: Standard care	Lower Murray lung injury score|The difference of PaO2/FiO2 between two groups|Lower Sequential Organ Failure Assessment (SOFA) score|Mechanical ventilation support|Clearance of noval coronavirus|All-cause mortality		Phase 2|Phase 3	80	Interventional	Allocation: Randomized|Intervention Model: Parallel Assignment|Masking: None (Open Label)|Primary Purpose: Treatment	2020-01-28	2020	ClinicalTrials.gov	Other	Medical ICU,Peking Union Medical College Hospital, Beijing, Beijing, China
NCT04325412	Cardiac complicAtions in Patients With SARS Corona vIrus 2 regisTrY	CAPACITY-COVID	Recruiting	COVID-19; Cardiovascular Diseases		The incidence of cardiovascular complications in patients with COVID-19			1000	Observational	Observational Model: Cohort|Time Perspective: Prospective	2020-03-27	2020	ClinicalTrials.gov	Other	University Medical Center Utrecht, Utrecht, Netherlands
NCT04324866	Prevalence and Incidence of COVID-19 Infection in Patients With Chronic Plaque Psoriasis on Immunosuppressant Therapy		Not yet recruiting	Coronavirus Infection	Diagnostic Test: Nasopharyngeal swab	Point prevalence of COVID-19 infection|Incidence of COVID-19 infection|Percentage of subjects presenting fever or respiratory symptoms|Evaluate the relationship between COVID-19 infection and chronic pharmacological treatments|Evaluate the relationship between COVID-19 infection and comorbid medical conditions			300	Observational	Observational Model: Cohort|Time Perspective: Prospective	2020-03-27	2020	ClinicalTrials.gov	Other
NCT04360811	Assessment of Obstetric, Fetal and Neonatal Risks and Vertical SARS-CoV-2 Transmission During COVID-19 Pandemic	COroFet	Recruiting	Pregnancy	Diagnostic Test: COVID 19 diagnostic test by PCR	number of positive COVID-19 women		Not Applicable	3600	Interventional	Allocation: Non-Randomized|Intervention Model: Parallel Assignment|Masking: None (Open Label)|Primary Purpose: Other	2020-04-24	2020	ClinicalTrials.gov	Other	University Hospital of Toulouse, Toulouse, France
NCT04327531	Evaluation of Covid 19 Knowledge Anxiety and Expectation Levels of Turkish Physicians, Survey Study		Active, not recruiting	COVID-19|Physician-Patient Relations	Behavioral: turkish physicians	Evaluation of covid-19 knowledge level of turkish physicians|what they think about the future			200	Observational	Observational Model: Ecologic or Community|Time Perspective: Prospective	2020-03-31	2020	ClinicalTrials.gov	Other	Pinar Yalcin Bahat, Istanbul, İ̇stanbul, Turkey
NCT04344756	Trial Evaluating Efficacy and Safety of Anticoagulation in Patients With COVID-19 Infection, Nested in the Corimmuno-19 Cohort	CORIMMUNO-COAG	Not yet recruiting	COVID19 Pneumonia	Drug: Tinzaparin or unfractionated heparin	Survival without ventilation (VNI or mechanical ventilation)|ventilator free survival|World Health Organisation(WHO) progression scale ≤5|World Health Organisation(WHO) progression scale|overall survival|Length of hospital stay|Length of ICU stay|time to oxygenation supply independency|time to ventilator (non invasive or invasive)|rate of acute kidney injury|time to Renal Replacement Therapy (RRT…		Phase 2	808	Interventional	Allocation: Randomized|Intervention Model: Parallel Assignment|Masking: None (Open Label)|Primary Purpose: Treatment	2020-04-14	2020	ClinicalTrials.gov	Other	Réanimation hôpital Louis Mourier, Colombes, Hauts De Seine, France|réanimation hôpital Cochin, Paris, France|Médecine vasculaire, Hôpital Européen Georges Pompidou, Paris, France
NCT04320615	A Study to Evaluate the Safety and Efficacy of Tocilizumab in Patients With Severe COVID-19 Pneumonia	COVACTA	Recruiting	COVID-19 Pneumonia	Drug: Tocilizumab (TCZ)|Drug: Placebo	Clinical Status Assessed Using a 7-Category Ordinal Scale|Time to Clinical Improvement (TTCI), Defined as a National Early Warning Score 2 (NEWS2) of </= 2 Maintained for 24 Hours|Time to Improvement of at Least 2 Categories Relative to Baseline on a 7-Category Ordinal Scale of Clinical Status|Incidence of Mechanical Ventilation|Ventilator-Free Days to Day 28|Incidence of Intensive Care Unit (ICU…		Phase 3	330	Interventional	Allocation: Randomized|Intervention Model: Parallel Assignment|Masking: Double (Participant, Investigator)|Primary Purpose: Treatment	2020-03-25	2020	ClinicalTrials.gov	Industry	University of California San Diego, La Jolla, California, United States|eStudySite, La Mesa, California, United States|David Geffen School of Medicine UCLA, Los Angeles, California, United States|Stanford University, Stanford, California, United States|Denver Health Medical Center, Denver, Colorado, United States|University of Miami Miller School of Medicine, Miami, Florida, United States|Rush Un…
NCT04359602	COVID-19 Recovered Volunteer Research Participant Pool Registry		Recruiting	Recovered From COVID-19		Serological testing of COVID patients|Immune response			10000	Observational	Observational Model: Case-Only|Time Perspective: Prospective	2020-04-24	2020	ClinicalTrials.gov	Other	Ronald Reagan UCLA Medical Center, Los Angeles, California, United States
NCT04344782	Trial Evaluating Efficacy and Safety of Bevacizumab (Avastin®/Zeribev®) in Patients With COVID-19 Infection, Nested in the Corimmuno-19 Cohort	CORIMMUNO-BEVA	Not yet recruiting	COVID19 Pneumonia	Drug: Bevacizumab Injection	Proportion of surviving patients without need for intubation for respiratory support|Saturation of Oxygen in the blood (SaO2)|Arterial oxygen partial pressure (paO2)|Ratio of arterial oxygen partial pressure to fractional inspired oxygen (paO2/FiO2)|CT-scan score|dyspnea|overall survival|admissionn to the intensive care unit (ICU)|incidence of mechanical ventilation|hospital length of stay|incide…		Phase 2	130	Interventional	Allocation: Randomized|Intervention Model: Parallel Assignment|Masking: None (Open Label)|Primary Purpose: Treatment	2020-04-14	2020	ClinicalTrials.gov	Other
NCT04322344	Escin in Patients With Covid-19 Infection	add-on-COV2	Recruiting	Coronavirus Infections	Drug: Escin|Drug: standard therapy	Mortality rate|Clinical status evaluated in agreement with guidelines|The differences in oxygen intake methods|Time of hospitalization (days)|Time of hospitalization in intensive care units|Pulmonary function		Phase 2|Phase 3	120	Interventional	Allocation: Non-Randomized|Intervention Model: Parallel Assignment|Masking: Double (Participant, Care Provider)|Primary Purpose: Supportive Care	2020-03-26	2020	ClinicalTrials.gov	Other	Luca Gallelli, Catanzaro, Italy
NCT04323514	Use of Ascorbic Acid in Patients With COVID 19		Recruiting	Hospitalized Patients With Covid-19 Pneumonia	Dietary Supplement: Vitamin C	In-hospital mortality|PCR levels|Lactate clearance|Hospital stay|Symptoms|Positive swab|Tomography imaging		Not Applicable	500	Interventional	Intervention Model: Single Group Assignment|Masking: None (Open Label)|Primary Purpose: Treatment	2020-03-26	2020	ClinicalTrials.gov	Other	A.R.N.A.S. Civico - Di Cristina - Benfratelli, Palermo, Italy
NCT04326452	Treating COVID-19 With a Bidirectional Oxygenation Valve		Recruiting	Coronavirus Infection	Device: bidirectional oxygenation mouthpiece	Pulse oximetry level|Respiratory rate|Heart rate|Blood pressure|Systemic carbon dioxide		Not Applicable	15	Interventional	Intervention Model: Single Group Assignment|Masking: None (Open Label)|Primary Purpose: Treatment	2020-03-30	2020	ClinicalTrials.gov	Other	TMC HealthCare, Tucson, Arizona, United States|Stanford University, Stanford, California, United States|Emory Saint Joseph's Hospital, Atlanta, Georgia, United States
NCT04363736	A Study to Investigate Intravenous Tocilizumab in Participants With Moderate to Severe COVID-19 Pneumonia	MARIPOSA	Not yet recruiting	COVID-19 Pneumonia	Drug: Tociliuzumab	Concentration of C-Reactive Protein (CRP)|Serum Concentration of Interleukin-6 (IL-6)|Serum Concentration of Soluble Interleukin Receptor (sIL-6R)|Serum Concentration of Ferritin|Serum Concentration of TCZ Following Administration of 8 mg/kg IV TCZ|Serum Concentration of TCZ Following Administration of 4 mg/kg IV TCZ|Clinical Status, as Assessed Using a 7-Category Ordinal Scale|Time to Clinical I…		Phase 2	100	Interventional	Allocation: Randomized|Intervention Model: Parallel Assignment|Masking: None (Open Label)|Primary Purpose: Treatment	2020-04-27	2020	ClinicalTrials.gov	Industry
NCT04321811	Behavior, Environment And Treatments for Covid-19	BEAT19	Recruiting	Coronavirus	Other: Observation of patients with known, suspected, or at risk for COVID-19 infection	Define Natural Symptom Course|Time to Hospitalization|Time to Symptomatic Recovery			100000	Observational	Observational Model: Cohort|Time Perspective: Prospective	2020-03-25	2020	ClinicalTrials.gov	Industry|Other	BEAT19.org, San Francisco, California, United States
NCT04363060	Azithromycin+Amoxicillin/Clavulanate vs Amoxicillin/Clavulanate in COVID19 Patients With Pneumonia in Non-intensive Unit	AziA	Not yet recruiting	COVID-19 Pneumonia	Combination Product: Azithromycin with amoxicillin/clavulanate|Drug: amoxicillin/clavulanate	Rate of positive SARS-CoV-2 RT-PCR|Clinical evolution on the WHO Ordinal Scale for Clinical Improvement for COVID-19|Total duration of antibiotic treatment during the 30 days following inclusion|Number of all-cause mortality during the 30 days following inclusion|Number of in-hospital mortality during the 30 days following inclusion|Number of patients transferred to intensive care unit during the…		Phase 3	104	Interventional	Allocation: Randomized|Intervention Model: Parallel Assignment|Masking: None (Open Label)|Primary Purpose: Treatment	2020-04-27	2020	ClinicalTrials.gov	Other	Chu Angers, Angers, France|CHD Vendée, La Roche-sur-Yon, France|CHU Poitiers, Poitiers, France
NCT04332666	Angiotensin-(1,7) Treatment in COVID-19: the ATCO Trial	ATCO	Not yet recruiting	Coronavirus|Respiratory Failure|Coronavirus Sars-Associated as Cause of Disease Classified Elsewhere|SARS-CoV-2	Drug: Angiotensin 1-7|Drug: Placebos	ventilator free days|ICU free days|Hospital length of stay|Time to wean from mechanical ventilation|PaO2/FiO2 changes during drug administration|Deep vein thrombosis incidence|Changes in inflammatory markers|RAS effectors levels|Radiological findings		Phase 2|Phase 3	60	Interventional	Allocation: Randomized|Intervention Model: Parallel Assignment|Masking: Triple (Participant, Investigator, Outcomes Assessor)|Primary Purpose: Treatment	2020-04-03	2020	ClinicalTrials.gov	Other
NCT04273529	The Efficacy and Safety of Thalidomide in the Adjuvant Treatment of Moderate New Coronavirus (COVID-19) Pneumonia		Not yet recruiting	COVID-19 Thalidomide	Drug: thalidomide|Drug: placebo	Time to Clinical recoveryTime to Clinical Recovery (TTCR)|All cause mortality|Frequency of respiratory progression|Time to defervescence		Phase 2	100	Interventional	Allocation: Randomized|Intervention Model: Parallel Assignment|Masking: Quadruple (Participant, Care Provider, Investigator, Outcomes Assessor)|Primary Purpose: Treatment	2020-02-18	2020	ClinicalTrials.gov	Other
NCT04273581	The Efficacy and Safety of Thalidomide Combined With Low-dose Hormones in the Treatment of Severe COVID-19		Not yet recruiting	COVID-19 Thalidomide	Drug: placebo|Drug: Thalidomide	Time to Clinical Improvement (TTCI)|Clinical status|Time to Hospital Discharge OR NEWS2 (National Early Warning Score 2) of ≤ 2 maintained for 24 hours|All cause mortality|Duration (days) of mechanical ventilation|Duration (days) of extracorporeal membrane oxygenation|Duration (days) of supplemental oxygenation|Length of hospital stay (days)|Time to 2019-nCoV RT-PCR negativity in upper and lower …		Phase 2	40	Interventional	Allocation: Randomized|Intervention Model: Parallel Assignment|Masking: Quadruple (Participant, Care Provider, Investigator, Outcomes Assessor)|Primary Purpose: Treatment	2020-02-18	2020	ClinicalTrials.gov	Other
NCT04355637	Inhaled Corticosteroid Treatment of COVID19 Patients With Pneumonia		Not yet recruiting	Coronavirus Infection	Drug: Inhaled budesonide	Proportion of patients in both arms fulfilling the criteria for treatment failure|ICU admission|ICU refusal|Occurrence of complications|lactate dehydrogenase (LDH)|C Reactive Protein (CRP)|ferritin|D-dimer|leukocyte counts		Phase 4	300	Interventional	Allocation: Randomized|Intervention Model: Parallel Assignment|Masking: None (Open Label)|Primary Purpose: Treatment	2020-04-21	2020	ClinicalTrials.gov	Other	Hospital Universitari Germans Trias i Pujol, Badalona, Barcelona, Spain|Hospital Universitari de Bellvitge, Hospitalet de Llobregat, Barcelona, Spain|Hospital de Sabadell-Parc Tauli, Sabadell, Barcelona, Spain|Hospital del Mar, Barcelona, Spain|Hospital Universitari Vall d'Hebron, Barcelona, Spain|Hospital Clinic of Barcelona, Barcelona, Spain|Hospital de la Santa Creu i Sant Pau, Barcelona, Spain
NCT04325061	Efficacy of Dexamethasone Treatment for Patients With ARDS Caused by COVID-19	DEXA-COVID19	Recruiting	Acute Respiratory Distress Syndrome Caused by COVID-19	Drug: Dexamethasone	60-day mortality|Ventilator-free days		Phase 4	200	Interventional	Allocation: Randomized|Intervention Model: Parallel Assignment|Masking: None (Open Label)|Primary Purpose: Treatment	2020-03-27	2020	ClinicalTrials.gov	Other	ICU, Hospital Universitari Mutua Terrassa, Terrassa, Barcelona, Spain|Hospital Universitario Dr. Negrin, Las Palmas de Gran Canaria, Las Palmas, Spain|Department of Anesthesia, Hospital Universitario de Cruces, Barakaldo, Vizcaya, Spain|Intensive Care Unit, Hospital Universitario de Cruces, Barakaldo, Vizcaya, Spain|AVI, Hospital Clinic, Barcelona, Spain|Cardiac ICU, Hospital Clinic, Barcelona, S…
NCT04327206	BCG Vaccination to Protect Healthcare Workers Against COVID-19	BRACE	Recruiting	Coronavirus Disease 2019 (COVID-19)|Febrile Respiratory Illness|Corona Virus Infection|COVID-19	Drug: BCG Vaccine	COVID-19 disease incidence|Severe COVID-19 disease incidence|COVID-19 incidence by 12 months|Severe COVID-19 incidence by 12 months|Time to first symptom of COVID-19|Episodes of COVID-19|Asymptomatic SARS-CoV-2 infection|Work absenteeism due to COVID-19|Bed confinement due to COVID-19|Symptom duration of COVID-19|SARS-CoV-2 pneumonia|Oxygen therapy with SARS-CoV-2|Critical care admissions with SA…		Phase 3	4170	Interventional	Allocation: Randomized|Intervention Model: Parallel Assignment|Masking: None (Open Label)|Primary Purpose: Prevention	2020-03-31	2020	ClinicalTrials.gov	Other	Epworth Victoria Parade, Melbourne, Victoria, Australia|Royal Children's Hospital, Melbourne, Victoria, Australia|Epworth Richmond, Melbourne, Victoria, Australia|Epworth Eastern, Melbourne, Victoria, Australia|Monash Health- Monash Medical Centre, Melbourne, Victoria, Australia|Fiona Stanley Hospital, Murdoch, Western Australia, Australia|Perth Children's Hospital, Perth, Western Australia, Aust…
NCT04342221	Hydroxychloroquine for COVID-19	COV-HCQ	Recruiting	COVID-19, Hydroxychloroquine Sulfate	Drug: Hydroxychloroquine Sulfate|Drug: Placebo	Effect of HCQ on in vivo viral clearance		Phase 3	220	Interventional	Allocation: Randomized|Intervention Model: Parallel Assignment|Masking: Quadruple (Participant, Care Provider, Investigator, Outcomes Assessor)|Primary Purpose: Treatment	2020-04-10	2020	ClinicalTrials.gov	Other	Institute for Tropical Medicine, Tübingen, Germany
NCT04344730	Dexamethasone and Oxygen Support Strategies in ICU Patients With Covid-19 Pneumonia	COVIDICUS	Recruiting	Acute Hypoxemic Respiratory Failure|COVID-19	Drug: Dexamethasone injection|Drug: placebo|Procedure: conventional oxygen|Procedure: CPAP|Procedure: HFNO|Procedure: mechanical ventilation	The time-to-death from all causes|The time to need for mechanical ventilation (MV)|The viral load in the respiratory tract|Number of patient with at least one episode of healthcare-associated infections|Number of days alive without mechanical ventilation|Measure of SOFA score|Number of days alive without renal replacement therapy|Lengths of ICU-stay|Lengths of hospital-stay|Number of patients wit…		Not Applicable	550	Interventional	Allocation: Randomized|Intervention Model: Factorial Assignment|Masking: Quadruple (Participant, Care Provider, Investigator, Outcomes Assessor)|Primary Purpose: Treatment	2020-04-14	2020	ClinicalTrials.gov	Other	Hopital Bichat - Aphp, Paris, France
NCT04342156	Safety And Efficacy Of Hydroxychloroquine For At Risk Population (SHARP) Against COVID-19	SHARP COVID-19	Not yet recruiting	Coronavirus Infection|Hydroxychloroquine Adverse Reaction	Drug: Hydroxychloroquine Sulfate 200 milligram (mg) Tab	positive serology or reverse transcriptase (RT-PCR) for COVID-19 up until day 28.|Positive serology at day 28.|Symptoms of COVID-19.		Phase 3	1200	Interventional	Allocation: Randomized|Intervention Model: Parallel Assignment|Masking: None (Open Label)|Primary Purpose: Prevention	2020-04-10	2020	ClinicalTrials.gov	Other
NCT04342897	A Study of LY3127804 in Participants With COVID-19		Recruiting	COVID-19|Pneumonia	Drug: LY3127804|Drug: Placebo	Number of Ventilator Free Days|Number of Participants Reporting Each Severity Rating on the National Institute of Allergy and Infectious Diseases (NIAID) Ordinal Assessment|Oxygen Saturation (SpO₂)|Oxygen Flow Rate|Mortality|Length of Hospitalization|Number of Participants with any Serious Adverse Event (SAE)|Number of Participants with any Treatment Emergent Adverse Event (TEAE)		Phase 2	200	Interventional	Allocation: Randomized|Intervention Model: Parallel Assignment|Masking: Double (Participant, Investigator)|Primary Purpose: Treatment	2020-04-13	2020	ClinicalTrials.gov	Industry	Franciscan St. Francis Health, Indianapolis, Indiana, United States
NCT04350476	COVID-19 Remote Monitoring		Not yet recruiting	COVID-19|Cardiac Arrhythmias	Diagnostic Test: VitalConnect Vital Sign Patch	Number of different arrhythmias|Temperature|Oxygen Saturation		Not Applicable	1000	Interventional	Intervention Model: Single Group Assignment|Masking: None (Open Label)|Primary Purpose: Screening	2020-04-17	2020	ClinicalTrials.gov	Other	Icahn School of Medicine at Mount Sinai, New York, New York, United States
NCT04335201	Defibrotide in COVID-19 Pneumonia	DEFI-VID19	Not yet recruiting	Patients With COVID-19 Pneumonia Will Allow to Detect an Absolute Reduction in the Rate of Respiratory-failure	Drug: Defibrotide Injection	to able to reduce the progression of acute respiratory failure|Adverse events|duration of hospitalization|systemic inflammation|overall survival		Phase 2	50	Interventional	Intervention Model: Single Group Assignment|Masking: None (Open Label)|Primary Purpose: Treatment	2020-04-06	2020	ClinicalTrials.gov	Other
NCT04323345	Efficacy of Natural Honey Treatment in Patients With Novel Coronavirus		Recruiting	COVID-19	Dietary Supplement: Natural Honey|Other: Standard Care	Rate of recovery from positive to negative swaps|Fever to normal temperature in days|Resolution of lung inflammation in CT or X ray|30 days mortality rate|Number of days till reaching negative swab results		Phase 3	1000	Interventional	Allocation: Randomized|Intervention Model: Parallel Assignment|Masking: Single (Investigator)|Primary Purpose: Treatment	2020-03-26	2020	ClinicalTrials.gov	Other	Mahmoud Tantawy, Cairo, Egypt
NCT04324047	Cohort Multiple Randomized Controlled Trials Open-label of Immune Modulatory Drugs and Other Treatments in COVID-19 Patients	CORIMUNO-19	Recruiting	Corona Virus Infection		Survival|WHO progression scale COVID 19			1000	Observational	Observational Model: Cohort|Time Perspective: Prospective	2020-03-27	2020	ClinicalTrials.gov	Other	Kremlin Bictre APHP, Le Kremlin-Bicêtre, Ile De France, France|Cochin Aphp, Paris, Ile De France, France|Hegp Aphp, Paris, Ile De France, France
NCT04331106	Survey of the Anxiety Associated With the COVID-19 Pandemic	CORA	Recruiting	Anxiety Related to the COVID-19 Pandemic	Diagnostic Test: Online Questionnaire	Characteristics of COVID-19-related anxiety|COVID-19-related anxiety symptoms|Self-efficacy and coping with COVID-19|Consequences of COVID-19 in the last three weeks.|General Illness Attitude|Media reporting|Ultra-brief screening scale for anxiety and depression|Change in characteristics of COVID-19-related anxiety|Change in COVID-19-related anxiety symptoms			6000	Observational	Observational Model: Cohort|Time Perspective: Prospective	2020-04-02	2020	ClinicalTrials.gov	Other	Charité-Universitätsmedizin Berlin - Department of Psychiatry and Psychotherapy, Berlin, Germany
NCT04363827	Protect: A Randomized Study With Hydroxychloroquine Versus Observational Support for Prevention and Early Phase Treatment of Coronavirus Disease (COVID-19)	PROTECT	Not yet recruiting	COVID19|Hydroxychloroquine|Prophylaxis|Treatment|SARS-CoV-2	Drug: Hydroxychloroquine	the proportion of subjects of Group 1 who become symptomatic and/or swab positive in each arm within 1 month from randomization.|the proportion of subjects of Group 2 who become swab negative in each arm within 14 days from randomization.|The proportion of subjects with positive swabs in Group 1 within 1 month from randomization in both arms|The proportion of subjects of Group 1 who become sympto…		Phase 2	2300	Interventional	Allocation: Randomized|Intervention Model: Parallel Assignment|Masking: None (Open Label)|Primary Purpose: Treatment	2020-04-27	2020	ClinicalTrials.gov	Other	Irst Irccs, Meldola, FC, Italy
NCT04359680	Trial to Evaluate the Efficacy and Safety of Nitazoxanide (NTZ) for Pre- or Post Exposure Prophylaxis of COVID-19 and Other Viral Respiratory Illnesses (VRI) in Healthcare Workers		Not yet recruiting	COVID-19|Viral Respiratory Illnesses	Drug: Nitazoxanide|Drug: Placebo	The proportion of subjects with symptomatic laboratory-confirmed COVID-19 identified after start of treatment and before the end of the 6-week treatment period.|The proportion of subjects with symptomatic laboratory-confirmed VRI identified after the start of treatment and before the end of the 6-week treatment period.		Phase 3	800	Interventional	Allocation: Randomized|Intervention Model: Parallel Assignment|Masking: Triple (Participant, Care Provider, Investigator)|Primary Purpose: Prevention	2020-04-24	2020	ClinicalTrials.gov	Industry
NCT04324073	Cohort Multiple Randomized Controlled Trials Open-label of Immune Modulatory Drugs and Other Treatments in COVID-19 Patients - Sarilumab Trial - CORIMUNO-19 - SARI	CORIMUNO-SARI	Active, not recruiting	Corona Virus Infection	Drug: Sarilumab	Survival without needs of ventilator utilization at day 14.|WHO progression scale <=5 at day 4|Cumulative incidence of successful tracheal extubation (defined as duration extubation > 48h) at day 14|WHO progression scale at day 4|WHO progression scale|Survival|28-day ventilator free-days|respiratory acidosis at day 4|PaO2/FiO2 ratio|time to oxygen supply independency|duration of hospitalization|t…		Phase 2|Phase 3	239	Interventional	Allocation: Randomized|Intervention Model: Parallel Assignment|Masking: None (Open Label)|Primary Purpose: Treatment	2020-03-27	2020	ClinicalTrials.gov	Other	Kremlin Bicetre hospital APHP, Le Kremlin-Bicêtre, Ile De France, France|Cochin Aphp, Paris, Ile De France, France|HEGP, Paris, Ile De France, France|NECKER Hospital, Paris, France
NCT04344002	LunG canceR pAtients coVId19 Disease (GRAVID)	GRAVID	Not yet recruiting	Covid-19|Lung Cancer		Clinical data of lung cancer patients with COVID-19 diagnoses|Diagnosis data|Treatments received|Prognostic factors			200	Observational	Observational Model: Cohort|Time Perspective: Other	2020-04-14	2020	ClinicalTrials.gov	Other	H. Universitario Quirón Dexeus, Barcelona, Spain|H.U. Puerta de Hierro, Madrid, Spain
NCT04343248	Trial to Evaluate the Efficacy and Safety of Nitazoxanide (NTZ) for Post-Exposure Prophylaxis of COVID-19 and Other Viral Respiratory Illnesses in Elderly Residents of Long-Term Care Facilities (LTCF)		Not yet recruiting	COVID-19|Viral Respiratory Illnesses	Drug: Nitazoxanide|Drug: Placebo	Symptomatic laboratory-confirmed COVID-19|Symptomatic laboratory-confirmed VRI		Phase 3	600	Interventional	Allocation: Randomized|Intervention Model: Parallel Assignment|Masking: Triple (Participant, Care Provider, Investigator)|Primary Purpose: Prevention	2020-04-13	2020	ClinicalTrials.gov	Industry
NCT04329559	COVID-19 in Patients With Pre-existing Cirrhosis (COVID-Cirrhosis-CHESS2002): A Multicentre Observational Study		Recruiting	COVID-19|Liver Cirrhosis		All-cause mortality of COVID-19 patients with liver cirrhosis|Liver-related mortality of COVID-19 patients with liver cirrhosis|Risk factors associated with specific outcomes of COVID-19 patients with liver cirrhosis|Baseline characteristics of COVID-19 patients with liver cirrhosis			50	Observational	Observational Model: Cohort|Time Perspective: Cross-Sectional	2020-04-01	2020	ClinicalTrials.gov	Other	Dalian Sixth People's Hospital, Dalian, China|Minda Hospital Affiliated to Hubei University for Nationalities, Enshi, China|The Central Hospital of Enshi Tujia And Miao Autonomous Prefecture, Enshi, China|The First Hospital of Lanzhou University, Lanzhou, China|The Central Hospital of Lishui City, Lishui, China|Guangxi Zhuang Autonomous Region, Nanning, China|The Sixth Peoples Hospital of Shenyan…
NCT04351919	Assessment of Efficacy and Safety of HCQ and Antibiotics Administrated to Patients COVID19(+)	COVID+PA	Not yet recruiting	Patients With COVID19	Drug: Hydroxychloroquine|Drug: Azithromycin	improvment or healing of clinical signs|Evolution of clinical signs		Phase 4	400	Interventional	Intervention Model: Single Group Assignment|Masking: None (Open Label)|Primary Purpose: Treatment	2020-04-17	2020	ClinicalTrials.gov	Other	Eshmoun Clinical Research Centre/ Hôpital Abderrahmen Mami-Ariana, Tunis, Tunisia
NCT04318301	Hypertension in Patients Hospitalized With COVID-19	HT-COVID19	Active, not recruiting	COVID-19|Hypertension		Rate of Death|the severity of pneumonia			275	Observational	Observational Model: Case-Control|Time Perspective: Retrospective	2020-03-23	2020	ClinicalTrials.gov	Other	Hankou Hospital, Hankou, Hubei, China
NCT04322279	Factors Associated With a Positive SARS-CoV-2 Serology in Contact Subjects at High/Moderate Risk of Coronavirus SARS-CoV-2 Infection (CoV-CONTACT-SERO)		Recruiting	Coronavirus	Diagnostic Test: Serology|Genetic: Sequencing	Number of Participants with positive serology in the 90 days following last contact|fever > 38°C, asthenia/fatigue/malaise, headache, thrills/sweating, myalgia/aches, cough, dyspnea, Acute Respiratory Distress Syndrome, diarrhea			300	Observational	Observational Model: Cohort|Time Perspective: Prospective	2020-03-26	2020	ClinicalTrials.gov	Other	CIC 1425, Paris, France
NCT04348513	Triiodothyronine for the Treatment of Critically Ill Patients With COVID-19 Infection	Thy-Support	Not yet recruiting	Pulmonary Infection|Covid-19	Drug: T3 solution for injection|Drug: Placebo	Assessment of weaning from cardiorespiratory support|Assessment of hemodynamic status|Assessment of pulmonary function|Assessment of hepatic function|Assessment of renal function|Assessment of cardiac function|Assessment of cardiac injury|Assessment of the course of COVID-19 infection|Assessment of clinical outcome and safety		Phase 2	60	Interventional	Allocation: Randomized|Intervention Model: Parallel Assignment|Masking: Triple (Participant, Care Provider, Investigator)|Primary Purpose: Treatment	2020-04-16	2020	ClinicalTrials.gov	Industry|Other	Attikon University General Hospital, Haidari/Athens, Greece
NCT04321928	Personalized Health Education Against the Health Damage of Novel Coronavirus (COVID-19) Outbreak in Hungary	PROACTIVE-19	Not yet recruiting	SARS-CoV-2|Coronavirus|COVID-19|2019-nCoV|2019nCoV	Behavioral: Personalized health education|Behavioral: General health education	Primary composite rate of intensive care unit (ICU) admission, 48 hours of hospital admission, death in COVID-19 positive cases|The number of general practitioner visits|The number of emergency, hospital admission and intensive care admission|Length of hospitalization and intensive care unit stay|Organ dysfunction|Lifestyle changes|The cost of care		Not Applicable	7576	Interventional	Allocation: Randomized|Intervention Model: Parallel Assignment|Masking: Double (Participant, Outcomes Assessor)|Primary Purpose: Prevention	2020-03-25	2020	ClinicalTrials.gov	Other
NCT04336748	HCQ for Primary Prophylaxis Against COVID19 in Health-care Workers		Not yet recruiting	Sars-CoV2|Infection Viral|Healthcare Worker|Prophylaxis	Drug: Hydroxychloroquine	Symptomatic or asymptomatic SARS-CoV-2 infection confirmed by PCR|Viral load during SARS-CoV-2 infection|Seroconversion during the study period|Incidence of any acute respiratory infection|Days of sick leave		Phase 3	440	Interventional	Allocation: Randomized|Intervention Model: Parallel Assignment|Masking: Triple (Participant, Care Provider, Investigator)|Primary Purpose: Prevention	2020-04-07	2020	ClinicalTrials.gov	Other
NCT04321174	COVID-19 Ring-based Prevention Trial With Lopinavir/Ritonavir	CORIPREV-LR	Recruiting	Coronavirus Infections|Post-exposure Prophylaxis	Drug: Lopinavir/ritonavir	Microbiologic evidence of infection|Adverse events|Symptomatic COVID-19 disease|Seropositivity|Days of hospitalization attributable to COVID-19 disease|Respiratory failure requiring ventilatory support attributable to COVID-19 disease|Mortality|Short-term psychological impact of exposure to COVID-19 disease|Long-term psychological impact of exposure to COVID-19 disease|Health-related quality of l…		Phase 3	1220	Interventional	Allocation: Randomized|Intervention Model: Parallel Assignment|Masking: Single (Outcomes Assessor)|Primary Purpose: Prevention	2020-03-25	2020	ClinicalTrials.gov	Other	St. Paul's Hospital, Vancouver, British Columbia, Canada|Sunnybrook Hospital, Toronto, Ontario, Canada|St. Michael's Hospital, Toronto, Ontario, Canada|Toronto General Hospital, Toronto, Ontario, Canada
NCT04363528	Incidence of Deep Vein Thrombosis at Doppler Echo in Covid-19 Patients With SARS-Cov-2 Pneumopathy Hospitalized in ICU	COVIDOP-DVT	Not yet recruiting	Deep Vein Thrombosis	Other: Doppler Echo	Incidence of Deep Vein Thrombosis at Doppler Echo in Patients With SARS-Cov-2 Pneumopathy Hospitalized in ICU		Not Applicable	50	Interventional	Intervention Model: Single Group Assignment|Masking: None (Open Label)|Primary Purpose: Supportive Care	2020-04-27	2020	ClinicalTrials.gov	Other	Centre Hospitalier de Versailles, Le Chesnay, France
NCT04358939	Prone Position in Patients on High-flow Nasal Oxygen Therapy for COVID-19 (HIGH-PRONE-COVID-19)		Not yet recruiting	Acute Respiratory Distress Syndrome|COVID-19	Other: Prone decubitus	Therapeutic failure within 14 days of randomization|Evolution of oxygenation (PaO2/FiO2 ratio or SpO2/FiO2 surrogate) over the 14 days following randomization|Evolution of the SpO2/FiO2 ratio during the first prone session|Evolution of the ROX index during the first prone session|Evolution of the World Health Organization disease severity score of COVID|Patient comfort before, during and after th…		Not Applicable	248	Interventional	Allocation: Randomized|Intervention Model: Parallel Assignment|Masking: None (Open Label)|Primary Purpose: Treatment	2020-04-24	2020	ClinicalTrials.gov	Other	Intensive Care Unit, Hospital, Argenteuil, Argenteuil, France|Medical Intensive Care Unit, University Hospital, Brest, Brest, France|Intensive Care Unit, Louis Mourier-APHP, Colombes, France|Intensive Care Unit, Hospital, Le Mans, Le Mans, France|Intensive Care Unit, University Hospital, Lille, Lille, France|Medical Intensive Care Unit, University Hospital, Nantes, Nantes, France|Medical Intensiv…
NCT04358952	Myocardial Involvement of Severe Acute Respiratory Syndrome-Cov-2 (Covid19) Infected Patients	COCARDE	Recruiting	Cardiomyopathies	Diagnostic Test: Global Longitudinal Strain	Left ventricular function|inflammatory biological parameters			50	Observational	Observational Model: Other|Time Perspective: Prospective	2020-04-24	2020	ClinicalTrials.gov	Other	UHToulouse, Toulouse, France
NCT04337359	Ruxolitinib Managed Access Program (MAP) for Patients Diagnosed With Severe/Very Severe COVID-19 Illness		Available	Severe/Very Severe COVID-19 Illness	Drug: Ruxolitinib					Interventional		2020-04-07	2020	ClinicalTrials.gov	Industry
NCT04361838	The COVID-19 ICU PRAYER Study		Not yet recruiting	Coronavirus Infection	Behavioral: prayer	Impact of multi-denominational prayer on clinical outcomes of critically ill COVID-19 patients in the Intensive Care Unit on mortality.|Difference in patient outcomes - Acute Physiology and Chronic Health Enquiry. APACHE II score.|Difference in patient outcomes - Sequential Organ Failure Assessment - SOFA Score|Difference in patient outcomes - Length of stay in ICU.|Difference in patient outcomes…		Not Applicable	1000	Interventional	Allocation: Randomized|Intervention Model: Parallel Assignment|Masking: Double (Participant, Care Provider)|Primary Purpose: Supportive Care	2020-04-24	2020	ClinicalTrials.gov	Other
NCT04334967	Hydroxychloroquine in Patients With Newly Diagnosed COVID-19 Compared to Standard of Care		Enrolling by invitation	COVID-19|Corona Virus Infection|SARS-CoV-2|2019-nCoV|2019 Novel Coronavirus	Drug: Hydroxychloroquine|Dietary Supplement: Vitamin C	Total Hospitalization|Total Mechanical Ventilation|Fever intensity measure|Shortness of breath measure|Changes in daytime cough measure|Changes in nighttime cough measure|Total mortality		Phase 4	1250	Interventional	Allocation: Randomized|Intervention Model: Parallel Assignment|Masking: Single (Outcomes Assessor)|Primary Purpose: Treatment	2020-04-06	2020	ClinicalTrials.gov	Other	Portland Providence Medical Center, Portland, Oregon, United States
NCT04349618	Ultraprotective Ventilation Without Extracorporeal Circulation During COVID 19 Pneumonia	VT4COVID	Not yet recruiting	Acute Respiratory Distress Syndrome|COVID19|Sars-CoV2|Pneumonia	Other: PROTECTIVE VENTILATION|Other: ULTRAPROTECTIVE VENTILATION	A composite score based on all-cause mortality and the number of ventilator free-days (VFD)|All-cause mortality (intention to treat)|Ventilator-free days (VFD)|All-cause mortality with per protocol analysis|Time to successful extubation|Length of hospital stay|Respiratory parameters assessed daily from inclusion to weaning of deep sedation or 14 days whichever comes first|Daily sedation dose duri…		Not Applicable	200	Interventional	Allocation: Randomized|Intervention Model: Parallel Assignment|Masking: None (Open Label)|Primary Purpose: Treatment	2020-04-16	2020	ClinicalTrials.gov	Other	Service de Médecine Intensive Réanimation CHU Gabriel Montpied, Clermont-Ferrand, France|Service de Médecine Intensive Réanimation Hôpital Michallon - CHU Grenoble Alpes, La Tronche, France|Service de Médecine Intensive Réanimation Hôpital Edouard Herriot Hospices Civils de Lyon, Lyon, France|Service de Réanimation Chirurgicale Hôpital Edouard Herriot Hospices Civils de Lyon, Lyon, France|Service…
NCT04324463	Anti-Coronavirus Therapies to Prevent Progression of Coronavirus Disease 2019 (COVID-19) Trial	ACT COVID19	Recruiting	Coronavirus|Severe Acute Respiratory Syndrome	Drug: Azithromycin|Drug: Hydoxychloroquine or Chloroquine|Drug: Interferon-Beta	Outpatients: Hospital Admission or Death|Inpatients: Invasive mechanical ventilation or mortality		Phase 3	1500	Interventional	Allocation: Randomized|Intervention Model: Parallel Assignment|Masking: None (Open Label)|Primary Purpose: Treatment	2020-03-27	2020	ClinicalTrials.gov	Other|Industry	Hamilton Health Sciences, Hamilton, Ontario, Canada
NCT04336384	Impact of Covid-19 in Congenital Heart Disease	COVID-CHD	Recruiting	Congenital Heart Disease|Covid-19		Prevalence of Covid-19 infection in the overall CHD population|Prevalence of Covid-19 infection per CHD sub-group|Cardiovascular complications|Other complications|Number of deaths			5000	Observational	Observational Model: Cohort|Time Perspective: Prospective	2020-04-07	2020	ClinicalTrials.gov	Other	Uh Montpellier, Montpellier, France
NCT04344938	Covid 19 Pandemic. Emerging Legal and Ehical Disputes Over Patient Confidentiality		Not yet recruiting	Covid 19 Pandemic From Ethical View	Other: questionnair about Emerging Legal and Ehical Disputes Over Patient Confidentiality	Evaluate the ethical requirement of controlled disrupts of patients In case of infectious disease pandemic			874	Observational	Observational Model: Ecologic or Community|Time Perspective: Cross-Sectional	2020-04-14	2020	ClinicalTrials.gov	Other
NCT04334005	Vitamin D on Prevention and Treatment of COVID-19	COVITD-19	Not yet recruiting	Patients Infected With COVID-19	Dietary Supplement: Vitamin D	Composite of cumulative death (i.e. mortality) for all causes and for specific causes.|Necessity of invasive assisted ventilation|Necessity of non-invasive assisted ventilation|Intensive care unit admission|Post-anesthesia care unit admission|Hospital admission|Medical consultation|Home care and isolation time|Bed rest time|symptoms' duration (i.e. cough, fever, nasal congestion, gastrointestinal…		Not Applicable	200	Interventional	Allocation: Randomized|Intervention Model: Parallel Assignment|Masking: Double (Investigator, Outcomes Assessor)|Primary Purpose: Treatment	2020-04-03	2020	ClinicalTrials.gov	Other	Universidad de Granada, Granada, Andalucia, Spain|Medicine Faculty, Granada, Spain
NCT04332991	Outcomes Related to COVID-19 Treated With Hydroxychloroquine Among In-patients With Symptomatic Disease	ORCHID	Recruiting	Coronavirus|Acute Respiratory Infection|SARS-CoV Infection	Drug: Hydroxychloroquine|Drug: Placebo	COVID Ordinal Outcomes Scale on Day 15|all-location, all-cause mortality assessed on day 15|all-location, all-cause mortality assessed on day 29|COVID Ordinal Outcomes Scale on Study Day 3|COVID Ordinal Outcomes Scale on Study Day 8|COVID Ordinal Outcomes Scale on Study Day 29|Number of patients dead or with receipt of ECMO between enrollment and Day 28|Oxygen-free days through Day 28|Ventilator-…		Phase 3	510	Interventional	Allocation: Randomized|Intervention Model: Parallel Assignment|Masking: Quadruple (Participant, Care Provider, Investigator, Outcomes Assessor)|Primary Purpose: Treatment	2020-04-03	2020	ClinicalTrials.gov	Other|NIH	University of Arizona, Tucson, Arizona, United States|UCSF Fresno, Fresno, California, United States|Cedars-Sinai Medical Center, Los Angeles, California, United States|Ronald Reagan UCLA Medical Center, Los Angeles, California, United States|UC Davis Medical Center, Sacramento, California, United States|UCSF Medical Center, San Francisco, California, United States|Stanford University, Stanford, …
NCT04279782	Clinical Features of Suspected and Confirmed Patients of 2019 Novel Coronavirus Infection		Recruiting	Coronavirus	Other: Comprehensive treatment	Survival rate|Chest computed tomography|Recovery Time|Depression evaluation			100	Observational	Observational Model: Cohort|Time Perspective: Prospective	2020-02-21	2020	ClinicalTrials.gov	Other	The Third Affiliated Hospital of Sun Yat-sen University, Guangzhou, Guangdong, China
NCT04358029	Cardiac Arrhythmias In Patients With Coronavirus Disease (COVID-19)		Recruiting	COVID 19 Cardiac|COVID 16 Arrhythmia|COVID 19 Death		Frequency of cardiac arrhythmias|Mode of death			10000	Observational	Observational Model: Case-Only|Time Perspective: Other	2020-04-22	2020	ClinicalTrials.gov	Other	Icahn School of Medicine at Mount Sinai, New York, New York, United States
NCT04361552	Tocilizumab for the Treatment of Cytokine Release Syndrome in Patients With COVID-19 (SARS-CoV-2 Infection)		Recruiting	Cerebrovascular Accident|Chronic Obstructive Pulmonary Disease|Chronic Renal Failure|Coronary Artery Disease|Diabetes Mellitus|Malignant Neoplasm|SARS Coronavirus 2 Infection	Other: Best Practice|Biological: Tocilizumab	7-day length of invasive mechanical ventilation (MV)|30-day mortality rate|Rate of intensive care (ICU) transfer|Rate of invasive mechanical ventilation|Rate of tracheostomy|Length of ICU stay|Length of hospital stay		Phase 3	180	Interventional	Allocation: Randomized|Intervention Model: Parallel Assignment|Masking: None (Open Label)|Primary Purpose: Treatment	2020-04-24	2020	ClinicalTrials.gov	Other|NIH	Emory University Hospital/Winship Cancer Institute, Atlanta, Georgia, United States
NCT04345861	Hydroxychloroquine Plus Azithromycin Versus Hydroxychloroquine for COVID-19 Pneumonia (COVIDOC Trial)	COVIDOC	Recruiting	Coronavirus Infection|Pneumonia, Viral	Drug: Hydroxychloroquine + placebo|Drug: hydroxychloroquine + azithromycin	Time to clinical improvement of at least 1 level on the ordinal scale between Day 1 (day of the first administration of study drug) to Day 11 (day after last day of treatment).|Clinical status assessed by ordinal scale|transfer to ICU|Length of hospital day|Hospital Mortality|Need to Mechanical Ventilation|Occurence of grade 3-4 adverse event|QTc Lengthening|Evolution of pulmonary CT scan images		Phase 2|Phase 3	150	Interventional	Allocation: Randomized|Intervention Model: Parallel Assignment|Masking: Double (Participant, Investigator)|Primary Purpose: Treatment	2020-04-15	2020	ClinicalTrials.gov	Other	Montpellier University hospital, Montpellier, France
NCT04357457	Efficacy of Intravenous Almitrine in Reducing the Need for Mechanical Ventilation in Patients With Hypoxemic Acute Respiratory Failure Due to Covid-19-related Pneumonia	AIRVM-COVID	Not yet recruiting	Covid 19|Hypoxemic Respiratory Failure	Drug: Almitrine|Drug: Placebo	Rate of endotracheal intubation|28-day mortality|In-hospital mortality|Number of ventilator-free days|Number of days in the ICU|Number of days in the hospital|Discontinuation rate of the treatment		Phase 3	212	Interventional	Allocation: Randomized|Intervention Model: Parallel Assignment|Masking: Quadruple (Participant, Care Provider, Investigator, Outcomes Assessor)|Primary Purpose: Treatment	2020-04-22	2020	ClinicalTrials.gov	Other	Hospital Pitié-Salpêtrière, Paris, France
NCT04360876	Targeted Steroids for ARDS Due to COVID-19 Pneumonia: A Pilot Randomized Clinical Trial		Not yet recruiting	COVID-19|ARDS	Drug: Dexamethasone injection|Drug: Placebos	Ventilator Free Days (VFD) at Day 28|Clinical Status at day 14 as measured by World Health Organization (WHO) 7-point ordinal scale.|Clinical Status at day 28 as measured by WHO 7-point ordinal scale|In-Hospital Mortality at day 28|In-Hospital Mortality at day 90|Time to Mortality to day 28|ICU-free days to day 28|Hospital Length of Stay among survivors to day 90|Severity of ARDS to day 10|Days t…		Phase 2	90	Interventional	Allocation: Randomized|Intervention Model: Parallel Assignment|Masking: Double (Participant, Care Provider)|Primary Purpose: Treatment	2020-04-24	2020	ClinicalTrials.gov	Other
NCT04341792	Predictive Biomarkers of Secondary Aggravation in Covid-19 Suspect Patient	BIOCOVU	Not yet recruiting	Infection Viral|Coronavirus|COVID-19		Rate of secondary aggravation|Change of standart biological parameters|Change of Von willebrand factor (vWF) changes over time|Change of the Factor VIII (FVIII)|Prevalence of positivity of COVID-19 virus measured by PCR or serology			1000	Observational	Observational Model: Cohort|Time Perspective: Prospective	2020-04-10	2020	ClinicalTrials.gov	Other
NCT04347681	Potential Efficacy of Convalescent Plasma to Treat Severe COVID-19 and Patients at High Risk of Developing Severe COVID-19		Recruiting	Convalescent Plasma for COVID 19	Other: convalescent plasma from recovered COVID 19 donor	ICU length of stay|Safety of convalescent plasma & Serious adverse reactions.|Number of days on mechanical ventilation|30 days of mortality|Days to clinical recovery .		Phase 2	40	Interventional	Allocation: Non-Randomized|Intervention Model: Parallel Assignment|Masking: None (Open Label)|Primary Purpose: Treatment	2020-04-15	2020	ClinicalTrials.gov	Other	John Hopkins Aramco Healthcare, Dhahran, Eastern Provence, Saudi Arabia|Imam Abdulrahman Bin Faisal University, Dammam, Saudi Arabia|king Fahad specialist hospital, Dammam, Saudi Arabia|DHahran Military Medical Complex, Dhahran, Saudi Arabia|Taibah University, Madinah, Saudi Arabia|Qatif Central Hospital, Qatif, Saudi Arabia|King Abdulaziz Medical City, Riyadh, Saudi Arabia|King Fahad Medical Cit…
NCT04358042	PSYCHIATRIC Disorders and Covid-19	PSYCHIC	Not yet recruiting	Psychiatric Disorder|Covid19	Other: Brief Psychiatric Rating Scale|Other: Depression, Anxiety and Stress Scale|Other: Impact of Event Scale-Revised|Other: Connor-Davidson Resilience Scale 10 items (CD-RISC 10)	impact of the COVID-19 pandemic on psychiatric symptomatology			250	Observational	Observational Model: Cohort|Time Perspective: Prospective	2020-04-22	2020	ClinicalTrials.gov	Other	Nantes University Hospital - IFAC, Nantes, France
NCT04359667	Serum IL-6 and Soluble IL-6 Receptor in Severe COVID-19 Pneumonia Treated With Tocilizumab	UHID-COVID19	Recruiting	COVID-19|Severe Pneumonia	Drug: Tocilizumab 20 MG/ML Intravenous Solution [ACTEMRA]	serum interleukin-6 and soluble interleukin-6 receptor as biomarkers of clinical outcomes in patients with severe coronavirus disease (COVID-19) pneumonia treated with tocilizumab			30	Observational	Observational Model: Case-Only|Time Perspective: Prospective	2020-04-24	2020	ClinicalTrials.gov	Other	University Hospital for Infectious Diseases Dr Fran Mihaljevic, Zagreb, Croatia
NCT04316377	Norwegian Coronavirus Disease 2019 Study	NO COVID-19	Recruiting	Corona Virus Infection	Drug: Hydroxychloroquine Sulfate	Rate of decline in SARS-CoV-2 viral load|Change in National Early Warning Score score|Admission to intensive care unit|In-hospital mortality|Duration of hospital admission|Mortality at 30 and 90 days|Clinical status		Phase 4	202	Interventional	Allocation: Randomized|Intervention Model: Parallel Assignment|Masking: None (Open Label)|Primary Purpose: Treatment	2020-03-20	2020	ClinicalTrials.gov	Other	Akershus University Hospital, Lørenskog, Norway
NCT04347876	Outcome of COVID-19 Cases Based on Tuberculin Test: Can Previous BCG Alter the Prognosis?		Recruiting	COVID-19|BCG Vaccination	Diagnostic Test: Tuberculin test	Pneumonia severity index|Need for ICU admission|COVID -19 test conversion|Mortality			100	Observational	Observational Model: Case-Control|Time Perspective: Prospective	2020-04-15	2020	ClinicalTrials.gov	Other	AssiutU, Assiut, Egypt
NCT04356417	Long-term Use of Drugs That Could Prevent the Risk of Serious COVID-19 Infections or Make it Worse	TRAPSAH	Not yet recruiting	AMD, ACEi's/ARB Prevent/Worsen Risk of COVID-19 Infection	Other: - Synthetic anti-malarial drugs	Identification of serious COVID-19 infections|Pneumonia infections|ICU stay|Oro-tracheal intubation|Death			6000000	Observational	Observational Model: Cohort|Time Perspective: Other	2020-04-22	2020	ClinicalTrials.gov	Other	Assistance Publique Hôpitaux de Paris - CHU Henri Mondor, Créteil, France
NCT04351529	Austrian COVID-19 Registry		Recruiting	Infectious Disease|COVID-19		Documentation of natural course and the therapeutic landscape of patients with COVID-19.			1000	Observational	Observational Model: Other|Time Perspective: Other	2020-04-17	2020	ClinicalTrials.gov	Other	IIIrd Medical Department, Private Medical University Hospital Salzburg, Salzburg, Austria
NCT04338932	COVID-19 and Deep Venous Thrombosis		Not yet recruiting	COVID-19|Deep Vein Thrombosis (DVT)/Thrombophlebitis		the prevalence of a DVT in patients at the ICU.|Oxygen partial pressure and Carbon dioxide partial pressure levels in the blood|Potassium, Sodium, Calcium, Bicarbonate, Base excess, Lactate levels in the blood|glucose, haemoglobin, ureum, creatinine, total bilirubin levels in the blood|oxygen saturation, basophils, eosinophils, monocytes, neutrophils, haematocrit and prothrombine levels in the bl…			12	Observational	Observational Model: Cohort|Time Perspective: Retrospective	2020-04-08	2020	ClinicalTrials.gov	Other
NCT04345653	Hydroxychloroquine as Chemoprevention for COVID-19 for High Risk Healthcare Workers		Enrolling by invitation	COVID19	Drug: Hydroxychloroquine Sulfate (HCQ)	Recruitment Feasibility|Recourse utilization|Safety as reflected on the number and severity of adverse events and serious adverse events|Early feasibility as reflected on the number of participants contracting COVID-19 (10% or less) in comparison to the expected 30% as per CDC.|Effect of basic inflammatory regulation		Phase 2	45	Interventional	Intervention Model: Single Group Assignment|Masking: None (Open Label)|Primary Purpose: Prevention	2020-04-14	2020	ClinicalTrials.gov	Other	Hackensack Meridian Health - JFK Medical Center, Edison, New Jersey, United States
NCT04350736	First in Human SAD and MAD Study of Inhaled TD-0903, a Potential Treatment for ALI Associated With COVID-19		Not yet recruiting	Acute Lung Injury (ALI) Associated With COVID-19|Inflammatory Lung Conditions Associated With COVID-19	Drug: TD-0903|Drug: Placebo	Safety and Tolerability of SAD of TD-0903: Adverse Events|Safety and Tolerability of MAD of TD-0903: Adverse Events|Pharmacokinetics (PK) of TD-0903 when given as a Single Ascending Dose (SAD): AUC|Pharmacokinetics (PK) of TD-0903 when given as a Single Ascending Dose (SAD): Cmax|Pharmacokinetics (PK) of TD-0903 when given as a Single Ascending Dose (SAD): Tmax|Pharmacokinetics (PK) of TD-0903 wh…		Phase 1	54	Interventional	Allocation: Randomized|Intervention Model: Sequential Assignment|Masking: Triple (Participant, Care Provider, Investigator)|Primary Purpose: Treatment	2020-04-17	2020	ClinicalTrials.gov	Industry	Theravance Biopharma Investigational Site, Manchester, United Kingdom
NCT04320472	Acute Encephalopathy in Critically Ill Patients With COVID-19	NeuroCOVID19	Recruiting	COVID-19|Encephalopathy|Critically Ill	Other: Follow up	prevalence|Favorable outcome			250	Observational	Observational Model: Cohort|Time Perspective: Prospective	2020-03-25	2020	ClinicalTrials.gov	Other	Jackson Memorial Health System; University of Miami, Miller School of Medicine, Miami, Florida, United States|Centre Hospitalier d'Argenteuil, Argenteuil, France|Centre Hospitalier de Beauvais, Beauvais, France|Centre Hospitalier Universitaire Ambroise Paré, Boulogne, France|Centre Hospitalier de Bourg en Bresse, Bourg-en-Bresse, France|Centre Hospitalier Régional Universitaire de Brest, Brest, F…
NCT04343404	PLACE OF VENOVENOUS ECMO IN THE MANAGEMENT OF SEVERE REFRACTORY ARDS ASSOCIATED WITH SARS-COV-2	ECMO-COVID-19	Recruiting	Respiratory Distress Syndrome		Retrospective description of COVID-19 patients receiving respiratory ECMO-VV supplementation and what happens to them			100	Observational	Observational Model: Case-Only|Time Perspective: Retrospective	2020-04-13	2020	ClinicalTrials.gov	Other	Service de Chirurgie Thoracique Nouvel Hôpital Civil Hôpitaux Universitaires de Strasbourg, Strasbourg, France
NCT04326790	The GReek Study in the Effects of Colchicine in Covid-19 cOmplications Prevention	GRECCO-19	Not yet recruiting	Corona Virus Disease 19 (Covid 19)	Drug: Colchicine|Drug: Standard treatment	CRP increase to 3 x upper limit of normal|Clinical deterioration in the semiquantitative ordinal scale suggested by the WHO R&D committee|Maximal concentration of cardiac troponin		Phase 2	180	Interventional	Allocation: Randomized|Intervention Model: Parallel Assignment|Masking: None (Open Label)|Primary Purpose: Treatment	2020-03-30	2020	ClinicalTrials.gov	Other
NCT04354701	COVID-19 and Cancer Consortium Registry	CCC19	Recruiting	COVID-19|Invasive Malignancy (Any Type)	Other: Web-based REDCap survey	Web-based REDCap survey			1000	Observational	Observational Model: Case-Only|Time Perspective: Prospective	2020-04-21	2020	ClinicalTrials.gov	Other	Vanderbilt University Medical Center, Nashville, Tennessee, United States
NCT04342104	NIV and CPAP Failure Predictors in COVID-19 Associated Respiratory Failure		Recruiting	Respiratory Failure|Covid-19	Other: Monitoring for aggravation|Other: Evaluate HACOR score effectivity in this patients	HACOR score efficacy|HACOR score addaptation			100	Observational	Observational Model: Cohort|Time Perspective: Prospective	2020-04-10	2020	ClinicalTrials.gov	Other	Hospital General Universitario Morales Meseguer, Murcia, Spain
NCT04303507	Chloroquine/ Hydroxychloroquine Prevention of Coronavirus Disease (COVID-19) in the Healthcare Setting	COPCOV	Not yet recruiting	COVID19|Coronavirus|Acute Respiratory Illnesses	Drug: Chloroquine or Hydroxychloroquine|Drug: Placebo	Number of symptomatic COVID-19 infections|Symptoms severity of COVID-19|Number of asymptomatic cases of COVID-19|Number of symptomatic acute respiratory illnesses|Severity of symptomatic acute respiratory illnesses		Not Applicable	40000	Interventional	Allocation: Randomized|Intervention Model: Parallel Assignment|Masking: Double (Participant, Investigator)|Primary Purpose: Prevention	2020-03-11	2020	ClinicalTrials.gov	Other
NCT04355728	Use of UC-MSCs for COVID-19 Patients		Recruiting	Corona Virus Infection|ARDS|ARDS, Human|Acute Respiratory Distress Syndrome|COVID-19	Biological: Umbilical Cord Mesenchymal Stem Cells|Other: Standard of Care	Incidence of pre-specified infusion associated adverse events|Incidence of Severe Adverse Events|Survival rate after 90 days post first infusion|Ventilator-Free Days|Change in Oxygenation Index (OI)|Plat-PEEP|Sequential Organ Failure Assessment (SOFA) Scores|Small Identification Test (SIT) scores|Troponin I levels|C-Reactive Protein levels|Arachidonic Acid (AA)/Eicosapentaenoic Acid (EPA) Ratio|D…		Phase 1|Phase 2	24	Interventional	Allocation: Randomized|Intervention Model: Parallel Assignment|Masking: Single (Outcomes Assessor)|Primary Purpose: Treatment	2020-04-21	2020	ClinicalTrials.gov	Other	Diabetes Research Institute, University of Miami Miller School of Medicine, Miami, Florida, United States
NCT04363450	Hydroxychloroquine as Prophylaxis for COVID-19 in Healthcare Workers (HCQPreP)	HCQPreP	Not yet recruiting	COVID-19|Corona Virus Infection|Wuhan Coronavirus|Prophylaxis|Healthcare Worker|Sars-CoV2|Hydroxychloroquine	Drug: Hydroxychloroquine|Drug: Placebo	Incidence of symptomatic COVID-19 infection in healthcare workers|Absenteeism from work due to COVID-19|Severity of COVID-19 infection		Phase 3	1700	Interventional	Allocation: Randomized|Intervention Model: Parallel Assignment|Masking: Quadruple (Participant, Care Provider, Investigator, Outcomes Assessor)|Primary Purpose: Prevention	2020-04-27	2020	ClinicalTrials.gov	Other
NCT04339816	Azithromycin Added to Hydrochloroquine in Patients Admitted to Intensive Care With COVID-19: Randomised Controlled Trial	AZIQUINE-ICU	Not yet recruiting	COVID-19|Respiratory Failure	Drug: Azithromycin|Drug: Hydroxychloroquine|Drug: Placebo	Proportion of alive patients free off mechanical ventilation|Proportion of patients who avoided the need of mechanical ventilation|ICU LOS|Mortality28|Mortality90		Phase 3	240	Interventional	Allocation: Randomized|Intervention Model: Parallel Assignment|Masking: Triple (Participant, Care Provider, Outcomes Assessor)|Primary Purpose: Treatment	2020-04-09	2020	ClinicalTrials.gov	Other
NCT04346589	Convalescent Antibodies Infusion in Critically Ill COVID 19 Patients		Not yet recruiting	Pneumonia, Ventilator-Associated|Coronavirus Infection	Biological: Anti-coronavirus antibodies (immunoglobulins)obtained with DFPP from convalescent patients	Number of mechanical ventilation days.|Survival|Shift to Continuous Positive Airway Pressure (CPAP) ventilation|Referral to a sub-intensive care unit or discharge		Not Applicable	10	Interventional	Intervention Model: Single Group Assignment|Masking: None (Open Label)|Primary Purpose: Treatment	2020-04-15	2020	ClinicalTrials.gov	Other	IRFMN - Clinical Research Center for Rare Diseases, Ranica, BG, Italy|ASST HPG23 - Unit of Nephrology, Bergamo, Italy|ASST Papa Giovanni XXIII - Microbiology and Virology Unit, Bergamo, Italy|Asst Pg23 - S.I.M.T, Bergamo, Italy|ASST-PG23 - Intensive Care Unit, Bergamo, Italy
NCT04337918	Nitric Oxide Releasing Solutions to Prevent and Treat Mild/Moderate COVID-19 Infection	NOCOVID	Not yet recruiting	Corona Virus Infection	Drug: NORS (Nitric Oxide Releasing Solution)	Prevention Study: Measure the effect of NORS on the prevention of COVID-19 infection among health care professionals at risk of exposure to COVID-19|Treatment Sub Study: Measure the efficacy of NORS at reducing the progression of COVID- 19|Prevention Study: Measure the effect of NORS on the prevention of progression of COVID- 19|Prevention Study: Measure the tolerability of NORS treatments|Treatm…		Phase 2	200	Interventional	Allocation: Randomized|Intervention Model: Parallel Assignment|Masking: Single (Outcomes Assessor)|Primary Purpose: Prevention	2020-04-08	2020	ClinicalTrials.gov	Industry
NCT04350450	Hydroxychloroquine Treatment of Healthcare Workers With COVID19 Illness at Montefiore		Not yet recruiting	COVID|Coronavirus|COVID-19	Drug: Hydroxychloroquine	Time to resolution of symptoms|Number of days from onset of illness to symptom resolution|Number of days to return to work|Rate of hospital admission in treated and untreated healthcare workers|Adverse effect of HCQ during treatment		Phase 2	100	Interventional	Allocation: Non-Randomized|Intervention Model: Parallel Assignment|Masking: None (Open Label)|Primary Purpose: Treatment	2020-04-17	2020	ClinicalTrials.gov	Other	Montefiore Medical Center, Bronx, New York, United States
NCT04355702	Covid-19 in Lupus Patients		Recruiting	Systemic Lupus Erythematosus|Covid-19		prevalence and severity of Covid-19 infection in patients with SLE|prevalence and severity of Covid-19 infection in patients treated by hydroxychloroquine			130	Observational	Observational Model: Cohort|Time Perspective: Retrospective	2020-04-21	2020	ClinicalTrials.gov	Other	Uhmontpellier, Montpellier, France
NCT04359654	Nebulised Dornase Alfa for Treatment of COVID-19	COVASE	Not yet recruiting	COVID19|Hypoxia	Drug: Dornase Alfa Inhalation Solution [Pulmozyme]	Reduction in inflammation|Mortality|Oxygen requirement|Length of hospital admission|Need of mechanical ventilation		Phase 2	50	Interventional	Allocation: Randomized|Intervention Model: Parallel Assignment|Masking: None (Open Label)|Primary Purpose: Treatment	2020-04-24	2020	ClinicalTrials.gov	Other	University College London Hospital, London, United Kingdom
NCT04331054	Protective Role of Inhaled Steroids for Covid-19 Infection	INHASCO	Recruiting	Covid-19 Infection|Hospitalization in Respiratory Disease Department	Drug: 2: Usual practice + SYMBICORT RAPIHALER|Other: 1: Usual practice	Time (in days) to clinical improvement within 30 days after randomization|Mortality rate at D30|Time (in days) from randomization to death|Number of days alive outside ICU within 30 days|Number of days alive free of invasive or non-invasive ventilation within 30 days|Number of days alive with oxygen therapy within 30 days|Maximal oxygen rate within 30 days|Difference between PaO2/FiO2 ratio at ra…		Phase 3	436	Interventional	Allocation: Randomized|Intervention Model: Parallel Assignment|Masking: None (Open Label)|Primary Purpose: Treatment	2020-04-02	2020	ClinicalTrials.gov	Other	Hôpital Bichat - Service de Pneumologie, Paris, France
NCT04326426	ODYSSEY: A Study to Investigate the Efficacy of Tradipitant in Treating Severe or Critical COVID-19 Infection		Enrolling by invitation	Coronavirus Infection	Drug: Tradipitant|Drug: Placebo	Time to improvement on a 7-point ordinal scale as compared to baseline|Treatment and prevention of inflammatory lung injury as measured by change in baseline of interleukin-6 (IL-6)|Rate of Decline of COVID-19 viral load assessed by RT-PCR from nasopharyngeal samples|In-hospital mortality|Mean change in NEWS2 score from baseline|Understand the effect of genetics for treatment response through who…		Phase 3	300	Interventional	Allocation: Randomized|Intervention Model: Parallel Assignment|Masking: Triple (Participant, Care Provider, Investigator)|Primary Purpose: Treatment	2020-03-30	2020	ClinicalTrials.gov	Industry	Lenox Hill Hospital Northwell Health, New York, New York, United States
NCT04355507	Computed Tomography for COVID-19 Diagnosis	STOIC	Not yet recruiting	COVID-19	Diagnostic Test: Chest computed tomography (CT)|Diagnostic Test: Reverse-transcription polymerase chain reaction (RT-PCR)	Predictive values of CT criteria|Accuracy of CT composite severity score|Accuracy of deep-learning based score|Predictive values of deep-learning based diagnostic algorithms|Dice similarity coefficient between manual and automated segmentation of lung disease abnormalities			10000	Observational	Observational Model: Cohort|Time Perspective: Retrospective	2020-04-21	2020	ClinicalTrials.gov	Other|Industry	Cochin Hospital, Paris, France
NCT04261907	Evaluating and Comparing the Safety and Efficiency of ASC09/Ritonavir and Lopinavir/Ritonavir for Novel Coronavirus Infection		Not yet recruiting	2019-nCoV	Drug: ASC09/ritonavir group|Drug: lopinavir/ritonavir group	The incidence of composite adverse outcome|Time to recovery|Rate of no fever|Rate of no cough|Rate of no dyspnea|Rate of no requring supplemental oxygen|Rate of undectable viral RNA|Rate of mechanical ventilation|Rate of ICU admission|Time and rate of laboratory indicators related to disease improvement to return to normal		Not Applicable	160	Interventional	Allocation: Randomized|Intervention Model: Parallel Assignment|Masking: None (Open Label)|Primary Purpose: Treatment	2020-02-10	2020	ClinicalTrials.gov	Other|Industry
NCT04346693	An Open Randomized Study of Dalargin Effectiveness in Patients With Severe and Critical Manifestations of SARS-COVID-19		Enrolling by invitation	Acute Respiratory Tract Infection|Acute Respiratory Insufficiency|Pneumonia|Septic Shock|Hypoxemia	Procedure: Standard therapy recommended by the Ministry of Health of the Russian Federation.|Procedure: Standard therapy recommended by the Ministry of Health of the Russian Federation and Dalargin intramuscular injection|Procedure: Standard therapy recommended by the Ministry of Health of the Russian Federation and Dalargin inhalation|Procedure: Standard therapy recommended by the Ministry of He…	The change of viral load in patients with SARS-COVID-19.|The frequency of development of Acute Respiratory Distress Syndrome (ADRS)|Duration of hospitalization|The frequency of early mortality|The frequency of late mortality|Clinical status at the time of completion of participation in the study		Phase 3	320	Interventional	Allocation: Randomized|Intervention Model: Factorial Assignment|Masking: None (Open Label)|Primary Purpose: Treatment	2020-04-15	2020	ClinicalTrials.gov	Other	Burnasyan Federal Medical Biophysical Center FMBA of Russia, Moscow, Russian Federation
NCT04359212	Increased Risk of VTE and Higher Hypercoagulability in Patients Recovered in ICU and in Medical Ward for COVID-19	VTE-COVID	Not yet recruiting	COVID-19 Disease|Thromboembolism, Venous	Drug: thromboprophylaxis with low-molecular-weight heparin or fondaparinux	the cumulative proportion of any distal or proximal deep venous thrombosis or of symptomatic pulmonary embolism|the cumulative proportion of any distal or proximal deep venous thrombosis or of symptomatic pulmonary embolism plus the asymptomatic incidentally detected pulmonary embolism			80	Observational	Observational Model: Cohort|Time Perspective: Prospective	2020-04-24	2020	ClinicalTrials.gov	Other
NCT04337346	Evaluation of Covid 19 Anxiety in Endometriosis Patients		Active, not recruiting	Endometriosis|Covid19		Covid 19 Anxiety levels in Endometriosis Patients			80	Observational	Observational Model: Case-Control|Time Perspective: Prospective	2020-04-07	2020	ClinicalTrials.gov	Other	Pinar Yalcin Bahat, Istanbul, İ̇stanbul, Turkey
NCT04357366	suPAR-guided Anakinra Treatment for Validation of the Risk and Management of Respiratory Failure by COVID-19 (SAVE)	SAVE	Recruiting	COVID-19|Virus Diseases|Corona Virus Infection|Lower Respiratory Tract Infection Viral	Drug: Anakinra|Drug: trimethoprim/sulfamethoxazole	The ratio of patients who will not develop serious respiratory failure (SRF)|Comparison of the rate of patients who will not develop serious respiratory failure (SRF) until day 14 with historical comparators from Hellenic Sepsis Study Group Database|Change of scoring for respiratory symptoms in enrolled subjects between days 1 and 7|Change of scoring for respiratory symptoms in enrolled subjects …		Phase 2	100	Interventional	Intervention Model: Single Group Assignment|Masking: None (Open Label)|Primary Purpose: Prevention	2020-04-22	2020	ClinicalTrials.gov	Other	COVID-19 Department, General Hospital of Attica SISMANOGLEIO-AMALIA FLEMING, Marousi, Athens, Greece|2nd Department of Internal Medicine, University General Hospital of Alexandroupolis, Alexandroupolis, Greece|Department of Internal Medicine, I PAMMAKARISTOS Hospital, Athens, Greece|1st Department of Internal Medicine, General Hospital of Athens G. GENNIMATAS, Athens, Greece|1st University Depart…
NCT04347980	Dexamethasone Treatment for Severe Acute Respiratory Distress Syndrome Induced by COVID-19	DHYSCO	Recruiting	Respiratory Distress Syndrome, Adult|COVID-19	Drug: Dexamethasone and Hydroxychloroquine|Drug: Hydroxychloroquine	Day-28 mortality|Ventilator-free days|Intensive Care Unit mortality|Day-60 mortality|Nosocomial pneumonia|Bacteremia		Phase 3	122	Interventional	Allocation: Randomized|Intervention Model: Parallel Assignment|Masking: Single (Participant)|Primary Purpose: Treatment	2020-04-15	2020	ClinicalTrials.gov	Other	Reanimation adulte. Hopital Marie Lannelongue, Le Plessis-Robinson, France
NCT04355611	Epidemiological Characteristics of COVID-19 in Patients With MS or NMO	COVISEP	Not yet recruiting	Multiple Sclerosis|NMO Spectrum Disorder|COVID-19	Other: Evaluation of the epidemiological characteristics of coronavirus infection (SARS-CoV-2)	Clinical severity|EDSS (Expanded Disability Status Scale)			2000	Observational	Observational Model: Cohort|Time Perspective: Retrospective	2020-04-21	2020	ClinicalTrials.gov	Other
NCT04343339	Evolution of Psychoactive Substances Consumption in Connection With COVID-19 Containment	EPILOGUE	Recruiting	Addiction, Substance|COVID-19		Evolution of consumption|health care access			100	Observational	Observational Model: Cohort|Time Perspective: Prospective	2020-04-13	2020	ClinicalTrials.gov	Other	Uhmontpellier, Montpellier, France
NCT04361344	Neurodegeneration Markers and Neurological Course in Severe Covid-19 Infection	MARNEVO-Covid	Not yet recruiting	COVID-19 Infection|Encephalitis	Biological: blood samples	Change of neurodegeneration markers level		Not Applicable	30	Interventional	Intervention Model: Single Group Assignment|Masking: None (Open Label)|Primary Purpose: Diagnostic	2020-04-24	2020	ClinicalTrials.gov	Other
NCT04274322	Identifying Critically-ill Patients With COVID-19 Who Will Benefit Most From Nutrition Support Therapy: Validation of the NUTRIC Nutritional Risk Assessment Tool		Active, not recruiting	Critically Ill|Coronavirus Infections	Other: Nutrition support	28-day all cause mortality|All cause infection|The rate of complications|Length of ICU stay|Duration of mechanical ventilation			117	Observational	Observational Model: Cohort|Time Perspective: Prospective	2020-02-18	2020	ClinicalTrials.gov	Other	Peking University Third Hospital, Beijing, China
NCT04328467	Pre-exposure Prophylaxis for SARS-Coronavirus-2		Recruiting	COVID-19|Corona Virus Infection|ARDS|Acute Respiratory Distress Syndrome	Drug: Hydroxychloroquine|Other: Placebo	COVID-19-free survival|Incidence of confirmed SARS-CoV-2 detection|Incidence of possible COVID-19 symptoms|Incidence of all-cause study medicine discontinuation|Ordinal Scale of COVID-19 Disease maximum severity if COVID-19 diagnosed at study end|Incidence of Hospitalization for COVID-19 or death|Incidence of study medication-related side effects		Phase 3	3500	Interventional	Allocation: Randomized|Intervention Model: Parallel Assignment|Masking: Quadruple (Participant, Care Provider, Investigator, Outcomes Assessor)|Primary Purpose: Treatment	2020-03-31	2020	ClinicalTrials.gov	Other	Nationwide Enrollment via Internet, please email: covid19@umn.edu, Minneapolis, Minnesota, United States|University of Minnesota, Minneapolis, Minnesota, United States
NCT04351243	A Study to Assess the Efficacy and Safety of of Gimsilumab in Subjects With Lung Injury or Acute Respiratory Distress Syndrome Secondary to COVID-19.		Recruiting	Respiratory Distress Syndrome Due to COVID-19	Drug: Gimsilumab|Drug: Placebo	Primary endpoint|Secondary endpoint		Phase 2	270	Interventional	Allocation: Randomized|Intervention Model: Parallel Assignment|Masking: Double (Participant, Investigator)|Primary Purpose: Treatment	2020-04-17	2020	ClinicalTrials.gov	Industry	Mount Sinai, New York, New York, United States|Temple, Philadelphia, Pennsylvania, United States
NCT04334850	Use of a Respiratory Multiplex PCR and Procalcitonin to Reduce Antibiotics Exposure in Patients With Severe Confirmed COVID-19 Pneumonia	MultiCov	Not yet recruiting	Covid19|Pneumonia	Procedure: Combined use of a respiratory broad panel multiplex PCR and procalcitonin|Other: Usual antibiotic treatment	Number of antibiotic free days|Mortality rates|Number of defined daily dose (DDD) per 100 patient-days of broad- and narrow-spectrum antibiotics.|Antibiotics duration at D28|Number of organ-failure free days (based on SOFA)|Incidence rates of bacterial super-infections|Incidence rates of colonization/infection with multidrug resistant bacteria and Clostridium difficile infections|ICU and hospital…		Not Applicable	194	Interventional	Allocation: Randomized|Intervention Model: Parallel Assignment|Masking: None (Open Label)|Primary Purpose: Treatment	2020-04-06	2020	ClinicalTrials.gov	Other|Industry	Intensive care department-Hospital Tenon, Paris, France
NCT04357340	The Effects of Pulmonary Physiotherapy Treatments on Patients With COVID-19		Not yet recruiting	Covid-19|Pneumonia|SARS Pneumonia	Other: Pulmonary Physiotherapy Techniques	Mixed venous O2 pressure (PVO2)|Mixed venous CO2 pressure (PVCO2)|PH|HCO3|Oxygen saturation (O2 Sat) from VBG|Six minute walk test|O2 Sat after one minute walking|O2 Sat after two minutes use of Partial Rebreather|O2 Sat after two minutes free air breathing|O2 sat/ Fio2|breathlessness|Mortality rate|Number of participants with Rehospitalization|The Health-Related Quality of Life (HRQOL)		Not Applicable	40	Interventional	Allocation: Randomized|Intervention Model: Parallel Assignment|Masking: Single (Outcomes Assessor)|Primary Purpose: Treatment	2020-04-22	2020	ClinicalTrials.gov	Other	Imam Khomeini Hospital Complex, Tehran, Iran, Islamic Republic of
NCT04346264	CoVid-19 - Infection and Antibody Formation in the Viennese Population		Enrolling by invitation	Virus Diseases|COVID-19	Diagnostic Test: NO intervention planned due to the observational study design only a diagnostic testing	Prevalence of SARS-CoV-2 antibody titres|Prevalence of SARS-CoV-2 antibody titres after 3 Months			5500	Observational	Observational Model: Cohort|Time Perspective: Prospective	2020-04-15	2020	ClinicalTrials.gov	Other	The LEAD Study Center, Vienna, Austria
NCT04348305	Hydrocortisone for COVID-19 and Severe Hypoxia	COVID STEROID	Recruiting	Covid-19|Hypoxia	Drug: Hydrocortisone|Drug: Sodium Chloride 9mg/mL	Days alive without life support at day 28|All-cause mortality at day 28|Days alive without life support at day 90|All-cause mortality at day 90|Number of participants with one or more serious adverse reactions|Days alive and out of hospital at day 90|All-cause mortality at 1 year after randomisation|Health-related quality of life at 1 year		Phase 3	1000	Interventional	Allocation: Randomized|Intervention Model: Parallel Assignment|Masking: Quadruple (Participant, Care Provider, Investigator, Outcomes Assessor)|Primary Purpose: Treatment	2020-04-16	2020	ClinicalTrials.gov	Other	Rigshospitalet, Copenhagen, Denmark|Kolding Hospital, Kolding, Denmark|Slagelse Hospital, Slagelse, Denmark|Viborg Hospital, Viborg, Denmark
NCT04337320	Evaluation of Postnatal Outcomes of Covid 19 Positive Mothers Newborns		Active, not recruiting	Covid19|Newborn Morbidity	Other: newborns from covid 19 positive mothers	Evaluation of apgar status of newborns from covid 19 positive mothers			70	Observational	Observational Model: Cohort|Time Perspective: Prospective	2020-04-07	2020	ClinicalTrials.gov	Other	Pinar Yalcin Bahat, Istanbul, İ̇stanbul, Turkey
NCT04290780	COVID-19 - Multicenter Study on Nosocomial Transmission of SARS-CoV-2 Virus	NOSO-COR	Recruiting	Infection Viral	Other: nosocomial infection/hospital acquired infection	nosocomial infection			300	Observational	Observational Model: Cohort|Time Perspective: Prospective	2020-03-02	2020	ClinicalTrials.gov	Other	Service Hygiène, Epidémiologie et Prévention, Lyon, France|Service Hygiène, Epidémiologie et Prévention, Lyon, France
NCT04356586	Immune Response to Covid-19 in 300 Health Care Workers With Mild Symptoms		Enrolling by invitation	COVID-19|Serology		Percentage of serological positive healthcare workers|Percentage of HCW with positive Saliva-sabs			300	Observational	Observational Model: Cohort|Time Perspective: Prospective	2020-04-22	2020	ClinicalTrials.gov	Other	Sciensano, Brussels, Belgium
NCT04361435	Lung Recruitment Device for COVID-19		Not yet recruiting	COVID-19|Physiotherapy	Procedure: Chest physiotherapy using a non-invasive oscillating device	SpO2/FIO2 Ratio|Blood pressures|Heart rates|Respiratory rate|Body temperature|Modified wood Score|Expiratory tidal lung volume.|End-tidal CO2|Clinical Respiratory severity scores.		Not Applicable	50	Interventional	Allocation: Randomized|Intervention Model: Crossover Assignment|Masking: None (Open Label)|Primary Purpose: Supportive Care	2020-04-24	2020	ClinicalTrials.gov	Other
NCT04341584	CORIMUNO-ANA: Trial Evaluating Efficacy Of Anakinra In Patients With Covid-19 Infection	CORIMUNO-ANA	Not yet recruiting	Corona Virus Infection	Drug: Anakinra	Survival without needs of ventilator utilization at day 14|WHO progression scale ≤ 5|Cumulative incidence of successful tracheal extubation (defined as duration extubation > 48h) or withdrawal of NIV or high flow (for > 48h), at day 14|Decrease of at least one point in WHO progression scale score|WHO progression scale|Survival|28-day ventilator free-days|Respiratory acidosis|PaO2/FiO2 ratio|Time …		Phase 2	240	Interventional	Allocation: Randomized|Intervention Model: Parallel Assignment|Masking: None (Open Label)|Primary Purpose: Treatment	2020-04-10	2020	ClinicalTrials.gov	Other
NCT04354766	COVID-19 : Neutralizing Human Monoclonal Antibodies Against SARS-Cov-2	ANTI-COV-2	Not yet recruiting	COVID	Other: Blood sample	Production of several human monoclonal antibodies capable of neutralizing the infection of a target cell by SARS-COV-2.			10	Observational	Observational Model: Cohort|Time Perspective: Prospective	2020-04-21	2020	ClinicalTrials.gov	Other	Hôpital de la Croix-Rousse, Lyon, France
NCT04358926	Hyperbaric Oxygen Therapy Effect in COVID-19 RCT (HBOTCOVID19)	HBOTCOVID19	Not yet recruiting	COVID-19|Desaturation of Blood	Device: Hyperbaric oxygen therapy|Device: Normobaric oxygen therapy	PaO2/FiO2|SpO2|NEWS Score|Inflammation level|Symptoms level|Average oxygen supply per day|Viral load|Chest Xray changes|Number of patients with IgG seroconverstion|Number of patients with IgM seroconverstion|FEV1/FVC|Time to symptoms recovery|Number of patients who required invasive ventilation|Time to negative virus PCR|Mortality rate|Number of barotrauma events (safety)		Not Applicable	30	Interventional	Allocation: Randomized|Intervention Model: Parallel Assignment|Masking: Double (Participant, Outcomes Assessor)|Primary Purpose: Treatment	2020-04-24	2020	ClinicalTrials.gov	Other
NCT04354519	The United Kingdom Multiple Sclerosis Register Covid-19 Substudy	UKMSRCV19	Recruiting	Multiple Sclerosis|COVID-19		Incidence of COVID-19 Infections within an MS Cohort in the UK|Hospitalisations in MS Patients with COVID-19|Mortality|Patient Reported Expanded Disability Status Score|Hospital Anxiety and Depression Scale|Multiple Sclerosis Impact Scale 29 V2|Multiple Sclerosis Walking Scale 12 V2|Fatigue Severity Scale|EuroQol 5D (3l)			3000	Observational	Observational Model: Cohort|Time Perspective: Prospective	2020-04-21	2020	ClinicalTrials.gov	Other	Swansea Univeristy, Swansea, United Kingdom
[truncated: 1,167 more rows]
