# Supplementary material for: Semantic and Geographical Analysis of COVID-19 Trials Reveals a Fragmented Clinical Research Landscape Likely to Impair Informativeness
Source: Front Med (Lausanne). 2020 Jun 29;7:367. doi: 10.3389/fmed.2020.00367 (PMC7336807; doi:10.3389/fmed.2020.00367)
Supplement: Supplementary file 2 [file Table_2.XLSX]

## Sheet: Sheet 1
TrialID	Title	Study.Designs.x	Randomized
NCT04334044	Treatment of SARS Caused by COVID-19 With Ruxolitinib	Intervention Model: Single Group Assignment|Masking: None (Open Label)|Primary Purpose: Treatment	NR
NCT04328285	Chemoprophylaxis of SARS-CoV-2 Infection (COVID-19) in Exposed Healthcare Workers	Allocation: Randomized|Intervention Model: Parallel Assignment|Masking: Triple (Participant, Investigator, Outcomes Assessor)|Primary Purpose: Prevention	R
NCT04328493	The Vietnam Chloroquine Treatment on COVID-19	Allocation: Randomized|Intervention Model: Parallel Assignment|Masking: None (Open Label)|Primary Purpose: Treatment	R
NCT04312997	The Use of PUL-042 Inhalation Solution to Reduce the Severity of COVID-19 in Adults Positive for SARS-CoV-2 Infection	Allocation: Randomized|Intervention Model: Parallel Assignment|Masking: Quadruple (Participant, Care Provider, Investigator, Outcomes Assessor)|Primary Purpose: Treatment	R
NCT04335552	Phase 2 Trial of Hydroxychloroquine, Azithromycin, or Both for Treatment of Severe SARS-CoV-2 Infection	Allocation: Randomized|Intervention Model: Factorial Assignment|Masking: None (Open Label)|Primary Purpose: Treatment	R
NCT04333914	Prospective Study in Patients With Advanced or Metastatic Cancer and SARS-CoV-2 (COVID-19) Infection	Allocation: Randomized|Intervention Model: Parallel Assignment|Masking: None (Open Label)|Primary Purpose: Treatment	R
NCT04329611	ALBERTA HOPE COVID-19 for the Prevention of Severe COVID19 Disease	Allocation: Randomized|Intervention Model: Single Group Assignment|Masking: Triple (Participant, Care Provider, Investigator)|Primary Purpose: Treatment	R
NCT04315896	Hydroxychloroquine Treatment for Severe COVID-19 Pulmonary Infection (HYDRA Trial)	Allocation: Randomized|Intervention Model: Parallel Assignment|Masking: Quadruple (Participant, Care Provider, Investigator, Outcomes Assessor)|Primary Purpose: Treatment	R
NCT04328012	COVID MED Trial - Comparison Of Therapeutics for Hospitalized Patients Infected With SARS-CoV-2	Allocation: Randomized|Intervention Model: Parallel Assignment|Masking: Quadruple (Participant, Care Provider, Investigator, Outcomes Assessor)|Primary Purpose: Treatment	R
NCT04335786	Valsartan for Prevention of Acute Respiratory Distress Syndrome in Hospitalized Patients With SARS-COV-2 (COVID-19) Infection Disease	Allocation: Randomized|Intervention Model: Parallel Assignment|Masking: Quadruple (Participant, Care Provider, Investigator, Outcomes Assessor)|Primary Purpose: Treatment	R
NCT04321993	Treatment of Moderate to Severe Coronavirus Disease (COVID-19) in Hospitalized Patients	Allocation: Non-Randomized|Intervention Model: Parallel Assignment|Masking: None (Open Label)|Primary Purpose: Treatment	NR
NCT04334928	Randomized Clinical Trial for the Prevention of SARS-CoV-2 Infection (COVID-19) in Healthcare Personnel	Allocation: Randomized|Intervention Model: Parallel Assignment|Masking: Double (Participant, Investigator)|Primary Purpose: Prevention	R
NCT04333355	Safety in Convalescent Plasma Transfusion to COVID-19	Intervention Model: Single Group Assignment|Masking: None (Open Label)|Primary Purpose: Treatment	NR
NCT04333407	Preventing Cardiac Complication of COVID-19 Disease With Early Acute Coronary Syndrome Therapy: A Randomised Controlled Trial.	Allocation: Randomized|Intervention Model: Parallel Assignment|Masking: None (Open Label)|Primary Purpose: Treatment	R
NCT04304690	Sars-CoV2 Seroconversion Among Front Line Medical and Paramedical Staff in Emergency, Intensive Care Units and Infectious Disease Departments During the 2020 Epidemic	Intervention Model: Single Group Assignment|Masking: None (Open Label)|Primary Purpose: Other	NR
NCT04335071	Tocilizumab in the Treatment of Coronavirus Induced Disease (COVID-19)	Allocation: Randomized|Intervention Model: Parallel Assignment|Masking: Quadruple (Participant, Care Provider, Investigator, Outcomes Assessor)|Primary Purpose: Treatment	R
NCT04335032	EPA-FFA to Treat Hospitalised Patients With SARS-CoV-2	Intervention Model: Single Group Assignment|Masking: None (Open Label)|Primary Purpose: Treatment	NR
NCT04313023	The Use PUL-042 Inhalation Solution to Prevent COVID-19 in Adults Exposed to SARS-CoV-2	Allocation: Randomized|Intervention Model: Parallel Assignment|Masking: Quadruple (Participant, Care Provider, Investigator, Outcomes Assessor)|Primary Purpose: Prevention	R
NCT04332107	Azithromycin for COVID-19 Treatment in Outpatients Nationwide	Allocation: Randomized|Intervention Model: Parallel Assignment|Masking: Quadruple (Participant, Care Provider, Investigator, Outcomes Assessor)|Primary Purpose: Treatment	R
NCT04333225	Hydroxychloroquine in the Prevention of COVID-19 Infection in Healthcare Workers	Allocation: Non-Randomized|Intervention Model: Parallel Assignment|Masking: None (Open Label)|Primary Purpose: Prevention	NR
NCT04332094	Clinical Trial of Combined Use of Hydroxychloroquine, Azithromycin, and Tocilizumab for the Treatment of COVID-19	Allocation: Randomized|Intervention Model: Parallel Assignment|Masking: None (Open Label)|Primary Purpose: Treatment	R
NCT04323761	Expanded Access Treatment Protocol: Remdesivir (RDV; GS-5734) for the Treatment of SARS-CoV2 (CoV) Infection		NA
NCT04329572	Efficacy and Safety of Hydroxychloroquine and Azithromycin for the Treatment of Hospitalized Patients With Moderate to Severe COVID-19	Intervention Model: Single Group Assignment|Masking: None (Open Label)|Primary Purpose: Treatment	NR
NCT04333550	Application of Desferal to Treat COVID-19	Allocation: Randomized|Intervention Model: Parallel Assignment|Masking: Double (Participant, Investigator)|Primary Purpose: Treatment	R
NCT04315480	Tocilizumab for SARS-CoV2 Severe Pneumonitis	Intervention Model: Single Group Assignment|Masking: None (Open Label)|Primary Purpose: Treatment	NR
NCT04333472	Piclidenoson for Treatment of COVID-19	Allocation: Randomized|Intervention Model: Parallel Assignment|Masking: None (Open Label)|Primary Purpose: Treatment	R
NCT04328961	Hydroxychloroquine for COVID-19 PEP	Allocation: Randomized|Intervention Model: Parallel Assignment|Masking: Single (Participant)|Primary Purpose: Prevention	R
NCT04336332	Randomized Comparison of Combination Azithromycin and Hydroxychloroquine vs. Hydroxychloroquine Alone for the Treatment of Confirmed COVID-19	Allocation: Randomized|Intervention Model: Parallel Assignment|Masking: None (Open Label)|Primary Purpose: Treatment	R
NCT04336904	Clinical Study To Evaluate The Performance And Safety Of Favipiravir in COVID-19	Allocation: Randomized|Intervention Model: Parallel Assignment|Masking: Double (Participant, Care Provider)|Primary Purpose: Treatment	R
NCT04324489	DAS181 for Severe COVID-19: Compassionate Use	Intervention Model: Single Group Assignment|Masking: None (Open Label)|Primary Purpose: Treatment	NR
NCT04332042	TOFAcitinib in SARS-CoV2 Pneumonia	Intervention Model: Single Group Assignment|Masking: None (Open Label)|Primary Purpose: Treatment	NR
NCT04307693	Comparison of Lopinavir/Ritonavir or Hydroxychloroquine in Patients With Mild Coronavirus Disease (COVID-19)	Allocation: Randomized|Intervention Model: Parallel Assignment|Masking: None (Open Label)|Primary Purpose: Treatment	R
NCT04318431	Prevalence of SARS -Cov2 Carriage in Asymptomatic and Mildly-symptomatic Children	Intervention Model: Single Group Assignment|Masking: None (Open Label)|Primary Purpose: Diagnostic	NR
NCT04329195	ACE Inhibitors or ARBs Discontinuation in Context of SARS-CoV-2 Pandemic	Allocation: Randomized|Intervention Model: Parallel Assignment|Masking: None (Open Label)|Primary Purpose: Treatment	R
NCT04335123	Study of Open Label Losartan in COVID-19	Intervention Model: Single Group Assignment|Masking: None (Open Label)|Primary Purpose: Treatment	NR
NCT04291053	The Efficacy and Safety of Huai er in the Adjuvant Treatment of COVID-19	Allocation: Randomized|Intervention Model: Parallel Assignment|Masking: None (Open Label)|Primary Purpose: Treatment	R
NCT04325633	Efficacy of Addition of Naproxen in the Treatment of Critically Ill Patients Hospitalized for COVID-19 Infection	Allocation: Randomized|Intervention Model: Parallel Assignment|Masking: None (Open Label)|Primary Purpose: Treatment	R
NCT04318015	Hydroxychloroquine Chemoprophylaxis in Healthcare Personnel in Contact With COVID-19 Patients (PHYDRA Trial)	Allocation: Randomized|Intervention Model: Parallel Assignment|Masking: Quadruple (Participant, Care Provider, Investigator, Outcomes Assessor)|Primary Purpose: Prevention	R
NCT04329832	Hydroxychloroquine vs. Azithromycin for Hospitalized Patients With Suspected or Confirmed COVID-19	Allocation: Randomized|Intervention Model: Parallel Assignment|Masking: None (Open Label)|Primary Purpose: Treatment	R
NCT04336462	Hydrogen-Oxygen Generator With Nebulizer in the Improvement of Symptoms in Patients Infected With COVID-19	Allocation: Randomized|Intervention Model: Parallel Assignment|Masking: Quadruple (Participant, Care Provider, Investigator, Outcomes Assessor)|Primary Purpose: Treatment	R
NCT04319731	A Pilot Study of Human Amniotic Fluid for COVID19 Associated Respiratory Failure	Intervention Model: Single Group Assignment|Masking: None (Open Label)|Primary Purpose: Treatment	NR
NCT04340232	Safety and Efficacy of Baricitinib for COVID-19	Intervention Model: Single Group Assignment|Masking: None (Open Label)|Primary Purpose: Treatment	NR
NCT04324021	Efficacy and Safety of Emapalumab and Anakinra in Reducing Hyperinflammation and Respiratory Distress in Patients With COVID-19 Infection.	Allocation: Randomized|Intervention Model: Parallel Assignment|Masking: None (Open Label)|Primary Purpose: Treatment	R
NCT04318444	Hydroxychloroquine Post Exposure Prophylaxis for Coronavirus Disease (COVID-19)	Allocation: Randomized|Intervention Model: Parallel Assignment|Masking: Quadruple (Participant, Care Provider, Investigator, Outcomes Assessor)|Primary Purpose: Prevention	R
NCT04339712	Personalised Immunotherapy for SARS-CoV-2 (COVID-19) Associated With Organ Dysfunction	Allocation: Non-Randomized|Intervention Model: Factorial Assignment|Masking: None (Open Label)|Primary Purpose: Treatment	NR
NCT04323228	Anti-inflammatory/Antioxidant Oral Nutrition Supplementation in COVID-19	Allocation: Randomized|Intervention Model: Parallel Assignment|Masking: Double (Participant, Care Provider)|Primary Purpose: Supportive Care	R
NCT04330144	Hydroxychloroquine as Post Exposure Prophylaxis for SARS-CoV-2(HOPE Trial)	Allocation: Randomized|Intervention Model: Parallel Assignment|Masking: Single (Outcomes Assessor)|Primary Purpose: Prevention	R
NCT04333420	Open-label, Randomized Study of IFX-1 in Patients With Severe COVID-19 Pneumonia	Allocation: Randomized|Intervention Model: Parallel Assignment|Masking: None (Open Label)|Primary Purpose: Treatment	R
NCT04321421	Hyperimmune Plasma for Critical Patients With COVID-19	Intervention Model: Single Group Assignment|Masking: None (Open Label)|Primary Purpose: Treatment	NR
NCT04330586	A Trial of Ciclesonide in Adults With Mild COVID-19	Allocation: Randomized|Intervention Model: Parallel Assignment|Masking: None (Open Label)|Primary Purpose: Treatment	R
NCT04323332	Traditional Chinese Medicine for Severe COVID-19	Allocation: Non-Randomized|Intervention Model: Parallel Assignment|Masking: None (Open Label)|Primary Purpose: Treatment	NR
NCT04334382	Hydroxychloroquine vs. Azithromycin for Outpatients in Utah With COVID-19	Allocation: Randomized|Intervention Model: Parallel Assignment|Masking: None (Open Label)|Primary Purpose: Treatment	R
NCT04339660	Clinical Research of Human Mesenchymal Stem Cells in the Treatment of COVID-19 Pneumonia	Allocation: Randomized|Intervention Model: Parallel Assignment|Masking: Triple (Participant, Care Provider, Outcomes Assessor)|Primary Purpose: Treatment	R
NCT04313322	Treatment of COVID-19 Patients Using Wharton's Jelly-Mesenchymal Stem Cells	Intervention Model: Single Group Assignment|Masking: None (Open Label)|Primary Purpose: Treatment	NR
NCT04324996	A Phase I/II Study of Universal Off-the-shelf NKG2D-ACE2 CAR-NK Cells for Therapy of COVID-19	Allocation: Randomized|Intervention Model: Parallel Assignment|Masking: Quadruple (Participant, Care Provider, Investigator, Outcomes Assessor)|Primary Purpose: Treatment	R
NCT04315298	Evaluation of the Efficacy and Safety of Sarilumab in Hospitalized Patients With COVID-19	Allocation: Randomized|Intervention Model: Parallel Assignment|Masking: Quadruple (Participant, Care Provider, Investigator, Outcomes Assessor)|Primary Purpose: Treatment	R
NCT04330638	Treatment of COVID-19 Patients With Anti-interleukin Drugs	Allocation: Randomized|Intervention Model: Factorial Assignment|Masking: None (Open Label)|Primary Purpose: Treatment	R
NCT04334460	Safety and Antiviral Activity of BLD-2660 in COVID-19 Hospitalized Subjects	Allocation: Randomized|Intervention Model: Parallel Assignment|Masking: Quadruple (Participant, Care Provider, Investigator, Outcomes Assessor)|Primary Purpose: Treatment	R
NCT04340557	Do Angiotensin Receptor Blockers Mitigate Progression to Acute Respiratory Distress Syndrome With SARS-CoV-2 Infection	Allocation: Randomized|Intervention Model: Parallel Assignment|Masking: None (Open Label)|Primary Purpose: Prevention	R
NCT04323527	Chloroquine Diphosphate for the Treatment of Severe Acute Respiratory Syndrome Secondary to SARS-CoV2	Allocation: Randomized|Intervention Model: Parallel Assignment|Masking: Quadruple (Participant, Care Provider, Investigator, Outcomes Assessor)|Primary Purpose: Treatment	R
NCT04308317	Tetrandrine Tablets Used in the Treatment of COVID-19	Allocation: Randomized|Intervention Model: Parallel Assignment|Masking: None (Open Label)|Primary Purpose: Treatment	R
NCT04317092	Tocilizumab in COVID-19 Pneumonia (TOCIVID-19)	Intervention Model: Single Group Assignment|Masking: None (Open Label)|Primary Purpose: Treatment	NR
NCT04326920	Sargramostim in Patients With Acute Hypoxic Respiratory Failure Due to COVID-19 (SARPAC)	Allocation: Randomized|Intervention Model: Parallel Assignment|Masking: None (Open Label)|Primary Purpose: Treatment	R
NCT04331899	Mild COVID-19 Peginterferon Lambda	Allocation: Randomized|Intervention Model: Single Group Assignment|Masking: None (Open Label)|Primary Purpose: Treatment	R
NCT04337996	Dynamic Evaluation of COVID-19 Diagnostic Tests	Intervention Model: Single Group Assignment|Masking: None (Open Label)|Primary Purpose: Diagnostic	NR
NCT04331600	ChloroQUine As antiviRal treAtmeNT In coroNavirus infEction 2020	Allocation: Randomized|Intervention Model: Parallel Assignment|Masking: None (Open Label)|Primary Purpose: Treatment	R
NCT04332081	Hyperbaric Oxygen for COVID-19 Patients	Allocation: Non-Randomized|Intervention Model: Single Group Assignment|Masking: None (Open Label)|Primary Purpose: Treatment	NR
NCT04304313	A Pilot Study of Sildenafil in COVID-19	Intervention Model: Single Group Assignment|Masking: None (Open Label)|Primary Purpose: Treatment	NR
NCT04337541	Reduction in COVID-19 Infection Using Surgical Facial Masks Outside the Healthcare System	Allocation: Randomized|Intervention Model: Parallel Assignment|Masking: None (Open Label)|Primary Purpose: Prevention	R
NCT04338347	CAP-1002 in Severe COVID-19 Disease		NR
NCT04340544	Hydroxychloroquine for the Treatment of Mild COVID-19 Disease	Allocation: Randomized|Intervention Model: Parallel Assignment|Masking: Quadruple (Participant, Care Provider, Investigator, Outcomes Assessor)|Primary Purpose: Treatment	R
NCT04334512	A Study of Quintuple Therapy to Treat COVID-19 Infection	Intervention Model: Single Group Assignment|Masking: None (Open Label)|Primary Purpose: Treatment	NR
NCT04280588	Fingolimod in COVID-19	Allocation: Non-Randomized|Intervention Model: Parallel Assignment|Masking: None (Open Label)|Primary Purpose: Treatment	NR
NCT04329923	The PATCH Trial (Prevention And Treatment of COVID-19 With Hydroxychloroquine)	Allocation: Randomized|Intervention Model: Parallel Assignment|Masking: Triple (Participant, Care Provider, Investigator)|Primary Purpose: Treatment	R
NCT04330690	Treatments for COVID-19: Canadian Arm of the SOLIDARITY Trial	Allocation: Randomized|Intervention Model: Parallel Assignment|Masking: None (Open Label)|Primary Purpose: Treatment	R
NCT04333628	Chloroquine for Mild Symptomatic and Asymptomatic COVID-19	Allocation: Randomized|Intervention Model: Parallel Assignment|Masking: None (Open Label)|Primary Purpose: Treatment	R
NCT04328441	Reducing Health Care Workers Absenteeism in Covid-19 Pandemic Through BCG Vaccine	Allocation: Randomized|Intervention Model: Parallel Assignment|Masking: Quadruple (Participant, Care Provider, Investigator, Outcomes Assessor)|Primary Purpose: Prevention	R
NCT04304053	Treatment of COVID-19 Cases and Chemoprophylaxis of Contacts as Prevention	Allocation: Randomized|Intervention Model: Parallel Assignment|Masking: None (Open Label)|Primary Purpose: Prevention	R
NCT04323592	Efficacy of Methylprednisolone for Patients With COVID-19 Severe Acute Respiratory Syndrome	Allocation: Non-Randomized|Intervention Model: Single Group Assignment|Masking: None (Open Label)|Primary Purpose: Treatment	NR
NCT04335136	Recombinant Human Angiotensin-converting Enzyme 2 (rhACE2) as a Treatment for Patients With COVID-19	Allocation: Randomized|Intervention Model: Parallel Assignment|Masking: Double (Participant, Investigator)|Primary Purpose: Treatment	R
NCT04331366	Bidirectional Oxygenation Valve in the Management of Pulmonary Complications of COVID-19	Intervention Model: Single Group Assignment|Masking: None (Open Label)|Primary Purpose: Supportive Care	NR
NCT04331795	Tocilizumab to Prevent Clinical Decompensation in Hospitalized, Non-critically Ill Patients With COVID-19 Pneumonitis	Allocation: Non-Randomized|Intervention Model: Single Group Assignment|Masking: None (Open Label)|Primary Purpose: Treatment	NR
NCT04335084	A Study of Hydroxychloroquine, Vitamin C, Vitamin D, and Zinc for the Prevention of COVID-19 Infection	Intervention Model: Single Group Assignment|Masking: None (Open Label)|Primary Purpose: Prevention	NR
NCT04323631	Hydroxychloroquine for the Treatment of Patients With Mild to Moderate COVID-19 to Prevent Progression to Severe Infection or Death	Allocation: Randomized|Intervention Model: Sequential Assignment|Masking: None (Open Label)|Primary Purpose: Treatment	R
NCT04299152	Stem Cell Educator Therapy Treat the Viral Inflammation Caused by Severe Acute Respiratory Syndrome Coronavirus 2	Allocation: Randomized|Intervention Model: Parallel Assignment|Masking: Single (Care Provider)|Primary Purpose: Treatment	R
NCT04331834	Pre-Exposure Prophylaxis With Hydroxychloroquine for High-Risk Healthcare Workers During the COVID-19 Pandemic	Allocation: Randomized|Intervention Model: Parallel Assignment|Masking: Quadruple (Participant, Care Provider, Investigator, Outcomes Assessor)|Primary Purpose: Prevention	R
NCT04337216	Mavrilimumab to Reduce Progression of Acute Respiratory Failure in Patients With Severe COVID-19 Pneumonia and Systemic Hyper-inflammation	Intervention Model: Single Group Assignment|Masking: None (Open Label)|Primary Purpose: Treatment	NR
NCT04336254	Safety and Efficacy Study of Allogeneic Human Dental Pulp Mesenchymal Stem Cells to Treat Severe COVID-19 Patients	Allocation: Randomized|Intervention Model: Parallel Assignment|Masking: Triple (Participant, Investigator, Outcomes Assessor)|Primary Purpose: Treatment	R
NCT04292899	Study to Evaluate the Safety and Antiviral Activity of Remdesivir (GS-5734™) in Participants With Severe Coronavirus Disease (COVID-19)	Allocation: Randomized|Intervention Model: Parallel Assignment|Masking: None (Open Label)|Primary Purpose: Treatment	R
NCT04334980	Evaluating the Safety, Tolerability and Immunogenicity of bacTRL-Spike Vaccine for Prevention of COVID-19	Allocation: Randomized|Intervention Model: Parallel Assignment|Masking: Triple (Participant, Care Provider, Investigator)|Primary Purpose: Prevention	R
NCT04292730	Study to Evaluate the Safety and Antiviral Activity of Remdesivir (GS-5734™) in Participants With Moderate Coronavirus Disease (COVID-19) Compared to Standard of Care Treatment	Allocation: Randomized|Intervention Model: Parallel Assignment|Masking: None (Open Label)|Primary Purpose: Treatment	R
NCT04306393	Nitric Oxide Gas Inhalation in Severe Acute Respiratory Syndrome in COVID-19	Allocation: Randomized|Intervention Model: Parallel Assignment|Masking: Single (Participant)|Primary Purpose: Treatment	R
NCT04333368	Cell Therapy Using Umbilical Cord-derived Mesenchymal Stromal Cells in SARS-CoV-2-related ARDS	Allocation: Randomized|Intervention Model: Parallel Assignment|Masking: Triple (Participant, Care Provider, Investigator)|Primary Purpose: Treatment	R
NCT04317040	CD24Fc as a Non-antiviral Immunomodulator in COVID-19 Treatment	Allocation: Randomized|Intervention Model: Parallel Assignment|Masking: Quadruple (Participant, Care Provider, Investigator, Outcomes Assessor)|Primary Purpose: Treatment	R
NCT04331470	Evaluation of Efficacy of Levamisole and Formoterol+Budesonide in Treatment of COVID-19	Allocation: Randomized|Intervention Model: Parallel Assignment|Masking: Double (Participant, Outcomes Assessor)|Primary Purpose: Treatment	R
NCT04315987	NestCell® Mesenchymal Stem Cell to Treat Patients With Severe COVID-19 Pneumonia	Allocation: Non-Randomized|Intervention Model: Single Group Assignment|Masking: None (Open Label)|Primary Purpose: Treatment	NR
NCT04305106	Bevacizumab in Severe or Critically Severe Patients With COVID-19 Pneumonia-RCT	Allocation: Randomized|Intervention Model: Parallel Assignment|Masking: Triple (Participant, Care Provider, Outcomes Assessor)|Primary Purpose: Treatment	R
NCT04320615	A Study to Evaluate the Safety and Efficacy of Tocilizumab in Patients With Severe COVID-19 Pneumonia	Allocation: Randomized|Intervention Model: Parallel Assignment|Masking: Double (Participant, Investigator)|Primary Purpose: Treatment	R
NCT04321616	The Efficacy of Different Anti-viral Drugs in (Severe Acute Respiratory Syndrome-Corona Virus-2) SARS-CoV-2	Allocation: Randomized|Intervention Model: Parallel Assignment|Masking: None (Open Label)|Primary Purpose: Treatment	R
NCT04273529	The Efficacy and Safety of Thalidomide in the Adjuvant Treatment of Moderate New Coronavirus (COVID-19) Pneumonia	Allocation: Randomized|Intervention Model: Parallel Assignment|Masking: Quadruple (Participant, Care Provider, Investigator, Outcomes Assessor)|Primary Purpose: Treatment	R
NCT04273581	The Efficacy and Safety of Thalidomide Combined With Low-dose Hormones in the Treatment of Severe COVID-19	Allocation: Randomized|Intervention Model: Parallel Assignment|Masking: Quadruple (Participant, Care Provider, Investigator, Outcomes Assessor)|Primary Purpose: Treatment	R
NCT04321278	Safety and Efficacy of Hydroxychloroquine Associated With Azithromycin in SARS-CoV2 Virus (Coalition Covid-19 Brasil II)	Allocation: Randomized|Intervention Model: Parallel Assignment|Masking: None (Open Label)|Primary Purpose: Treatment	R
NCT04288102	Treatment With Mesenchymal Stem Cells for Severe Corona Virus Disease 2019(COVID-19)	Allocation: Randomized|Intervention Model: Parallel Assignment|Masking: Quadruple (Participant, Care Provider, Investigator, Outcomes Assessor)|Primary Purpose: Treatment	R
NCT04338074	TXA and Corona Virus 2019 (COVID19) in Outpatients	Allocation: Randomized|Intervention Model: Parallel Assignment|Masking: Quadruple (Participant, Care Provider, Investigator, Outcomes Assessor)|Primary Purpose: Treatment	R
NCT04295551	Multicenter Clinical Study on the Efficacy and Safety of Xiyanping Injection in the Treatment of New Coronavirus Infection Pneumonia (General and Severe)	Allocation: Randomized|Intervention Model: Parallel Assignment|Masking: None (Open Label)|Primary Purpose: Treatment	R
NCT04329650	Efficacy and Safety of Siltuximab vs. Corticosteroids in Hospitalized Patients With COVID19 Pneumonia	Allocation: Randomized|Intervention Model: Parallel Assignment|Masking: None (Open Label)|Primary Purpose: Treatment	R
NCT04323345	Efficacy of Natural Honey Treatment in Patients With Novel Coronavirus	Allocation: Randomized|Intervention Model: Parallel Assignment|Masking: Single (Investigator)|Primary Purpose: Treatment	R
NCT04325061	Efficacy of Dexamethasone Treatment for Patients With ARDS Caused by COVID-19	Allocation: Randomized|Intervention Model: Parallel Assignment|Masking: None (Open Label)|Primary Purpose: Treatment	R
NCT04335201	Defibrotide in COVID-19 Pneumonia	Intervention Model: Single Group Assignment|Masking: None (Open Label)|Primary Purpose: Treatment	NR
NCT04322682	Colchicine Coronavirus SARS-CoV2 Trial (COLCORONA)	Allocation: Randomized|Intervention Model: Parallel Assignment|Masking: Single (Participant)|Primary Purpose: Treatment	R
NCT04286503	The Clinical Study of Carrimycin on Treatment Patients With COVID-19	Allocation: Randomized|Intervention Model: Parallel Assignment|Masking: None (Open Label)|Primary Purpose: Treatment	R
NCT04323800	Efficacy and Safety Human Coronavirus Immune Plasma (HCIP) vs. Control (SARS-CoV-2 Non-immune Plasma) Among Adults Exposed to COVID-19	Allocation: Randomized|Intervention Model: Parallel Assignment|Masking: Triple (Participant, Care Provider, Investigator)|Primary Purpose: Treatment	R
NCT04303299	Various Combination of Protease Inhibitors, Oseltamivir, Favipiravir, and Hydroxychloroquine for Treatment of COVID19 : A Randomized Control Trial	Allocation: Randomized|Intervention Model: Parallel Assignment|Masking: None (Open Label)|Primary Purpose: Treatment	R
NCT04321096	The Impact of Camostat Mesilate on COVID-19 Infection	Allocation: Randomized|Intervention Model: Parallel Assignment|Masking: Quadruple (Participant, Care Provider, Investigator, Outcomes Assessor)|Primary Purpose: Treatment	R
NCT04316728	Clinical Performance of the VivaDiag ™ COVID-19 lgM / IgG Rapid Test in Early Detecting the Infection of COVID-19	Intervention Model: Single Group Assignment|Masking: None (Open Label)|Primary Purpose: Diagnostic	NR
NCT04315948	Trial of Treatments for COVID-19 in Hospitalized Adults	Allocation: Randomized|Intervention Model: Parallel Assignment|Masking: None (Open Label)|Primary Purpose: Treatment	R
NCT04327349	Investigating Effect of Convalescent Plasma on COVID-19 Patients Outcome: A Clinical Trial	Intervention Model: Single Group Assignment|Masking: None (Open Label)|Primary Purpose: Treatment	NR
NCT04337359	Ruxolitinib Managed Access Program (MAP) for Patients Diagnosed With Severe/Very Severe COVID-19 Illness		NR
NCT04339816	Azithromycin Added to Hydrochloroquine in Patients Admitted to Intensive Care With COVID-19: Randomised Controlled Trial	Allocation: Randomized|Intervention Model: Parallel Assignment|Masking: Triple (Participant, Care Provider, Outcomes Assessor)|Primary Purpose: Treatment	R
NCT04338841	HOME-CoV: Hospitalization or Outpatient ManagEment of Patients With a SARS-CoV-2 Infection	Allocation: Non-Randomized|Intervention Model: Sequential Assignment|Masking: None (Open Label)|Primary Purpose: Treatment	NR
NCT04337788	Gerontological Telemonitoring of Older Adults Living in Nursing Homes With COVID-19 Disease	Allocation: Non-Randomized|Intervention Model: Parallel Assignment|Masking: None (Open Label)|Primary Purpose: Prevention	NR
NCT04334005	Vitamin D on Prevention and Treatment of COVID-19	Allocation: Randomized|Intervention Model: Parallel Assignment|Masking: Double (Investigator, Outcomes Assessor)|Primary Purpose: Treatment	R
NCT04336410	Safety, Tolerability and Immunogenicity of INO-4800 for COVID-19 in Healthy Volunteers	Allocation: Non-Randomized|Intervention Model: Sequential Assignment|Masking: None (Open Label)|Primary Purpose: Prevention	NR
NCT04275414	Bevacizumab in Severe or Critical Patients With COVID-19 Pneumonia	Intervention Model: Single Group Assignment|Masking: None (Open Label)|Primary Purpose: Treatment	NR
NCT04338828	Nitric Oxide Inhalation Therapy for COVID-19 Infections in the ED	Allocation: Randomized|Intervention Model: Parallel Assignment|Masking: Triple (Participant, Care Provider, Investigator)|Primary Purpose: Treatment	R
NCT04332380	Convalescent Plasma for Patients With COVID-19: A Pilot Study	Intervention Model: Single Group Assignment|Masking: None (Open Label)|Primary Purpose: Treatment	NR
NCT04335305	Checkpoint Blockade in COVID-19 Pandemic	Allocation: Randomized|Intervention Model: Parallel Assignment|Masking: None (Open Label)|Primary Purpose: Treatment	R
NCT04273321	Efficacy and Safety of Corticosteroids in COVID-19	Allocation: Randomized|Intervention Model: Single Group Assignment|Masking: None (Open Label)|Primary Purpose: Treatment	R
NCT04338360	Expanded Access to Convalescent Plasma for the Treatment of Patients With COVID-19		NA
NCT04328129	Household Transmission Investigation Study for COVID-19 in French Guiana	Allocation: Non-Randomized|Intervention Model: Parallel Assignment|Masking: None (Open Label)|Primary Purpose: Screening	NR
NCT04322123	Safety and Efficacy of Hydroxychloroquine Associated With Azythromycin in SARS-Cov-2 Virus	Allocation: Randomized|Intervention Model: Parallel Assignment|Masking: None (Open Label)|Primary Purpose: Treatment	R
NCT04339426	Atovaquone and Azithromycin Combination for Confirmed COVID-19 Infection	Intervention Model: Single Group Assignment|Masking: None (Open Label)|Primary Purpose: Treatment	NR
NCT04331665	Study of the Efficacy and Safety of Ruxolitinib to Treat COVID-19 Pneumonia	Intervention Model: Single Group Assignment|Masking: None (Open Label)|Primary Purpose: Treatment	NR
NCT04327206	BCG Vaccination to Protect Healthcare Workers Against COVID-19	Allocation: Randomized|Intervention Model: Parallel Assignment|Masking: None (Open Label)|Primary Purpose: Prevention	R
NCT04332835	Convalescent Plasma for Patients With COVID-19: A Randomized, Open Label, Parallel, Controlled Clinical Study	Allocation: Randomized|Intervention Model: Parallel Assignment|Masking: None (Open Label)|Primary Purpose: Treatment	R
NCT04336774	CAPTION AI to Minimize Risk of COVID Exposure	Intervention Model: Single Group Assignment|Masking: None (Open Label)|Primary Purpose: Diagnostic	NR
NCT04312009	Losartan for Patients With COVID-19 Requiring Hospitalization	Allocation: Randomized|Intervention Model: Parallel Assignment|Masking: Quadruple (Participant, Care Provider, Investigator, Outcomes Assessor)|Primary Purpose: Treatment	R
NCT04328272	Effectiveness of Hydroxychloroquine in Covid-19 Patients	Allocation: Randomized|Intervention Model: Parallel Assignment|Masking: Single (Participant)|Primary Purpose: Treatment	R
NCT04311177	Losartan for Patients With COVID-19 Not Requiring Hospitalization	Allocation: Randomized|Intervention Model: Parallel Assignment|Masking: Quadruple (Participant, Care Provider, Investigator, Outcomes Assessor)|Primary Purpose: Treatment	R
NCT04330495	Randomized, Controlled, Double-blind Clinical Trial Comparing the Efficacy and Safety of Chemoprophylaxis With Hydroxychloroquine in Patients Under Biological Treatment and / or JAK Inhibitors in the Prevention of SARS-CoV-2 Infection	Allocation: Randomized|Intervention Model: Parallel Assignment|Masking: Double (Participant, Investigator)|Primary Purpose: Prevention	R
NCT04280705	Adaptive COVID-19 Treatment Trial (ACTT)	Allocation: Randomized|Intervention Model: Parallel Assignment|Masking: Double (Participant, Investigator)|Primary Purpose: Treatment	R
NCT04333654	Hydroxychloroquine in Outpatient Adults With COVID-19	Allocation: Randomized|Intervention Model: Parallel Assignment|Masking: Quadruple (Participant, Care Provider, Investigator, Outcomes Assessor)|Primary Purpose: Treatment	R
NCT04321928	Personalized Health Education Against the Health Damage of Novel Coronavirus (COVID-19) Outbreak in Hungary	Allocation: Randomized|Intervention Model: Parallel Assignment|Masking: Double (Participant, Outcomes Assessor)|Primary Purpose: Prevention	R
NCT04326452	Treating COVID-19 With a Bidirectional Oxygenation Valve	Intervention Model: Single Group Assignment|Masking: None (Open Label)|Primary Purpose: Treatment	NR
NCT04332666	Angiotensin-(1,7) Treatment in COVID-19: the ATCO Trial	Allocation: Randomized|Intervention Model: Parallel Assignment|Masking: Triple (Participant, Investigator, Outcomes Assessor)|Primary Purpose: Treatment	R
NCT04324463	Anti-Coronavirus Therapies to Prevent Progression of Coronavirus Disease 2019 (COVID-19) Trial	Allocation: Randomized|Intervention Model: Parallel Assignment|Masking: None (Open Label)|Primary Purpose: Treatment	R
NCT04334967	Hydroxychloroquine in Patients With Newly Diagnosed COVID-19 Compared to Standard of Care	Allocation: Randomized|Intervention Model: Parallel Assignment|Masking: Single (Outcomes Assessor)|Primary Purpose: Treatment	R
NCT04320238	Experimental Trial of rhIFNα Nasal Drops to Prevent 2019-nCOV in Medical Staff	Allocation: Non-Randomized|Intervention Model: Parallel Assignment|Masking: None (Open Label)|Primary Purpose: Prevention	NR
NCT04332991	Outcomes Related to COVID-19 Treated With Hydroxychloroquine Among In-patients With Symptomatic Disease	Allocation: Randomized|Intervention Model: Parallel Assignment|Masking: Quadruple (Participant, Care Provider, Investigator, Outcomes Assessor)|Primary Purpose: Treatment	R
NCT04327388	Sarilumab COVID-19	Allocation: Randomized|Intervention Model: Parallel Assignment|Masking: Quadruple (Participant, Care Provider, Investigator, Outcomes Assessor)|Primary Purpose: Treatment	R
NCT04321174	COVID-19 Ring-based Prevention Trial With Lopinavir/Ritonavir	Allocation: Randomized|Intervention Model: Parallel Assignment|Masking: Single (Outcomes Assessor)|Primary Purpose: Prevention	R
NCT04324073	Cohort Multiple Randomized Controlled Trials Open-label of Immune Modulatory Drugs and Other Treatments in COVID-19 Patients - Sarilumab Trial - CORIMUNO-19 - SARI	Allocation: Randomized|Intervention Model: Parallel Assignment|Masking: None (Open Label)|Primary Purpose: Treatment	R
NCT04338009	Elimination or Prolongation of ACE Inhibitors and ARB in Coronavirus Disease 2019	Allocation: Randomized|Intervention Model: Parallel Assignment|Masking: Single (Participant)|Primary Purpose: Treatment	R
NCT04281693	A New Screening Strategy for 2019 Novel Coronavirus Infection	Intervention Model: Single Group Assignment|Masking: None (Open Label)|Primary Purpose: Screening	NR
NCT04283461	Safety and Immunogenicity Study of 2019-nCoV Vaccine (mRNA-1273) for Prophylaxis SARS CoV-2 Infection	Allocation: Non-Randomized|Intervention Model: Sequential Assignment|Masking: None (Open Label)|Primary Purpose: Prevention	NR
NCT04324190	DIgital Online SuPport for COVID-19 StrEss	Allocation: Randomized|Intervention Model: Sequential Assignment|Masking: Single (Care Provider)|Primary Purpose: Treatment	R
NCT04338958	Ruxolitinib in Covid-19 Patients With Defined Hyperinflammation	Intervention Model: Single Group Assignment|Masking: None (Open Label)|Primary Purpose: Treatment	NR
NCT04299724	Safety and Immunity of Covid-19 aAPC Vaccine	Intervention Model: Single Group Assignment|Masking: None (Open Label)|Primary Purpose: Treatment	NR
NCT04338126	Tranexamic Acid (TXA) and Corona Virus 2019 (COVID19) in Inpatients	Allocation: Randomized|Intervention Model: Parallel Assignment|Masking: Quadruple (Participant, Care Provider, Investigator, Outcomes Assessor)|Primary Purpose: Treatment	R
NCT04326790	The GReek Study in the Effects of Colchicine in Covid-19 cOmplications Prevention	Allocation: Randomized|Intervention Model: Parallel Assignment|Masking: None (Open Label)|Primary Purpose: Treatment	R
NCT04335097	Sensor Based Vital Signs Monitoring of Covid 19 Patients During Home Isolation	Allocation: Randomized|Intervention Model: Parallel Assignment|Masking: None (Open Label)|Primary Purpose: Supportive Care	R
NCT04303507	Chloroquine/ Hydroxychloroquine Prevention of Coronavirus Disease (COVID-19) in the Healthcare Setting	Allocation: Randomized|Intervention Model: Parallel Assignment|Masking: Double (Participant, Investigator)|Primary Purpose: Prevention	R
NCT04334850	Use of a Respiratory Multiplex PCR and Procalcitonin to Reduce Antibiotics Exposure in Patients With Severe Confirmed COVID-19 Pneumonia	Allocation: Randomized|Intervention Model: Parallel Assignment|Masking: None (Open Label)|Primary Purpose: Treatment	R
NCT04337918	Nitric Oxide Releasing Solutions to Prevent and Treat Mild/Moderate COVID-19 Infection	Allocation: Randomized|Intervention Model: Parallel Assignment|Masking: Single (Outcomes Assessor)|Primary Purpose: Prevention	R
NCT04276896	Immunity and Safety of Covid-19 Synthetic Minigene Vaccine	Intervention Model: Single Group Assignment|Masking: None (Open Label)|Primary Purpose: Treatment	NR
NCT04326426	ODYSSEY: A Study to Investigate the Efficacy of Tradipitant in Treating Severe or Critical COVID-19 Infection	Allocation: Randomized|Intervention Model: Parallel Assignment|Masking: Triple (Participant, Care Provider, Investigator)|Primary Purpose: Treatment	R
NCT04322565	Colchicine Efficacy in COVID-19 Pneumonia	Allocation: Randomized|Intervention Model: Parallel Assignment|Masking: None (Open Label)|Primary Purpose: Treatment	R
NCT04323514	Use of Ascorbic Acid in Patients With COVID 19	Intervention Model: Single Group Assignment|Masking: None (Open Label)|Primary Purpose: Treatment	NR
NCT04324528	Cytokine Adsorption in Severe COVID-19 Pneumonia Requiring Extracorporeal Membrane Oxygenation	Allocation: Randomized|Intervention Model: Single Group Assignment|Masking: None (Open Label)|Primary Purpose: Treatment	R
NCT04273763	Evaluating the Efficacy and Safety of Bromhexine Hydrochloride Tablets Combined With Standard Treatment/ Standard Treatment in Patients With Suspected and Mild Novel Coronavirus Pneumonia (COVID-19)	Allocation: Randomized|Intervention Model: Sequential Assignment|Masking: None (Open Label)|Primary Purpose: Treatment	R
NCT04334629	LIBA Trial in COVID-19	Allocation: Randomized|Intervention Model: Parallel Assignment|Masking: Double (Investigator, Outcomes Assessor)|Primary Purpose: Treatment	R
NCT04322344	Escin in Patients With Covid-19 Infection	Allocation: Non-Randomized|Intervention Model: Parallel Assignment|Masking: Double (Participant, Care Provider)|Primary Purpose: Supportive Care	NR
NCT04312243	NO Prevention of COVID-19 for Healthcare Providers	Allocation: Randomized|Intervention Model: Parallel Assignment|Masking: None (Open Label)|Primary Purpose: Prevention	R
NCT04340050	COVID-19 Convalescent Plasma	Intervention Model: Single Group Assignment|Masking: None (Open Label)|Primary Purpose: Treatment	NR
NCT04313127	A Phase I Clinical Trial in 18-60 Adults	Allocation: Non-Randomized|Intervention Model: Sequential Assignment|Masking: None (Open Label)|Primary Purpose: Prevention	NR
NCT04336748	HCQ for Primary Prophylaxis Against COVID19 in Health-care Workers	Allocation: Randomized|Intervention Model: Parallel Assignment|Masking: Triple (Participant, Care Provider, Investigator)|Primary Purpose: Prevention	NA
NCT04327401	COVID-19-associated ARDS Treated With Dexamethasone: Alliance Covid-19 Brasil III	Allocation: Randomized|Intervention Model: Parallel Assignment|Masking: None (Open Label)|Primary Purpose: Treatment	R
NCT04324606	A Study of a Candidate COVID-19 Vaccine (COV001)	Allocation: Randomized|Intervention Model: Sequential Assignment|Masking: Single (Participant)|Primary Purpose: Treatment	R
NCT04333732	CROWN CORONATION: Chloroquine RepurpOsing to healthWorkers for Novel CORONAvirus mitigaTION	Allocation: Randomized|Intervention Model: Parallel Assignment|Masking: Single (Participant)|Primary Purpose: Prevention	R
NCT04293887	Efficacy and Safety of IFN-α2β in the Treatment of Novel Coronavirus Patients	Allocation: Randomized|Intervention Model: Parallel Assignment|Masking: None (Open Label)|Primary Purpose: Treatment	R
NCT04311697	Intravenous Aviptadil for COVID-19 Associated Acute Respiratory Distress	Allocation: Randomized|Intervention Model: Parallel Assignment|Masking: Quadruple (Participant, Care Provider, Investigator, Outcomes Assessor)|Primary Purpose: Treatment	R
NCT04328467	Pre-exposure Prophylaxis for SARS-Coronavirus-2	Allocation: Randomized|Intervention Model: Parallel Assignment|Masking: Quadruple (Participant, Care Provider, Investigator, Outcomes Assessor)|Primary Purpose: Treatment	R
NCT04305457	Nitric Oxide Gas Inhalation Therapy for Mild/Moderate COVID-19	Allocation: Randomized|Intervention Model: Parallel Assignment|Masking: None (Open Label)|Primary Purpose: Treatment	R
NCT04338698	Hydroxychloroquine, Oseltamivir and Azithromycin for the Treatment of COVID-19 Infection: An RCT	Allocation: Randomized|Intervention Model: Parallel Assignment|Masking: Double (Investigator, Outcomes Assessor)|Primary Purpose: Treatment	R
NCT04334265	Efficacy and Safety of Anluohuaxian in the Treatment of Rehabilitation Patients With Corona Virus Disease 2019	Allocation: Randomized|Intervention Model: Parallel Assignment|Masking: None (Open Label)|Primary Purpose: Treatment	R
NCT04334148	Healthcare Worker Exposure Response and Outcomes of Hydroxychloroquine	Allocation: Randomized|Intervention Model: Parallel Assignment|Masking: Triple (Participant, Care Provider, Investigator)|Primary Purpose: Prevention	R
NCT04333589	A Prospective Study on Corona Virus Disease 2019 Patients Whose Nucleic Acids Changed From Negative to Positive	Allocation: Randomized|Intervention Model: Parallel Assignment|Masking: None (Open Label)|Primary Purpose: Treatment	R
NCT04328480	The ECLA PHRI COLCOVID Trial	Allocation: Randomized|Intervention Model: Parallel Assignment|Masking: None (Open Label)|Primary Purpose: Treatment	R
NCT04310228	Favipiravir Combined With Tocilizumab in the Treatment of Corona Virus Disease 2019	Allocation: Randomized|Intervention Model: Parallel Assignment|Masking: None (Open Label)|Primary Purpose: Treatment	R
NCT04302519	Novel Coronavirus Induced Severe Pneumonia Treated by Dental Pulp Mesenchymal Stem Cells	Intervention Model: Single Group Assignment|Masking: None (Open Label)|Primary Purpose: Treatment	NR
NCT04331054	Protective Role of Inhaled Steroids for Covid-19 Infection	Allocation: Randomized|Intervention Model: Parallel Assignment|Masking: None (Open Label)|Primary Purpose: Treatment	R
NCT04285190	The Effect of T89 on Improving Oxygen Saturation and Clinical Symptoms in Patients With COVID-19	Allocation: Randomized|Intervention Model: Parallel Assignment|Masking: None (Open Label)|Primary Purpose: Treatment	R
NCT04316377	Norwegian Coronavirus Disease 2019 Study	Allocation: Randomized|Intervention Model: Parallel Assignment|Masking: None (Open Label)|Primary Purpose: Treatment	R
NCT04326036	Use of cSVF Via IV Deployment for Residual Lung Damage After Symptomatic COVID-19 Infection	Allocation: Non-Randomized|Intervention Model: Parallel Assignment|Masking: None (Open Label)|Primary Purpose: Treatment	NR
NCT04261907	Evaluating and Comparing the Safety and Efficiency of ASC09/Ritonavir and Lopinavir/Ritonavir for Novel Coronavirus Infection	Allocation: Randomized|Intervention Model: Parallel Assignment|Masking: None (Open Label)|Primary Purpose: Treatment	R
NCT04278963	Yinhu Qingwen Decoction for the Treatment of Mild / Common CoVID-19	Allocation: Randomized|Intervention Model: Parallel Assignment|Masking: Double (Participant, Outcomes Assessor)|Primary Purpose: Treatment	R
NCT04331613	Safety and Efficacy of CAStem for Severe COVID-19 Associated With/Without ARDS	Intervention Model: Single Group Assignment|Masking: None (Open Label)|Primary Purpose: Treatment	NR
NCT04252118	Mesenchymal Stem Cell Treatment for Pneumonia Patients Infected With 2019 Novel Coronavirus	Allocation: Non-Randomized|Intervention Model: Parallel Assignment|Masking: None (Open Label)|Primary Purpose: Treatment	NR
NCT04338568	Screening COVID by Point-of-care Lung Ultrasound: a Validation Study	Allocation: Non-Randomized|Intervention Model: Single Group Assignment|Masking: None (Open Label)|Primary Purpose: Diagnostic	NR
NCT04252885	The Efficacy of Lopinavir Plus Ritonavir and Arbidol Against Novel Coronavirus Infection	Allocation: Randomized|Intervention Model: Parallel Assignment|Masking: None (Open Label)|Primary Purpose: Treatment	R
NCT04310865	Yinhu Qingwen Granula for the Treatment of Severe CoVID-19	Allocation: Randomized|Intervention Model: Parallel Assignment|Masking: Quadruple (Participant, Care Provider, Investigator, Outcomes Assessor)|Primary Purpose: Prevention	R
NCT04273646	Study of Human Umbilical Cord Mesenchymal Stem Cells in the Treatment of Novel Coronavirus Severe Pneumonia	Allocation: Randomized|Intervention Model: Parallel Assignment|Masking: None (Open Label)|Primary Purpose: Treatment	R
NCT04322396	Proactive Prophylaxis With Azithromycin and Chloroquine in Hospitalized Patients With COVID-19	Allocation: Randomized|Intervention Model: Parallel Assignment|Masking: Quadruple (Participant, Care Provider, Investigator, Outcomes Assessor)|Primary Purpose: Treatment	R
NCT04319445	Mindfulness During COVID-19	Intervention Model: Single Group Assignment|Masking: None (Open Label)|Primary Purpose: Other	NR
NCT04291729	Evaluation of Ganovo （Danoprevir ） Combined With Ritonavir in the Treatment of Novel Coronavirus Infection	Intervention Model: Single Group Assignment|Masking: None (Open Label)|Primary Purpose: Treatment	NR
NCT04308668	Post-exposure Prophylaxis / Preemptive Therapy for SARS-Coronavirus-2	Allocation: Randomized|Intervention Model: Parallel Assignment|Masking: Quadruple (Participant, Care Provider, Investigator, Outcomes Assessor)|Primary Purpose: Treatment	R
NCT04322773	Anti-il6 Treatment of Serious COVID-19 Disease With Threatening Respiratory Failure	Allocation: Randomized|Intervention Model: Sequential Assignment|Masking: None (Open Label)|Primary Purpose: Treatment	R
NCT04276688	Lopinavir/ Ritonavir, Ribavirin and IFN-beta Combination for nCoV Treatment	Allocation: Randomized|Intervention Model: Parallel Assignment|Masking: None (Open Label)|Primary Purpose: Treatment	R
NCT04298060	DAS181 for Patients With Severe Hospitalized Flu and SAD-RVs (COVID-19)	Allocation: Randomized|Intervention Model: Parallel Assignment|Masking: Triple (Participant, Care Provider, Investigator)|Primary Purpose: Treatment	R
NCT04331808	CORIMUNO-19 - Tocilizumab Trial - TOCI (CORIMUNO-TOCI)	Allocation: Randomized|Intervention Model: Parallel Assignment|Masking: None (Open Label)|Primary Purpose: Treatment	R
NCT04325906	Early PP With HFNC Versus HFNC in COVID-19 Induced Moderate to Severe ARDS	Allocation: Randomized|Intervention Model: Parallel Assignment|Masking: None (Open Label)|Primary Purpose: Treatment	R
NCT04337008	Renin Angiotesnin System - CoronaVirus	Allocation: Non-Randomized|Intervention Model: Parallel Assignment|Masking: None (Open Label)|Primary Purpose: Diagnostic	NR
NCT04296643	Medical Masks vs N95 Respirators for COVID-19	Allocation: Randomized|Intervention Model: Parallel Assignment|Masking: Single (Outcomes Assessor)|Primary Purpose: Prevention	R
NCT04325893	Hydroxychloroquine Versus Placebo in COVID-19 Patients at Risk for Severe Disease	Allocation: Randomized|Intervention Model: Parallel Assignment|Masking: Double (Participant, Investigator)|Primary Purpose: Treatment	R
NCT04330300	Coronavirus ACEi/ARB Investigation	Allocation: Randomized|Intervention Model: Parallel Assignment|Masking: None (Open Label)|Primary Purpose: Prevention	R
NCT04268537	Immunoregulatory Therapy for 2019-nCoV	Allocation: Randomized|Intervention Model: Parallel Assignment|Masking: Single (Participant)|Primary Purpose: Treatment	R
NCT04340349	Low-dose Hydroxychloroquine and Bromhexine: a Novel Regimen for COVID-19 Prophylaxis in Healthcare Professionals	Allocation: Randomized|Intervention Model: Parallel Assignment|Masking: Triple (Participant, Care Provider, Investigator)|Primary Purpose: Prevention	R
NCT04327505	Safety and Efficacy of Hyperbaric Oxygen for ARDS in Patients With COVID-19	Allocation: Randomized|Intervention Model: Parallel Assignment|Masking: None (Open Label)|Primary Purpose: Treatment	R
NCT04261426	The Efficacy of Intravenous Immunoglobulin Therapy for Severe 2019-nCoV Infected Pneumonia	Allocation: Randomized|Intervention Model: Parallel Assignment|Masking: None (Open Label)|Primary Purpose: Treatment	R
NCT04255017	A Prospective/Retrospective,Randomized Controlled Clinical Study of Antiviral Therapy in the 2019-nCoV Pneumonia	Allocation: Randomized|Intervention Model: Parallel Assignment|Masking: Single (Participant)|Primary Purpose: Treatment	R
NCT04254874	A Prospective/Retrospective,Randomized Controlled Clinical Study of Interferon Atomization in the 2019-nCoV Pneumonia	Allocation: Randomized|Intervention Model: Parallel Assignment|Masking: Single (Participant)|Primary Purpose: Treatment	R
NCT04334434	Telerehabilitation in Individuals Over 65 Years of Age Having Social Isolation Due to Coronavirus (Covid-19)	Allocation: Randomized|Intervention Model: Parallel Assignment|Masking: Single (Participant)|Primary Purpose: Prevention	R
NCT04261270	A Randomized,Open,Controlled Clinical Study to Evaluate the Efficacy of ASC09F and Ritonavir for 2019-nCoV Pneumonia	Allocation: Randomized|Intervention Model: Parallel Assignment|Masking: Single (Participant)|Primary Purpose: Treatment	R
NCT04263402	The Efficacy of Different Hormone Doses in 2019-nCoV Severe Pneumonia	Allocation: Randomized|Intervention Model: Parallel Assignment|Masking: Single (Participant)|Primary Purpose: Treatment	R
NCT04320277	Baricitinib in Symptomatic Patients Infected by COVID-19: an Open-label, Pilot Study.	Allocation: Non-Randomized|Intervention Model: Crossover Assignment|Masking: None (Open Label)|Primary Purpose: Treatment	NR
NCT04325867	Integrated Distance Management Strategy for Patients With Cardiovascular Diseases in the Context of COVID-19	Intervention Model: Single Group Assignment|Masking: None (Open Label)|Primary Purpose: Health Services Research	NR
NCT04288713	Eculizumab (Soliris) in Covid-19 Infected Patients		NA
NCT04329533	Effects of Using Mobile App on Perceived Stress During Coronavirus (COVID 19) Pandemic	Allocation: Randomized|Intervention Model: Parallel Assignment|Masking: None (Open Label)|Primary Purpose: Supportive Care	R
NCT04275388	Xiyanping Injection for the Treatment of New Coronavirus Infected Pneumonia	Allocation: Randomized|Intervention Model: Parallel Assignment|Masking: None (Open Label)|Primary Purpose: Treatment	R
NCT04279197	Treatment of Pulmonary Fibrosis Due to 2019-nCoV Pneumonia With Fuzheng Huayu	Allocation: Randomized|Intervention Model: Parallel Assignment|Masking: Double (Participant, Investigator)|Primary Purpose: Treatment	R
NCT04264858	Treatment of Acute Severe 2019-nCoV Pneumonia With Immunoglobulin From Cured Patients	Allocation: Non-Randomized|Intervention Model: Parallel Assignment|Masking: None (Open Label)|Primary Purpose: Treatment	NR
NCT04335279	Evaluation of the Scleroderma Patient-centered Intervention Network COVID-19 Home-isolation Activities Together Program	Allocation: Randomized|Intervention Model: Parallel Assignment|Masking: None (Open Label)|Primary Purpose: Supportive Care	R
NCT04340414	Safety and Effectiveness of Low-flow ECMO Driving by CVVH Machine in Severe NCP	Intervention Model: Single Group Assignment|Masking: None (Open Label)|Primary Purpose: Treatment	NR
NCT04306055	Blood Donor Recruitment During Epidemic of COVID-19	Allocation: Randomized|Intervention Model: Parallel Assignment|Masking: None (Open Label)|Primary Purpose: Health Services Research	R
NCT04338906	Combination Therapy With Camostat Mesilate + Hydroxychloroquine for COVID-19	Allocation: Randomized|Intervention Model: Parallel Assignment|Masking: Quadruple (Participant, Care Provider, Investigator, Outcomes Assessor)|Primary Purpose: Treatment	R
NCT04326114	Effectiveness and Safety of Respiratory Training in the Prevention and Severity of COVID-19	Allocation: Randomized|Intervention Model: Parallel Assignment|Masking: Single (Outcomes Assessor)|Primary Purpose: Prevention	R
NCT04302766	Expanded Access Remdesivir (RDV; GS-5734™)		NA
NCT04260594	Clinical Study of Arbidol Hydrochloride Tablets in the Treatment of Pneumonia Caused by Novel Coronavirus	Allocation: Randomized|Intervention Model: Parallel Assignment|Masking: None (Open Label)|Primary Purpose: Treatment	R
NCT04244591	Glucocorticoid Therapy for Novel CoronavirusCritically Ill Patients With Severe Acute Respiratory Failure	Allocation: Randomized|Intervention Model: Parallel Assignment|Masking: None (Open Label)|Primary Purpose: Treatment	R
NCT04338802	Efficacy and Safety of Nintedanib in the Treatment of Pulmonary Fibrosis in Patients With Moderate to Severe COVID -19	Allocation: Randomized|Intervention Model: Parallel Assignment|Masking: None (Open Label)|Primary Purpose: Treatment	R
NCT04282902	A Study to Evaluate the Efficacy and Safety of Pirfenidone With Novel Coronavirus Infection	Allocation: Randomized|Intervention Model: Parallel Assignment|Masking: None (Open Label)|Primary Purpose: Treatment	R
NCT04333251	Study Testing Convalescent Plasma vs Best Supportive Care	Allocation: Randomized|Intervention Model: Parallel Assignment|Masking: None (Open Label)|Primary Purpose: Treatment	R
NCT04252274	Efficacy and Safety of Darunavir and Cobicistat for Treatment of Pneumonia Caused by 2019-nCoV	Allocation: Randomized|Intervention Model: Parallel Assignment|Masking: None (Open Label)|Primary Purpose: Treatment	R
NCT04261517	Efficacy and Safety of Hydroxychloroquine for Treatment of Pneumonia Caused by 2019-nCoV ( HC-nCoV )	Allocation: Randomized|Intervention Model: Parallel Assignment|Masking: None (Open Label)|Primary Purpose: Treatment	R
NCT04269525	Umbilical Cord(UC)-Derived Mesenchymal Stem Cells(MSCs) Treatment for the 2019-novel Coronavirus(nCOV) Pneumonia	Intervention Model: Single Group Assignment|Masking: None (Open Label)|Primary Purpose: Prevention	NR
NCT04326075	Early CPAP in COVID Patients With Respiratory Failure.	Allocation: Randomized|Intervention Model: Parallel Assignment|Masking: None (Open Label)|Primary Purpose: Treatment	R
NCT04264533	Vitamin C Infusion for the Treatment of Severe 2019-nCoV Infected Pneumonia	Allocation: Randomized|Intervention Model: Parallel Assignment|Masking: Triple (Participant, Care Provider, Outcomes Assessor)|Primary Purpose: Treatment	R
NCT04251871	Treatment and Prevention of Traditional Chinese Medicines (TCMs) on 2019-nCoV Infection	Allocation: Randomized|Intervention Model: Parallel Assignment|Masking: None (Open Label)|Primary Purpose: Treatment	R
NCT04275245	Clinical Study of Anti-CD147 Humanized Meplazumab for Injection to Treat With 2019-nCoV Pneumonia	Intervention Model: Single Group Assignment|Masking: None (Open Label)|Primary Purpose: Treatment	NR
NCT04280224	NK Cells Treatment for Novel Coronavirus Pneumonia	Allocation: Randomized|Intervention Model: Parallel Assignment|Masking: None (Open Label)|Primary Purpose: Treatment	R
NCT04335851	Video-Based Exercises and Well-Being During Social Isolation	Allocation: Non-Randomized|Intervention Model: Parallel Assignment|Masking: Single (Participant)|Primary Purpose: Prevention	NR
NCT04320056	Closed-Loop Oxygen to Verify That Healthcare Workers Interventions Decrease During Pneumonia	Allocation: Randomized|Intervention Model: Parallel Assignment|Masking: None (Open Label)|Primary Purpose: Other	R
NCT04276987	A Pilot Clinical Study on Inhalation of Mesenchymal Stem Cells Exosomes Treating Severe Novel Coronavirus Pneumonia	Intervention Model: Single Group Assignment|Masking: None (Open Label)|Primary Purpose: Treatment	NR
NCT04319900	Clinical Trial of Favipiravir Tablets Combine With Chloroquine Phosphate in the Treatment of Novel Coronavirus Pneumonia	Allocation: Randomized|Intervention Model: Parallel Assignment|Masking: Double (Participant, Care Provider)|Primary Purpose: Treatment	R
NCT04246242	A Randomized Multicenter Controlled Clinical Trial of Arbidol in Patients With 2019 Novel Coronavirus (2019-nCoV)	Allocation: Randomized. Intervention model: Parallel Assignment. Primary purpose: Treatment. Masking: Single (Participant).	R
ChiCTR2000029935	A Single-arm Clinical Trial for Chloroquine Phosphate in the treatment of Novel Coronavirus Pneumonia 2019 (COVID-19)	Single arm	NR
ChiCTR2000029941	A randomized controlled trial for Traditional Chinese Medicine in the treatment for Novel Coronavirus Pneumonia (COVID-19)	Parallel	NR
ChiCTR2000029939	A Single-blind, Randomized, Controlled Clinical Trial for Chloroquine Phosphate in the treatment of Novel Coronavirus Pneumonia 2019 (COVID-19)	Parallel	NR
ChiCTR2000029947	A Randomized Controlled Trial for Qingyi No. 4 Compound in the treatment of Convalescence Patients of Novel Coronavirus Pneumonia (COVID-19)	Parallel	NR
ChiCTR2000029850	Study on convalescent plasma treatment for severe patients with novel coronavirus pneumonia (COVID-19)	Non randomized control	NR
ChiCTR2000029814	Clinical Trial for Integrated Chinese and Western Medicine in the Treatment of Children with Novel Coronavirus Pneumonia (COVID-19)	Non randomized control	NR
ChiCTR2000029869	A multicenter, randomized, controlled trial for integrated Chinese and western medicine in the treatment of ordinary novel coronavirus pneumonia (COVID-19) based on the ' Internal and External Relieving -Truncated Torsion' strategy	Parallel	NR
ChiCTR2000029811	Clinical Study for Anti-aging Active Freeze-dried Powder Granules in the Treatment of Acute Novel Coronavirus Pneumonia (COVID-19)	Parallel	NR
ChiCTR2000029867	The efficacy and safety of carrimycin treatment in patients with novel coronavirus pneumonia (COVID-19): a multicenter, randomized, open-label, controlled trial	Parallel	NR
ChiCTR2000029849	Application of Regulating Intestinal Flora in the Treatment of Severe Novel Coronavirus Pneumonia (COVID-19)	Parallel	NR
ChiCTR2000029855	A randomized, open and controlled clinical trial for traditional Chinese medicine in the treatment of novel coronavirus pneumonia (COVID-19)	Parallel	NR
ChiCTR2000029789	Randomized controlled trial for TCM syndrome differentiation treatment impacting quality of life of post-discharge patients with novel coronavirus pneumonia (COVID-19)	Parallel	NR
ChiCTR2000029822	A randomized controlled trial for honeysuckle decoction in the treatment of patients with novel coronavirus (COVID-19) infection	Parallel	NR
ChiCTR2000029778	Clinical Study for Traditional Chinese Medicine Combined With Western Medicine in Treatment of Novel Coronavirus Pneumonia (COVID-19)	Non randomized control	NR
ChiCTR2000029853	A randomized, open-label, controlled clinical trial for azvudine in the treatment of novel coronavirus pneumonia (COVID-19)	Parallel	NR
ChiCTR2000029813	Clinical Trial for Tanreqing Capsules in the Treatment of Novel Coronavirus Pneumonia (COVID-19)	Parallel	NR
ChiCTR2000029806	Immunomodulatory Therapy for Severe Novel Coronavirus Pneumonia (COVID-19)	Parallel	NR
ChiCTR2000029777	A multicenter, randomized, controlled trial for integrated chinese and western medicine in the treatment of novel coronavirus pneumonia (COVID-19) based on the 'Truncated Torsion' strategy	Parallel	NR
ChiCTR2000029776	A randomized, open-label, blank-controlled, multicenter trial for Polyinosinic-Polycytidylic Acid Injection in the treatment of novel coronavirus pneumonia (COVID-19)	Parallel	NR
ChiCTR2000029819	Ba-Bao-Dan in the adjuvant therapy of novel coronavirus pneumonia (COVID-19) patients	Non randomized control	NR
ChiCTR2000029790	Clinical study for the integration of traditional Chinese and western medicine in the treatment of novel coronavirus pneumonia (COVID-19)	Parallel	NR
ChiCTR2000029788	Traditional Chinese medicine cooperative therapy for patients with novel coronavirus pneumonia (COVID-19): a randomized controlled trial	Parallel	NR
ChiCTR2000029769	Babaodan Capsule used for the adjuvant treatment of severe novel coronavirus pneumonia (COVID-19)	Parallel	NR
ChiCTR2000029765	A multicenter, randomized controlled trial for the efficacy and safety of tocilizumab in the treatment of new coronavirus pneumonia (COVID-19)	Parallel	NR
ChiCTR2000029763	The efficacy of traditional chinese medicine on Novel Coronavirus Pneumonia (COVID-19) patients treated in square cabin hospital: a prospective, randomized controlled trial	Parallel	NR
ChiCTR2000029656	A randomized, open-label study to evaluate the efficacy and safety of low-dose corticosteroids in hospitalized patients with novel coronavirus pneumonia (COVID-19)	Parallel	NR
ChiCTR2000029768	A randomized, open, controlled trial for diammonium glycyrrhizinate enteric-coated capsules combined with vitamin C tablets in the treatment of common novel coronavirus pneumonia (COVID-19) in the basic of clinical standard antiviral treatment to evaluate the safety and efficiency	Parallel	NR
ChiCTR2000029756	Clinical study of nebulized Xiyanping injection in the treatment of novel coronavirus pneumonia (COVID-19)	Parallel	NR
ChiCTR2000029742	A randomized, parallel controlled trial for the efficacy and safety of Sodium Aescinate Injection in the treatment of patients with pneumonia (COVID-19)	Parallel	NR
ChiCTR2000029741	Efficacy of Chloroquine and Lopinavir/ Ritonavir in mild/general novel coronavirus (CoVID-19) infections: a prospective, open-label, multicenter randomized controlled clinical study	Parallel	NR
ChiCTR2000029747	Effect evaluation and prognosis of Chinese medicine based on Novel Coronavirus Pneumonia (COVID-19)	Parallel	NR
ChiCTR2000029739	A Multicenter, Randomized, Parallel Controlled Clinical Study of Hydrogen-Oxygen Nebulizer to Improve the Symptoms of Patients With Novel Coronavirus Pneumonia (COVID-19)	Parallel	NR
ChiCTR2000029639	Study for Mental health and psychological status of doctors, nurses and patients in novel coronavirus pneumonia (COVID-19) designated hospital and effect of interventions	Factorial	NR
ChiCTR2000029636	Efficacy and safety of aerosol inhalation of vMIP in the treatment of novel coronavirus pneumonia (COVID-19): a single arm clinical trial	Single arm	NR
ChiCTR2000029621	Clinical study of arbidol hydrochloride tablets in the treatment of novel coronavirus pneumonia (COVID-19)	Parallel	NR
ChiCTR2000029601	Community based prevention and control for Chinese medicine in the treatment of novel coronavirus pneumonia (COVID-19) in the isolate suspected and confirmed population	Parallel	NR
ChiCTR2000029569	Safety and efficacy of umbilical cord blood mononuclear cells conditioned medium in the treatment of severe and critically novel coronavirus pneumonia (COVID-19): a randomized controlled trial	Parallel	NR
ChiCTR2000029602	Clinical study for community based prevention and control strategy of novel coronavirus pneumonia (COVID-19) in the isolate suspected and confirmed population	Parallel	NR
ChiCTR2000029600	Clinical study for safety and efficacy of Favipiravir in the treatment of novel coronavirus pneumonia (COVID-19)	Non randomized control	NR
ChiCTR2000029609	A prospective, open-label, multiple-center study for the efficacy of chloroquine phosphate in patients with novel coronavirus pneumonia (COVID-19)	Non randomized control	NR
ChiCTR2000029606	Clinical Study for Human Menstrual Blood-Derived Stem Cells in the Treatment of Acute Novel Coronavirus Pneumonia (COVID-19)	Parallel	NR
ChiCTR2000029542	Study for the efficacy of chloroquine in patients with novel coronavirus pneumonia (COVID-19)	Non randomized control	NR
ChiCTR2000029539	A randomized, open-label study to evaluate the efficacy and safety of Lopinavir-Ritonavir in patients with mild novel coronavirus pneumonia (COVID-19)	Parallel	NR
ChiCTR2000029572	Safety and efficacy of umbilical cord blood mononuclear cells in the treatment of severe and critically novel coronavirus pneumonia(COVID-19): a randomized controlled clinical trial	Parallel	NR
ChiCTR2000029559	Therapeutic effect of hydroxychloroquine on novel coronavirus pneumonia (COVID-19)	Parallel	NR
ChiCTR2000029605	A randomized, open-label, blank-controlled, multicenter trial for Shuang-Huang-Lian oral solution in the treatment of ovel coronavirus pneumonia (COVID-19)	Parallel	NR
ChiCTR2000029603	A Randomized, Open-Label, Multi-Centre Clinical Trial Evaluating and Comparing the Safety and Efficiency of ASC09/Ritonavir and Lopinavir/Ritonavir for Confirmed Cases of Novel Coronavirus Pneumonia (COVID-19)	Parallel	NR
ChiCTR2000029544	A randomized controlled trial for the efficacy and safety of Baloxavir Marboxil, Favipiravir tablets in novel coronavirus pneumonia (COVID-19) patients who are still positive on virus detection under the current antiviral therapy	Parallel	NR
ChiCTR2000029541	A randomised, open, controlled trial for darunavir/cobicistat or Lopinavir/ritonavir combined with thymosin a1 in the treatment of novel coronavirus pneumonia (COVID-19)	Parallel	NR
ChiCTR2000029589	An open, prospective, multicenter clinical study for the efficacy and safety of Reduning injection in the treatment of ovel coronavirus pneumonia (COVID-19)	Non randomized control	NR
ChiCTR2000029578	Chinese medicine prevention and treatment program for novel coronavirus pneumonia (COVID-19): a perspective, sing-arm trial	Single arm	NR
ChiCTR2000029438	A randomized controlled trial of integrated TCM and Western Medicine in the treatment of severe novel coronavirus pneumonia (COVID-19)	Parallel	NR
ChiCTR2000029468	A real-world study for lopinavir/ritonavir (LPV/r) and emtritabine (FTC) / Tenofovir alafenamide Fumarate tablets (TAF) regimen in the treatment of novel coronavirus pneumonia (COVID-19)	Non randomized control	NR
ChiCTR2000029558	Recommendations of Integrated Traditional Chinese and Western Medicine for Diagnosis and Treatment of Novel Coronavirus Pneumonia (COVID-19) in Sichuan Province	Single arm	NR
ChiCTR2000029548	Randomized, open-label, controlled trial for evaluating of the efficacy and safety of Baloxavir Marboxil, Favipiravir, and Lopinavir-Ritonavir in the treatment of novel coronavirus pneumonia (COVID-19) patients	Parallel	NR
ChiCTR2000029518	Chinese medicine prevention and treatment program for novel coronavirus pneumonia (COVID-19): a perspective, double-blind, placebo, randomised controlled trial	Parallel	NR
ChiCTR2000029517	Chinese medicine prevention and treatment program for suspected novel coronavirus pneumonia (COVID-19): a perspective, double-blind, placebo, randomised controlled trial	Parallel	NR
ChiCTR2000029435	Randomized controlled trial for traditional Chinese medicine in the prevention of novel coronavirus pneumonia (COVID-19) in high risk population	Parallel	NR
ChiCTR2000029461	A Randomized Controlled Trial for Integrated Traditional Chinese Medicine and Western Medicine in the Treatment of Common Type Novel Coronavirus Pneumonia (COVID-19)	Parallel	NR
ChiCTR2000029460	The effect of shadowboxing for pulmonary function and quality of life in patients with novel coronavirus pneumonia (COVID-19) in rehabilitation period	Parallel	NR
ChiCTR2000029436	A single arm study for evaluation of integrated traditional Chinese and western medicine in the treatment of novel coronavirus pneumonia (COVID-19)	Non randomized control	NR
ChiCTR2000029418	Chinese Herbal medicine for Severe nevel coronavirus pneumonia (COVID-19): a Randomized Controlled Trial	Parallel	NR
ChiCTR2000029495	Traditional Chinese Medicine, Psychological Intervention and Investigation of Mental Health for Patients With Novel Coronavirus Pneumonia (COVID-19) in Convalescent Period	Parallel	NR
ChiCTR2000029493	Traditional Chinese Medicine for Pulmonary Fibrosis, Pulmonary Function and Quality of Life in Patients With Novel Coronavirus Pneumonia (COVID-19) in Convalescent Period: a Randomized Controlled Trial	Parallel	NR
ChiCTR2000029459	The effect of pulmonary rehabilitation for pulmonary function and quality of life in patients with novel coronavirus pneumonia (COVID-19) in rehabilitation period	Parallel	NR
ChiCTR2000029439	Combination of traditional Chinese medicine and western medicine in the treatment of common type novel coronavirus pneumonia (COVID-19)	Parallel	NR
ChiCTR2000029400	Clinical Controlled Trial for Traditional Chinese Medicine in the treatment of Novel Coronavirus Pneumonia (COVID-19)	Non randomized control	NR
ChiCTR2000029432	A Real World Study for the Efficacy and Safety of Large Dose Tanreqing Injection in the Treatment of Patients with Novel Coronavirus Pneumonia (COVID-19)	Sequential	NR
ChiCTR2000029431	Clinical study for the remedy of M1 macrophages target in the treatment of novel coronavirus pneumonia (COVID-19)	Parallel	NR
ChiCTR2000029381	A prospective comparative study for Xue-Bi-Jing injection in the treatment of novel coronavirus pneumonia (COVID-19)	Non randomized control	NR
ChiCTR2000030179	Experimental study of novel coronavirus pneumonia rehabilitation plasma therapy severe novel coronavirus pneumonia (COVID-19)	Parallel	NR
ChiCTR2000030173	Key techniques of umbilical cord mesenchymal stem cells for the treatment of novel coronavirus pneumonia (COVID-19) and clinical application demonstration	Parallel	NR
ChiCTR2000030166	Randomized, parallel control, open trial for Qing-Wen Bai-Du-Yin combined with antiviral therapy in the treatment of novel coronavirus pneumonia (COVID-19)	Parallel	NR
ChiCTR2000030188	Clinical Study on Syndrome Differentiation of TCM in Treating Severe and Critical novel coronavirus pneumonia (COVID-19)	Parallel	NR
ChiCTR2000030170	Study for safety and efficacy of Jakotinib hydrochloride tablets in the treatment severe and acute exacerbation patients of novel coronavirus pneumonia (COVID-19)	Factorial	NR
ChiCTR2000030167	Clinical Trial for Recombinant Human Interleukin-2 in the Treatment of Novel Coronavirus Pneumonia (COVID-19)	Parallel	NR
ChiCTR2000030165	Clinical study for ozonated autohemotherapy in the treatment of Novel Coronavirus Pneumonia (COVID-19)	Factorial	NR
ChiCTR2000030113	Randomized controlled trial for safety and efficacy of Favipiravir in the treatment of novel coronavirus pneumonia (COVID-19) with poorly responsive ritonavir/ritonavir	Parallel	NR
ChiCTR2000030138	Clinical Trial for Human Mesenchymal Stem Cells in the Treatment of Severe Novel Coronavirus Pneumonia (COVID-19)	Parallel	NR
ChiCTR2000030117	A multicenter, randomized, open, parallel controlled trial for the evaluation of the effectiveness and safety of Xiyanping injection in the treatment of common type novel coronavirus pneumonia (COVID-19)	Parallel	NR
ChiCTR2000030118	A clinical study for ''Huo-Shen'' particles in the treatment of novel coronavirus pneumonia (COVID-19)	Parallel	NR
ChiCTR2000030116	Safety and effectiveness of human umbilical cord mesenchymal stem cells in the treatment of acute respiratory distress syndrome of severe novel coronavirus pneumonia (COVID-19)	Dose comparison	NR
ChiCTR2000030090	A Prospective Randomized Controlled Trial for Home Exercise Prescription Intervention During Epidemic of Novel Coronary Pneumonia (COVID-19) in College Students	Parallel	NR
ChiCTR2000030093	Study for application of simplified cognitive-behavioral therapy for related emergency psychological stress reaction of medical providers working in the position of treatment and control of novel coronavirus pneumonia (COVID-19)	Non randomized control	NR
ChiCTR2000030084	A multicenter study for efficacy of intelligent psychosomatic adjustment system intervention in the treatment of novel coronavirus pneumonia (COVID-19) patients with mild to moderate anxiety and depression	Parallel	NR
ChiCTR2000030136	Humanistic Care in Patients With Novel Coronavirus Pneumonia (COVID-19)	Non randomized control	NR
ChiCTR2000030102	A multicenter randomized controlled trial for ozone autohemotherapy in the treatment of novel coronavirus pneumonia (COVID-19)	Parallel	NR
ChiCTR2000030058	A multicenter, randomized, double-blind, controlled clinical trial for leflunomide in the treatment of novel coronavirus pneumonia (COVID-19)	Parallel	NR
ChiCTR2000030043	Shen-Fu injection in the treatment of severe novel coronavirus pneumonia (COVID-19): a multicenter, randomized, open-label, controlled trial	Parallel	NR
ChiCTR2000030041	A single-arm, single-center clinical trial for Azivudine tablets in the treatment of adult novel coronavirus pneumonia (COVID-19)	Single arm	NR
ChiCTR2000030089	A clinical study for the efficacy and safety of Adalimumab Injection in the treatment of patients with severe novel coronavirus pneumonia (COVID-19)	Parallel	NR
ChiCTR2000030088	Umbilical cord Wharton's Jelly derived mesenchymal stem cells in the treatment of severe novel coronavirus pneumonia (COVID-19)	Parallel	NR
ChiCTR2000030046	A single arm trial to evaluate the efficacy and safety of anti-2019-nCoV inactivated convalescent plasma in the treatment of novel coronavirus pneumonia patient (COVID-19)	Single arm	NR
ChiCTR2000030034	Traditional Chinese Medicine in the treatment of novel coronavirus pneumonia (COVID-19): a multicentre, randomized controlled trial	Parallel	NR
ChiCTR2000030033	A study for the intervention of Xiangxue antiviral oral solution and Wu-Zhi-Fang-Guan-Fang on close contacts of novel coronavirus pneumonia (COVID-19)	Parallel	NR
ChiCTR2000030029	A multi-center study on the efficacy and safety of suramin sodium in adult patients with novel coronavirus pneumonia (COVID-19)	Single arm	NR
ChiCTR2000030027	Traditional Chinese medicine cooperative therapy for patients with Novel coronavirus pneumonia (COVID-19) and its effect on spermatogenesis: a randomized controlled trial	Single arm	NR
ChiCTR2000030054	A prospective, open label, randomized, control trial for chloroquine or hydroxychloroquine in patients with mild and common novel coronavirus pulmonary (COVIP-19)	Parallel	NR
ChiCTR2000030039	Clinical study for infusing convalescent plasma to treat patients with new coronavirus pneumonia (COVID-19)	Non randomized control	NR
ChiCTR2000030016	Basic and clinical study of inhalation of inactivated mycobacterium vaccine in the treatment of Novel coronavirus pneumonia (COVID-19)	Parallel	NR
ChiCTR2000030007	Multicenter randomized controlled trial for rhG-CSF in the treatment of novel coronavirus pneumonia (COVID-19)	Parallel	NR
ChiCTR2000030012	Development of anti-2019-nCoV therapeutic antibody from the recovered novel coronavirus pneumonia patients (COVID-19)	Sequential	NR
ChiCTR2000030010	A randomized, double-blind, parallel-controlled, trial to evaluate the efficacy and safety of anti-SARS-CoV-2 virus inactivated plasma in the treatment of severe novel coronavirus pneumonia patients (COVID-19)	Parallel	NR
ChiCTR2000030006	A randomized controlled trial for the efficacy of ozonated autohemotherapy in the treatment of Novel Coronavirus Pneumonia (COVID-19)	Parallel	NR
ChiCTR2000030001	The efficacy and safety of Triazavirin for 2019 novel coronary pneumonia (COVID-19): a multicenter, randomized, double blinded, placebo-controlled trial	Parallel	NR
ChiCTR2000030020	The clinical application and basic research related to mesenchymal stem cells to treat novel coronavirus pneumonia (COVID-19)	Sequential	NR
ChiCTR2000030000	An open, controlled clinical trial for evaluation of ganovo combined with ritonavir and integrated traditional Chinese and Western medicine in the treatment of novel coronavirus infection (COVID-19)	Non randomized control	NR
ChiCTR2000029956	Chinese Medicine Promotes Rehabilitation Recommendations after 2019 Novel Coronavirus Infection (COVID-19)	Parallel	NR
ChiCTR2000029996	A randomized, open-label, controlled trial for the efficacy and safety of Farpiravir Tablets in the treatment of patients with novel coronavirus pneumonia (COVID-19)	Parallel	NR
ChiCTR2000029999	A clinical study for probiotics in the regulation of intestinal function and microflora structure of novel coronavirus pneumonia (COVID-19)	Factorial	NR
ChiCTR2000029992	A prospective, randomized, open label, controlled trial for chloroquine and hydroxychloroquine in patients with severe novel coronavirus pneumonia (COVID-19)	Parallel	NR
ChiCTR2000030003	Optimization Protocal of Integrated Traditional Chinese and Western Medicine in the Treatment for Novel Coronavirus Pneumonia (COVID-19)	Parallel	NR
ChiCTR2000030002	Clinical study of novel NLRP Inflammasome inhibitor (Tranilast) in the treatment of novel coronavirus pneumonia (COVID-19)	Parallel	NR
ChiCTR2000029994	Liu-Zi-Jue Qigong and Acupressure Therapy for Pulmonary Function and Quality of Life in Patient with Severe novel coronavirus pneumonia (COVID-19): A Randomized Controlled Trial	Parallel	NR
ChiCTR2000029978	A randomized controlled trial for the efficacy of Dao-Yin in the prevention and controlling novel coronavirus pneumonia (COVID-19)	Parallel	NR
ChiCTR2000029989	A randomized controlled Trial for therapeutic efficacy of Recombinant Human Interferon alpha 1b Eye Drops in the treatment of elderly with novel coronavirus pneumonia (COVID-19)	Parallel	NR
ChiCTR2000029988	Clinical Study of Chloroquine Phosphate in the Treatment of Severe Novel Coronavirus Pneumonia (COVID-19)	Parallel	NR
ChiCTR2000029781	A multicenter, randomized, open and controlled trial for the efficacy and safety of Kang-Bing-Du granules in the treatment of novel coronavirus pneumonia (COVID-19)	Parallel	NR
ChiCTR2000029740	Efficacy of therapeutic effects of hydroxycholoroquine in novel coronavirus pneumonia (COVID-19) patients(randomized open-label control clinical trial)	Parallel	NR
ChiCTR2000029990	Clinical trials of mesenchymal stem cells for the treatment of pneumonitis caused by novel coronavirus pneumonia (COVID-19)	Parallel	NR
ChiCTR2000029960	Comparative study for integrate Chinese and conventional medicine the the treatment of novel coronavirus pneumonia (COVID-19) in Hu'nan province	Non randomized control	NR
ChiCTR2000029972	A randomized controlled trial for the Efficacy of Ultra Short Wave Electrotherapy in the treatment of Novel Coronavirus Pneumonia (COVID-19)	Parallel	NR
ChiCTR2000029974	A prospective, multicenter, open-label, randomized, parallel-controlled trial for probiotics to evaluate efficacy and safety in patients infected with 2019 novel coronavirus pneumonia (COVID-19)	Parallel	NR
ChiCTR2000029803	A prospective, randomized, open-label, controlled clinical study to evaluate the preventive effect of hydroxychloroquine on close contacts after exposure to the Novel Coronavirus Pneumonia (COVID-19)	Parallel	NR
ChiCTR2000029780	A multicenter, randomized, open, controlled trial for the efficacy and safety of Shen-Qi Fu-Zheng injection in the treatment of novel coronavirus pneumonia (COVID-19)	Parallel	NR
ChiCTR2000029851	A multicenter, randomized controlled trial for the efficacy and safety of Alpha lipoic acid (iv) in the treatment of patients of severe novel coronavirus pneumonia (COVID-19)	Parallel	NR
ChiCTR2000029954	Efficacy and safety of honeysuckle oral liquid in the treatment of novel coronavirus pneumonia (COVID-19): a multicenter, randomized, controlled, open clinical trial	Parallel	NR
ChiCTR2000030433	Application of Rehabilitation and Lung Eight-segment Exercise in Home Rehabilitation of Survivors from novel coronavirus pneumonia (COVID-19)	Single arm	NR
ChiCTR2000030418	Application of rehabilitation lung exercise eight-segment exercise in patients with novel coronavirus pneumonia (COVID-19)	Parallel	NR
ChiCTR2000030420	A Clinical Trial Study for the Influence of TCM Psychotherapy on Negative Emotion of Patients with Novel Coronavirus Pneumonia (COVID-19) Based on Network Platform	Parallel	NR
ChiCTR2000030386	Study for moxibustion in the preventing of novel coronavirus pneumonia (COVID-19)	Sequential	NR
ChiCTR2000030432	Application of rehabilitation and Lung eight-segment exercise in front-line nurses in the prevention of novel coronavirus pneumonia (COVID-19) epidemic	Parallel	NR
ChiCTR2000030398	A randomized, double-blind, placebo-controlled trial for evaluation of the efficacy and safety of bismuth potassium citrate capsules in the treatment of patients with novel coronavirus pneumonia (COVID-19).	Parallel	NR
ChiCTR2000030333	A randomized, open-label controlled trial for the efficacy and safety of Pirfenidone in patients with severe and critical novel coronavirus pneumonia (COVID-19)	Parallel	NR
ChiCTR2000030442	Combination of Tocilizumab, IVIG and CRRT in severe patients with novel coronavirus pneumonia (COVID-19)	Non randomized control	NR
ChiCTR2000030424	A single-center, single-arm clinical trial for azvudine in the treatment of novel coronavirus pneumonia (COVID-19)	Single arm	NR
ChiCTR2000030317	Clinical study for a new type of Gastroscope isolation mask for preventing and controlling the novel coronavirus pneumonia (COVID-19) Epidemic period	Parallel	NR
ChiCTR2000030314	Traditional Chinese medicine Ma-Xing-Shi-Gan-Tang and Sheng-Jiang-San in the treatment of children with novel coronavirus pneumonia (COVID-19)	Single arm	NR
ChiCTR2000030324	Traditional Chinese Medicine 'Zang-Fu Point-pressing' massage for children with novel coronavirus pneumonia (COVID-19)	Non randomized control	NR
ChiCTR2000030300	Umbilical cord mesenchymal stem cells (hucMSCs) in the treatment of high risk novel coronavirus pneumonia (COVID-19) patients	Non randomized control	NR
ChiCTR2000030262	Clinical study for combination of anti-viral drugs and type I interferon and inflammation inhibitor TFF2 in the treatment of novel coronavirus pneumonia (COVID-19)	Sequential	NR
ChiCTR2000030260	Clinical study for individualized nutritional assessment and supportive treatment of novel coronavirus pneumonia (COVID-19) patients in Tibetan Plateau	Parallel	NR
ChiCTR2000030265	Study for continuous renal replacement therapy with adsorption filter in the treatment of the novel coronavirus pneumonia (COVID-19)	Parallel	NR
ChiCTR2000030215	Study for the efficacy of Kangguan No. 1-3 prescription in the treatment of novel coronavirus pneumonia (COVID19)	Parallel	NR
ChiCTR2000030196	A multicenter, single arm, open label trial for the efficacy and safety of CMAB806 in the treatment of cytokine release syndrome of novel coronavirus pneumonia (COVID-19)	Single arm	NR
ChiCTR2000030261	A study for the key technology of mesenchymal stem cells exosomes atomization in the treatment of novel coronavirus pneumonia (COVID-19)	Parallel	NR
ChiCTR2000030255	Efficacy and Safety of Jing-Yin Granule in the treatment of novel coronavirus pneumonia (COVID-19) wind-heat syndrome	Parallel	NR
ChiCTR2000030259	Evaluation Danorevir sodium tablets combined with ritonavir in the treatment of novel coronavirus pneumonia (COVID-19): a randomized, open and controlled trial	Parallel	NR
ChiCTR2000030258	A multicenter, randomized, controlled trial for efficacy and safety of hydrogen inhalation in the treatment of novel coronavirus pneumonia (COVID-19) patients	Single arm	NR
ChiCTR2000030022	A parallel, randomized controlled clinical trial for the efficacy and safety of Pediatric Huatanzhike granules (containing ipecacuanha tincture) in the treatment of mild and moderate novel coronavirus pneumonia (COVID-19)	Parallel	NR
ChiCTR2000030013	A prospective clinical study for recombinant human interferon alpha 1b spray in the prevention of novel coronavirus (COVID-19) infection in highly exposed medical staffs.	Non randomized control	NR
ChiCTR2000030218	Study of Pinavir / Ritonavir Tablets (Trade Name: Kelizhi) Combined with Xiyanping Injection for Novel Coronavirus Pneumonia (COVID-19)	Parallel	NR
ChiCTR2000030219	Study for evaluation of integrated traditional Chinese and Western Medicine in the treatment of Novel Coronavirus Pneumonia (COVID-19)	Sequential	NR
ChiCTR2000030091	A prospective randomized controlled trial for the home exercise prescription intervention in nursing students during epidemic of novel coronary pneumonia (COVID-19)	Parallel	NR
ChiCTR2000029991	A randomized, open-label, controlled trial for the safety and efficiency of Kesuting syrup and Keqing capsule in the treatment of mild and moderate novel coronavirus pneumonia (COVID-19)	Parallel	NR
ChiCTR2000029755	A randomized, open, parallel-controlled clinical trial on the efficacy and safety of Jingyebaidu granules in treating novel coronavirus pneumonia (COVID-19)	Parallel	NR
ChiCTR2000029975	Single arm study for exploration of chloroquine phosphate aerosol inhalation in the treatment of novel coronavirus pneumonia (COVID-19)	Single arm	NR
ChiCTR2000030225	Clinical Reseach of Acupuncture in the treatment of Novel Coronavirus Pneumonia (COVID-19)	Parallel	NR
ChiCTR2000029387	Comparative effectiveness and safety of ribavirin plus interferon-alpha, lopinavir/ritonavir plus interferon-alpha and ribavirin plus lopinavir/ritonavir plus interferon-alphain in patients with mild to moderate novel coronavirus pneumonia	Parallel	NR
ChiCTR2000029386	Effectiveness of glucocorticoid therapy in patients with severe novel coronavirus pneumonia: a randomized controlled trial	Parallel	NR
ChiCTR2000029899	Evaluation the Efficacy and Safety of Hydroxychloroquine Sulfate in Comparison with Phosphate Chloroquine in Mild and Commen Patients with Novel Coronavirus Pneumonia (COVID-19): a Randomized, Open-label, Parallel, Controlled Trial	Parallel	NR
ChiCTR2000029898	Evaluation the Efficacy and Safety of Hydroxychloroquine Sulfate in Comparison with Phosphate Chloroquine in Severe Patients with Novel Coronavirus Pneumonia (COVID-19): a Randomized, Open-Label, Parallel, Controlled Trial	Parallel	NR
ChiCTR2000030535	Multi-Center Clinical Study on the Treatment of Patients with Novel Coronavirus Pneumonia (COVID-19) by Ebastine	Parallel	NR
ChiCTR2000030522	Efficacy and safety of Ma-Xing-Gan-Shi decoction in the treatment of novel coronavirus pneumonia (COVID-19)	Parallel	NR
ChiCTR2000030503	Extracorporeal blood purification therapy using Li's Artifical Liver System for patients with severe novel coronavirus pneumonia (COVID19) patient	Non randomized control	NR
ChiCTR2000030540	Research for the mechanism of improvement of novel coronavirus pneumonia (COVID-19) patients' pulmonary exudation by continuous renal replacement therapy	Parallel	NR
ChiCTR2000030627	Study for using the healed novel coronavirus pneumonia (COVID-19) patients plasma in the treatment of severe critical cases	Parallel	NR
ChiCTR2000030518	Zedoary Turmeric Oil for Injection in the treatment of Novel Coronavirus Pneumonia (COVID-19): a randomized, open, controlled trial	Parallel	NR
ChiCTR2000030487	A single-center, single-arm clinical trial for azvudine in the treatment of novel coronavirus pneumonia (COVID-19)	Single arm	NR
ChiCTR2000030578	Clinical Prediction and Intervention of Pulmonary Function Impairment in Patients with Novel Coronavirus Pneumonia (COVID-19)	Parallel	NR
ChiCTR2000030490	To evaluate the efficacy and safety of diammonium glycyrrhizinate enteric-coated capsules combined with hydrogen-rich water in the treatment of novel coronavirus pneumonia (COVID-19)	Single arm	NR
ChiCTR2000030472	An open and controlled clinical study to evaluate the efficacy and safety of Ganovo combined with ritonavir in the treatment of novel coronavirus pneumonia (COVID-19)	Non randomized control	NR
ChiCTR2000030471	Efficacy and safety of lipoic acid injection in reducing the risk of progression in common patients with novel coronavirus pneumonia (COVID-19)	Parallel	NR
ChiCTR2000030484	HUMSCs and Exosomes Treating Patients with Lung Injury following Novel Coronavirus Pneumonia (COVID-19)	Parallel	NR
ChiCTR2000030481	The clinical value of corticosteroid therapy timing in the treatment of novel coronavirus pneumonia (COVID-19): a prospective randomized controlled trial	Parallel	NR
ChiCTR2000030467	A Randomized Controlled Trial for the Influence of TCM Psychotherapy on Negative Emotion of Patients with Novel Coronavirus Pneumonia (COVID-19) Based on Network Platform	Parallel	NR
ChiCTR2000030469	A randomized parallel controlled trial for LIUSHENWAN in Treatment of Novel Coronavirus Pneumonia (COVID-19)	Parallel	NR
ChiCTR2000030475	Cytosorb in Treating Critically Ill Hospitalized Adult Patients with novel coronavirus pneumonia (COVID-19)	Single arm	NR
ChiCTR2000030480	Randomized, open, blank controlled trial for the efficacy and safety of recombinant human interferon alpha 1beta in the treatment of Wuhan patients with novel coronavirus pneumonia (COVID-19)	Parallel	NR
ChiCTR2000030479	Study for the Effectiveness and Safety of Yi-Qi Hua-shi Jie-Du-Fang in the Treatment of the Novel Coronavirus Pneumonia (COVID-19)	Parallel	NR
ChiCTR2000029993	A pilot study for Integrated Chinese and Western Medicine in the treatment of non-critical novel coronavirus pneumonia (COVID-19)	Parallel	NR
ChiCTR2000029638	A Multicenter, Randomized, Controlled trial for Recombinant Super-Compound Interferon (rSIFN-co) in the Treatment of 2019 Novel Coronavirus (2019-nCoV) Infected Pneumonia	Parallel	NR
ChiCTR2000030477	oXiris Membrane in Treating Critically Ill Hospitalized Adult Patients with novel coronavirus pneumonia (COVID-19)	Single arm	NR
ChiCTR2000029550	Recommendations for Diagnosis and Treatment of Influenza Patients in the Hospital of Chengdu University of Traditional Chinese Medicine Under the Raging of Novel Coronavirus Pneumonia (COVID-19)	Factorial	NR
ChiCTR2000029580	Severe novel coronavirus pneumonia (COVID-19) patients treated with ruxolitinib in combination with mesenchymal stem cells: a prospective, single blind, randomized controlled clinical trial	Parallel	NR
ChiCTR2000029434	A randomized, open-label, blank-controlled trial for Lian-Hua Qing-Wen Capsule /Granule in the treatment of novel coronavirus pneumonia (COVID-19)	Parallel	NR
ChiCTR2000029433	A randomized, open-label, blank-controlled trial for Lian-Hua Qing-Wen Capsule/Granule in the treatment of suspected novel coronavirus pneumonia (COVID-19)	Parallel	NR
ChiCTR2000029757	Convalescent plasma for the treatment of severe and critical novel coronavirus pneumonia (COVID-19): a prospective randomized controlled trial	Parallel	NR
ChiCTR2000029549	Recommendations of Integrated Traditional Chinese and Western Medicine for Novel Coronavirus Pneumonia (COVID-19)	Parallel	NR
ChiCTR2000029479	Research for Traditional Chinese Medicine Technology Prevention and Control of Novel Coronavirus Pneumonia (COVID-19) in the Community Population	Cluster randomization	R
ChiCTR2000029308	A randomized, controlled open-label trial to evaluate the efficacy and safety of lopinavir-ritonavir in hospitalized patients with novel coronavirus pneumonia (COVID-19)	Parallel	NR
ChiCTR2000030896	Clinical Application and Theoretical Discussion of Fu-Zheng Qing-Fei Thought in Treating Non-Critical Novel Coronavirus Pneumonia (COVID-19)	Single arm	NR
ChiCTR2000030897	Evaluation of the effect of taking Newgen beta-gluten probiotic composite powder to nutrition intervention of patients with novel coronavirus pneumonia (COVID-19)	Parallel	NR
ChiCTR2000030892	Efficacy and Safety of Pirfenidone in the Treatment of Severe Post-Novel Coronavirus Pneumonia (COVID-19) Fibrosis: a prospective exploratory experimental medical study	Parallel	NR
ChiCTR2000030894	Favipiravir Combined With Tocilizumab in the Treatment of novel coronavirus pneumonia (COVID-19) - A Multicenter, Randomized, Controlled Trial	Parallel	NR
ChiCTR2000030864	Traditional Chinese Medicine for novel coronavirus pneumonia (COVID-19)	Non randomized control	NR
ChiCTR2000030853	Evaluation of the protective effect of dexmedetomidine on patients with severe novel coronavirus pneumonia (COVID-19)	Sequential	NR
ChiCTR2000030855	Study for the effect of external diaphragmatic pacing assisted invasive ventilation and weaning in patients with severe novel coronavirus pneumonia (COVID-19)	Sequential	NR
ChiCTR2000030836	Novel coronavirus pneumonia (COVID-19) combined with Chinese and Western medicine based on ''Internal and External Relieving -Truncated Torsion'' strategy	Non randomized control	NR
ChiCTR2000030841	Exploratory study for Immunoglobulin From Cured COVID-19 Patients in the Treatment of Acute Severe novel coronavirus pneuvirus (COVID-19)	Non randomized control	NR
ChiCTR2000030849	Investigation on psychological status of novel coronavirus pneumonia (COVID-19) rehabilitation patients in Zhengzhou City and research on coping strategies	Sequential	NR
ChiCTR2000030835	Clinical study for the efficacy of Mesenchymal stem cells (MSC) in the treatment of severe novel coronavirus pneumonia (COVID-19)	Single arm	NR
ChiCTR2000030832	Study for the pathogenesis and effective intervention of mood disorders caused by the novel coronavirus pneumonia (COVID-19)	Parallel	NR
ChiCTR2000030810	Clinical observation and evaluation of traditional Chinese medicine in the treatment of novel coronavirus pneumonia (COVID-19) in Hubei 672 Orthopaedics Hospital of Integrated Chinese&Western Medicine	Cross-sectional	NR
ChiCTR2000030804	Exocarpium Citri Grandis Relieves Symptoms of Novel Coronavirus Pneunomia (COVID-19): a Randomized Controlled Clinical Trial	Parallel	NR
ChiCTR2000030779	A clinical trial for Ulinastatin Injection in the treatment of patients with severe novel coronavirus pneumonia (COVID-19)	Parallel	NR
ChiCTR2000030759	Study for the therapeutic effect and mechanism of traditional Chinese medicine in the treatment of novel coronavirus pneumonia (COVID-19)	Parallel	NR
ChiCTR2000030761	Continuous renal replacement therapy (CRRT) alleviating inflammatory response in severe patients with novel coronavirus pneumonia (COVID-19) associated with renal injury: A Prospective study	Single arm	NR
ChiCTR2000030773	Application of blood purification in the treatment of novel coronavirus pneumonia (COVID-19)	Cohort study	NR
ChiCTR2000030751	Clinical Research for Traditional Mongolian Medicine in the treatment of novel coronavirus pneumonia (COVID-19)	Sequential	NR
ChiCTR2000030750	A clinical study for effectiveness and safety evaluation for recombinant chimeric COVID-19 epitope DC vaccine in the treatment of novel coronavirus pneumonia	Parallel	NR
ChiCTR2000030720	Prognosis Investigation and Intervention Study on Patients with novel coronavirus pneumonia (COVID-19) in recovery period Based on Community Health Management	Parallel	NR
ChiCTR2000030744	Clinical Application of ECMO(or Ultra-Protective Lung Mechanical Ventilation) in the Treatment of Patients with ARDS due to novel Coronavirus Pneumonia (COVID-19)	Non randomized control	NR
ChiCTR2000030718	Randomized controlled trial for Chloroquine Phosphate in the Treatment of novel coronavirus pneumonia (COVID-19)	Parallel	NR
ChiCTR2000030701	A randomized, parallel controlled open-label trial for the efficacy and safety of Prolongin (Enoxaparin Sodium Injection) in the treatment of adult patients with novel coronavirus pneumonia (COVID-19)	Parallel	NR
ChiCTR2000030702	Plasma of the convalescent in the treatment of novel coronavirus pneumonia (COVID-19) common patient: a prospective clinical trial	Parallel	NR
ChiCTR2000030700	Study for the efficacy and safety of Prolongin (Enoxaparin Sodium Injection) in treatment of novel coronavirus pneumonia (COVID-19) adult common patients	Parallel	NR
ChiCTR2000030703	A randomized, blinded, controlled, multicenter clinical trial to evaluate the efficacy and safety of Ixekizumab combined with conventional antiviral drugs in patients with novel coronavirus pneumonia (COVID-19)	Parallel	NR
ChiCTR2000030545	Efficacy and safety of honeysuckle oral liquid in the treatment of novel coronavirus pneumonia (COVID-19): a multicenter, randomized, controlled, open clinical trial	Parallel	NR
ChiCTR2000030580	Efficacy and safety of tozumab combined with adamumab(Qletli) in severe and critical patients with novel coronavirus pneumonia (COVID-19)	Parallel	NR
ChiCTR2000030681	An anaesthesia procedure and extubation strategy for reducing patient agitation and cough after extubation that can be used to prevent the spread of Novel Coronavirus Pneumonia (COVID-19) and other infectious viruses in the operating Room	Parallel	NR
ChiCTR2000030388	Efficacy and safety of Xue-Bi-Jing injection in the treatment of severe cases of novel coronavirus pneumonia (COVID-19)	Parallel	NR
ChiCTR2000030476	Study for meditation assists for the rehabilitation of patients with novel coronaviruse pneumonia (COVID-19)	Parallel	NR
ChiCTR2000030187	Clinical study for Lopinavir and Ritonavir in the treatment of novel coronavirus pneumonia (COVID-19)	Parallel	NR
ChiCTR2000031139	Safety and Effectiveness of Human embryonic stem cell-derived M cells (CAStem) for Pulmonary Fibrosis Correlated with novel coronavirus pneumonia (COVID-19)	Sequential	NR
ChiCTR2000031089	A medical records based study for Tou-Jie-Qu-Wen Granules in the Treatment of mild and moderate patients with novel coronavirus pneumonia (COVID-19)	Non randomized control	NR
ChiCTR2000031138	Prospective exploratory clinical research on the efficacy and safety of pirfenidone capsules in the treatment of severe novel coronavirus pneumonia (COVID-19)	Parallel	NR
ChiCTR2000031090	Psychological Support for Diagnosed Patients with novel coronavirus pneumonia (COVID-19)	Parallel	NR
ChiCTR2000031023	Perioperative immune prediction and intervention of tumor patients undergoing surgery during the novel coronavirus pneumonia (COVID-19) outbreak period	Historical control	NR
ChiCTR2000030989	Internet based Solution Focused Brief Therapy treating adolescent anxiety under the novel coronavirus pneumonia (COVID-19) outbreak: A randomized controlled trial	Parallel	NR
ChiCTR2000030987	A Randomized Controlled Trial for Favipiravir Tablets Combine With Chloroquine Phosphate in the Treatment of Novel Coronavirus Pneumonia (COVID-19)	Parallel	NR
ChiCTR2000030996	Effect of Auricular point pressing on insomnia of novel coronavirus pneumonia (COVID-19) patients: a randomized controlled trial.	Parallel	NR
ChiCTR2000030939	Preliminary evaluation of the safety and efficacy of oral LL-37 antiviral peptide (CAS001) in the treatment of novel coronavirus pneumonia (COVID-19)	Non randomized control	NR
ChiCTR2000030946	Effects of different VTE prevention methods on the prognosis of hospitalized patients with novel coronavirus pneumonia (COVID-19)	Non randomized control	NR
ChiCTR2000030933	Effectiveness of ''Liu-Zi-Jue'' combined with respiratory muscle training for respiratory function in novel coronavirus pneumonia (COVID-19) patients: a randomized controlled trial	Parallel	NR
ChiCTR2000030944	Clinical study of human NK cells and MSCs transplantation for severe novel coronavirus pneumonia (COVID-19)	Parallel	NR
ChiCTR2000030929	A randomized, double-blind, parallel-controlled trial to evaluate the efficacy and safety of anti-SARS-CoV-2 virus inactivated plasma in the treatment of severe novel coronavirus pneumonia (COVID-19)	Parallel	NR
ChiCTR2000030539	Study for clinical oral characteristics of patients with novel coronavirus pneumonia (COVID-19) and Effect of 3% hydrogen peroxide gargle on the Intraoral novel coronavirus	Case-Control study	NR
ChiCTR2000030920	Evaluation of the effect of taking tricholoma matsutake, cannabis sativa capsule and dendrobium candidum to nutrition intervention of patients with novel coronavirus pneumonia (COVID-19) during convalescence.	Parallel	NR
ChiCTR2000029868	Hydroxychloroquine treating novel coronavirus pneumonia (COVID-19): a randomized controlled, open label, multicenter trial	Parallel	NR
ChiCTR2000030922	Prospective, open-label, controlled, multicenter cohort study of long-acting interferon plus ribavirin in patients with novel coronavirus pneumonia (COVID-19)	Parallel	NR
ChiCTR2000030254	the Efficacy and Safety of Favipiravir for novel coronavirus–infected pneumonia: A multicenter, randomized, open, positive, parallel-controlled clinical study	Parallel	NR
IRCT20100228003449N28	Interferon in treatment of COVID-19	Randomization: Randomized, Blinding: Not blinded, Placebo: Not used, Assignment: Parallel, Purpose: Treatment, Randomization description: Randomization will be done according to the blocks randomization method. Regarding to the sample size, 3 patients will be include in each block. Random sequences will be created by SAS software. This is a non-blinded randomized clinical trial.	R
IRCT20160625028622N1	The effect of Noscapine on clinical and pulmonary manifestations of COVID-19 patients	Randomization: Not randomized, Blinding: Double blinded, Placebo: Not used, Assignment: Parallel, Purpose: Treatment, Blinding description: In this study patients, nurse , supervisor and researcher don't know which group of patients will use the medicine. Physician and clinicians team know about the drug and group who use the drug.	NR
ChiCTR2000029658	Nasal high-fow preoxygenation assisted fibre-optic bronchoscope intubation in patients with critical novel coronavirus pneumonia (COVID-19)	Parallel	NR
ChiCTR2000029573	A multicenter, randomized, open, controlled clinical study to evaluate the efficacy and safety of recombinant cytokine gene-derived protein injection in combination with standard therapy in patients with novel coronavirus infection	Parallel	NR
EUCTR2020-000890-25-FR	Hydroxychloroquine as a treatment for coronavirus disease COVID-19	Controlled: no Randomised: no Open: no Single blind: no Double blind: no Parallel group: no Cross over: no Other: no If controlled, specify comparator, Other Medicinial Product: no Placebo: no Other: no	NR
ChiCTR2000029496	A randomized, open label, parallel controlled trial of evaluating the efficacy of recombinant cytokine gene-derived protein injection for clearing novel coronavirus in patients with novel coronavirus pneumonia (COVID-19)	Parallel	NR
IRCT20100228003449N27	Interferon ß in treatment of COVID-19	Randomization: Randomized, Blinding: Not blinded, Placebo: Not used, Assignment: Parallel, Purpose: Treatment, Randomization description: Patients with inclusion criteria of the study will be recruited in the intervention or the control group according the permuted block randomization (5 blocks and 3 patients in each block).	R
IRCT20200316046792N1	Effect of herbal syrup and solution in treatment of COVID-19	Randomization: Randomized, Blinding: Double blinded, Placebo: Not used, Assignment: Parallel, Purpose: Treatment, Randomization description: Patients will be randomized in a 1:1 ratio into one of the treatment groups and standard of care group using computer generated randomization plan. The date and time of randomization will be recorded. Allocation concealment will be done with the sealed envel…	R
IRCT20151227025726N12	Evaluting the therapeutic and adverse effects of Interferon beta 1-a in patients with novel Coronavirus(COVID-19)	Randomization: N/A, Blinding: Not blinded, Placebo: Not used, Assignment: Single, Purpose: Treatment.	NR
IRCT20100228003449N30	Combination therapy in COVID 19	Randomization: N/A, Blinding: Not blinded, Placebo: Not used, Assignment: Single, Purpose: Treatment.	NR
JPRN-jRCTs031190226	Favipiravir in patients infected with COVID-19	single arm study, open(masking not used), uncontrolled control, single assignment, treatment purpose	NR
JPRN-jRCTs041190120	Favipiravir for SARS-CoV-infected patients	randomized controlled trial, open(masking not used), no treatment control, parallel assignment, treatment purpose	R
IRCT20100228003449N29	?Effect of sofosbuvir/ ledipasvir on COVID-19	Randomization: Randomized, Blinding: Not blinded, Placebo: Not used, Assignment: Parallel, Purpose: Treatment, Randomization description: Randomization will be done according to the blocks randomization method. Regarding to the sample size, 5 patients will be include in each block. SAS procedure PROC PLAN will be applied to generate the randomization schedule. This is a non-blinded randomized cli…	R
IRCT20200128046294N2	Study to Evaluate the Safety and Efficacy of Sofosbuvir/Daclatasvir in Participants with Moderate to Severe Coronavirus Disease (COVID-19)	Randomization: Randomized, Blinding: Single blinded, Placebo: Not used, Assignment: Parallel, Purpose: Treatment, Randomization description: Patients will be randomized in a 1:1 ratio into one of the treatment groups and standard of care group using computer generated randomization plan. The date and time of randomization will be recorded. Allocation concealment will be done with the sealed envel…	R
JPRN-jRCTs031190227	Triple combination therapy in patients infected with COVID-19	single arm study, open(masking not used), uncontrolled control, single assignment, treatment purpose	NR
ChiCTR2000031319	Safety and Efficacy Study of Allogeneic Human Dental Pulp Mesenchymal Stem Cells to Treat Severe novel coronavirus pneumonia (COVID-19) patients	Parallel	NR
ChiCTR2000031328	The protective effect of sleep psychology and music therapy of novel coronavirus pneumonia (COVID-19) mild and moderate type patients	Parallel	NR
ChiCTR2000031271	Metabolic abnormalities and rearrangement reversal treatment of patient with novel coronavirus pneumonia (COVID-19)	Parallel	NR
ChiCTR2000031272	The effectiveness of mindfulness intervention in improving people's psychological and physical well-being during novel coronavirus pneumonia (COVID-19) outbreak	Quasi-randomized controlled	NR
ChiCTR2000031203	Study for the effect of Moxibustion Guidance and Intervention based on internet for the discharged patients with novel coronavirus pneumonia (COVID-19)	Parallel	NR
ChiCTR2000031204	A multicenter, single-blind, randomized controlled clinical trial for chloroquine phosphate in the treatment of novel coronavirus pneumonia (COVID-19)	Parallel	NR
ChiCTR2000030940	Study for ''Bai-Du Duan Fang'' application on the acupoint in the treatment of general type novel coronavirus pneumonia (COVID-19)	Non randomized control	NR
ChiCTR2000030937	A randomized, open-label, controlled trial for Gu-Shen Ding-Chuan-Wan in the treatment of patients with novel coronavirus pneumonia (COVID-19) at recovery phase with Fei-Pi-Qi-Xu Zhen	Parallel	NR
ChiCTR2000031196	Efficacy and optimization of antiviral therapy for novel coronavirus pneumonia (COVID-19) patients	Non randomized control	NR
ChiCTR2000030988	A RCT for Hua-Shi Bai-Du granules in patients with novel coronavirus pneumonia (COVID-19)	Parallel	NR
ChiCTR2000030936	A real-world study for the Chinese medicines ''Xinguan 2'' and ''Xinguan 3'' in the treatment of novel coronavirus pneumonia (COVID-19)	Quasi-randomized controlled	NR
ChiCTR2000030923	The treatment and diagnosis plan of integrated traditional Chinese and Western medicine for novel coronavirus pneumonia (COVID-19)	Parallel	NR
ChiCTR2000030288	Efficacy of Traditional Chinese Medicine in the Treatment of Novel Coronavirus Pneumonia (COVID-19): a Randomized Controlled Trial	Parallel	NR
ChiCTR2000030704	Observation Of Clinical Efficacy And Safety Of Bufonis Venenum Injection In The Treatment Of Severe Novel Coronavirus Pneumonia (COVID-19)	Cross-over
ChiCTR2000030028	Clinical comparative study of PD-1 mAb in the treatment of severe and critical patients with novel coronavirus pneumonia (COVID-19)	Parallel	NR
ChiCTR2000030198	Clinical research of pulmonary rehabilitation in survivors due to severe or critial novel coronavirus pneumonia (COVID-19)	Parallel	NR
ChiCTR2000029976	The effect of Gymnastic Qigong Yangfeifang on functional recovery and quality of life in patients with mild novel coronavirus pneumonia (COVID-19)	Parallel	NR
EUCTR2020-001162-12-FR	Sarilumab COVID-19	Controlled: yes Randomised: yes Open: no Single blind: no Double blind: yes Parallel group: yes Cross over: no Other: no If controlled, specify comparator, Other Medicinial Product: no Placebo: yes Other: no Number of treatment arms in the trial: 3	R
EUCTR2020-001243-15-BE	Covid-19: A randomized, open-label, adaptive, proof-of- concept clinical trial of new antiviral drug candidates against SARS-CoV-2.	Controlled: yes Randomised: yes Open: yes Single blind: no Double blind: no Parallel group: no Cross over: no Other: no If controlled, specify comparator, Other Medicinial Product: no Placebo: no Other: yes Other specify the comparator: Best clinical practice Number of treatment arms in the trial: 2	R
EUCTR2020-000919-69-NL	Reducing health care workers absenteeism in Coronavirus 2019 pandemic nu enhancement of the immune system through vaccination with Bacillus Calmette-Guérin	Controlled: yes Randomised: yes Open: no Single blind: no Double blind: yes Parallel group: no Cross over: no Other: no If controlled, specify comparator, Other Medicinial Product: no Placebo: yes Other: no Number of treatment arms in the trial: 2	R
EUCTR2020-001224-33-DE	Systematic study of the medicine hydroxychloroquine against placebo for the treatment of adult patients with acute coronavirus disease 2019 – COVID-19	Controlled: yes Randomised: yes Open: no Single blind: no Double blind: yes Parallel group: yes Cross over: no Other: no If controlled, specify comparator, Other Medicinial Product: no Placebo: yes Other: no Number of treatment arms in the trial: 2	R
EUCTR2020-000982-18-NO	A clinical study to evaluate the efficacy of different anti-viral drugs in SARS-CoV-2 infected patients (COVID-19)	Controlled: yes Randomised: yes Open: no Single blind: no Double blind: no Parallel group: no Cross over: no Other: no If controlled, specify comparator, Other Medicinial Product: yes Placebo: no Other: yes Other specify the comparator: Standard of care Number of treatment arms in the trial: 2	R
EUCTR2020-001023-14-GB	a trial of an inhaled antiviral drug to treat or prevent severe respiratory difficulties in patients with COVID-19	Controlled: yes Randomised: yes Open: no Single blind: no Double blind: yes Parallel group: no Cross over: no Other: no If controlled, specify comparator, Other Medicinial Product: no Placebo: yes Other: no Number of treatment arms in the trial: 2	R
ISRCTN50189673	A randomised trial of treatments to prevent death in patients hospitalised with COVID-19 (coronavirus)	Randomised adaptive trial (Treatment)	R
ChiCTR2000031630	Clinical study for Celebrex in the treatment of novel coronavirus pneumonia (COVID-19)	Non randomized control	NR
ChiCTR2000031540	Study for clinical effect of rehabilitation nursing program for patients with novel coronavirus pneumonia (COVID-19)	Case-Control study	NR
ISRCTN14966673	Does point-of-care testing for coronavirus in hospital improve patient care compared to laboratory testing?	Prospective interventional non-randomised pre and post implementation study (Diagnostic)	NR
ChiCTR2000031639	Effects of a single session internet-delivered cognitive behavioral therapy for Acute Insomnia during the pandemic of novel coronavirus pneumonia (COVID-19)	Parallel	NR
ChiCTR2000031453	Efficacy and safety of Nintedanib esilate soft capsules in the treatment of pulmonary fibrosis in healed moderate to severe patients of novel coronavirus pneumonia (COVID-19): a single-center, randomized, placebo-controlled trial	Parallel	NR
ChiCTR2000031503	Application of non-invasive multichannel cardiopulmonary monitoring cloud management platform in patients with Novel Coronavirus Pneumonia (COVID-19)	Parallel	NR
ChiCTR2000031501	The efficacy of convalescent plasma in patients with critical novel coronavirus pneumonia (COVID-19): a pragmatic, prospective cohort study	Non randomized control	NR
NL8483	A weapon against COVID-19: (Social) media and influencers	<br> Randomized: No, <br> Masking: None, <br> Control: Active, <br> Group: undefined, <br> Type: 2 or more arms, non-randomized<br>	NR
NL8490	An open label randomized controlled trial of chloroquine, hydroxychloroquine or only supportive care in patients admitted with moderate to severe COVID-19	<br> Randomized: No, <br> Masking: None, <br> Control: Not applicable, <br> Group: undefined, <br> Type: 2 or more arms, randomized<br>	NR
NL8491	Countering Lung Damage in COVID-19 infection (CounterCovid) study	<br> Randomized: No, <br> Masking: Double, <br> Control: Placebo, <br> Group: undefined, <br> Type: 2 or more arms, randomized<br>	NR
ChiCTR2000031430	Clinical study of human umbilical cord mesenchymal stem cells in the treatment of novel coronavirus pneumonia (COVID-19) induced pulmonary fibrosis	Case-Control study	NR
ISRCTN16912075	RECOVERY Respiratory Support: Respiratory Strategies in patients with coronavirus COVID-19 – CPAP, high-flow nasal oxygen, and standard care	Adaptive (group-sequential), pragmatic, randomised controlled, open-label, multi-centre, effectiveness trial (Treatment)	R
ISRCTN83971151	Public health emergency SOLIDARITY trial of treatments for COVID-19 infection in hospitalized patients	Open-label randomized multicountry clinical trial (Treatment)	R
ISRCTN86534580	A trial evaluating treatments for suspected coronavirus infection in people aged 50 years and above with pre-existing conditions and those aged 65 years and above	Pragmatic open prospective individually randomised platform randomised controlled clinical trial in community care (Treatment)	R
EUCTR2020-001270-29-GB	Hydroxychloroquine for COVID 19 in moderately to severely ill hospitalized patients	Controlled: yes<br>Randomised: yes<br>Open: yes<br>Single blind: no<br>Double blind: no<br>Parallel group: yes<br>Cross over: no<br>Other: no<br>If controlled, specify comparator, Other Medicinial Product: no<br>Placebo: no<br>Other: yes<br>Other specify the comparator: Standard of care<br>Number of treatment arms in the trial: 2<br>	R
EUCTR2020-001236-10-NL	Countering Lung Damage in COVID-19 infection: the CounterCovid Study	Controlled: yes<br>Randomised: yes<br>Open: no<br>Single blind: yes<br>Double blind: no<br>Parallel group: no<br>Cross over: no<br>Other: no<br>If controlled, specify comparator, Other Medicinial Product: yes<br>Placebo: yes<br>Other: no<br>Number of treatment arms in the trial: 2<br>	R
EUCTR2020-001172-15-DK	Recombinant human angiotensin-converting enzyme 2 (rhACE2) as a treat-ment for patients with COVID-19	Controlled: yes<br>Randomised: yes<br>Open: no<br>Single blind: no<br>Double blind: yes<br>Parallel group: no<br>Cross over: no<br>Other: no<br>If controlled, specify comparator, Other Medicinial Product: no<br>Placebo: yes<br>Other: no<br>Number of treatment arms in the trial: 2<br>	R
EUCTR2020-001386-37-IT	Efficacy of Tocilizumab - COVID-19	Controlled: yes<br>Randomised: yes<br>Open: yes<br>Single blind: no<br>Double blind: no<br>Parallel group: no<br>Cross over: no<br>Other: no<br>If controlled, specify comparator, Other Medicinial Product: no<br>Placebo: no<br>Other: no<br>Number of treatment arms in the trial: 2<br>	R
ChiCTR2000031494	Clinical study for stem cells in the treatment of severe novel coronavirus pneumonia (COVID-19)	Single arm	NR
EUCTR2020-001010-38-NO	NORWEGIAN CORONAVIRUS DISEASE 2019 [NO-COVID-19] STUDY: A TRIAL TO EVALUATE THE ANTIVIRAL EFFECT OF CHLOROQUINE IN ADULT PATIENTS WITH SARS-COV-2 INFECTION	Controlled: yes<br>Randomised: yes<br>Open: yes<br>Single blind: no<br>Double blind: no<br>Parallel group: no<br>Cross over: no<br>Other: no<br>If controlled, specify comparator, Other Medicinial Product: no<br>Placebo: no<br>Other: yes<br>Other specify the comparator: Standard of care<br>Number of treatment arms in the trial: 2<br>	R
EUCTR2020-000936-23-FR	Multi-centre, adaptive, randomized trial of the safety and efficacy of treatments of COVID-19 in hospitalized adults - DisCoVeRy	Controlled: yes<br>Randomised: yes<br>Open: yes<br>Single blind: no<br>Double blind: no<br>Parallel group: yes<br>Cross over: no<br>Other: no<br>If controlled, specify comparator, Other Medicinial Product: yes<br>Placebo: no<br>Other: no<br>Number of treatment arms in the trial: 4<br>	R
ChiCTR2000031454	Clinical study for prevention and treatment of digestive tract lesions caused by novel coronavirus pneumonia (COVID-19)	Parallel	NR
ACTRN12620000448943	Expressive Writing To Combat Distress Associated With The COVID-19 Pandemic In People With Inflammatory Bowel Disease	Purpose: Treatment; Allocation: Randomised controlled trial; Masking: Blinded (masking used);Assignment: Parallel;Type of endpoint: Efficacy;	R
ACTRN12620000445976	To compare the effectiveness of two drugs (hydroxychloroquine and lopinavir/ritonavir alone or combined in treating hospitalized patients with confirmed COVID-19 compared to standard of care	Purpose: Treatment; Allocation: Randomised controlled trial; Masking: Open (masking not used);Assignment: Factorial;Type of endpoint: Efficacy;	R
EUCTR2020-001254-22-BE	Sargramostim in patients with acute hypoxic respiratory failure due to COVID-19	Controlled: yes<br>Randomised: yes<br>Open: yes<br>Single blind: no<br>Double blind: no<br>Parallel group: yes<br>Cross over: no<br>Other: no<br>If controlled, specify comparator, Other Medicinial Product: no<br>Placebo: no<br>Other: yes<br>Other specify the comparator: standard of care<br>Number of treatment arms in the trial: 2<br>	R
EUCTR2020-001039-29-GR	MANAGEMENT OF NOVEL SARS CORONAVIRUS	Controlled: no<br>Randomised: no<br>Open: yes<br>Single blind: no<br>Double blind: no<br>Parallel group: no<br>Cross over: no<br>Other: no<br>If controlled, specify comparator, Other Medicinial Product: <br>Placebo: <br>Other: <br>Number of treatment arms in the trial: 2<br>	NR
EUCTR2020-001345-38-GR	CHROLOQUINE PHOSPHATE AGAINST INFECTION BY THE NOVEL CORONAVIRUS	Controlled: no<br>Randomised: no<br>Open: yes<br>Single blind: no<br>Double blind: no<br>Parallel group: no<br>Cross over: no<br>Other: yes<br>Other trial design description: Prospective, multicenter, open, phase 2 study, one arm-non randomized<br>If controlled, specify comparator, Other Medicinial Product: no<br>Placebo: no<br>Other: no<br>	NR
ACTRN12620000417987	Chloroquine Chemorophylaxis Countermeasure against COVID-19	Purpose: Prevention; Allocation: Randomised controlled trial; Masking: Open (masking not used);Assignment: Parallel;Type of endpoint: Efficacy;	R
ACTRN12620000443998	Home rehabilitation for people with COVID-19: Implementing telehealth approaches to care	Purpose: Treatment; Allocation: Randomised controlled trial; Masking: Blinded (masking used);Assignment: Parallel;Type of endpoint: Efficacy;	R
EUCTR2020-001271-33-FR	HYCOVID - Hydroxychloroquine versus placebo chez les patients ayant une infection COVID-19 à risque d’aggravation secondaire : étude prospective multicentrique randomisée en double aveugle	Controlled: yes<br>Randomised: yes<br>Open: no<br>Single blind: no<br>Double blind: yes<br>Parallel group: yes<br>Cross over: no<br>Other: no<br>If controlled, specify comparator, Other Medicinial Product: no<br>Placebo: yes<br>Other: no<br>Number of treatment arms in the trial: 2<br>	R
EUCTR2020-001281-11-FR	Evaluation of the concentration/viral effect relationship of hydroxychloroquine in COVID-19 patients in the intensive care unit..	Controlled: no<br>Randomised: <br>Open: <br>Single blind: <br>Double blind: <br>Parallel group: <br>Cross over: <br>Other: <br>If controlled, specify comparator, Other Medicinial Product: <br>Placebo: <br>Other: <br>	NA
EUCTR2020-001275-32-DK	Anti-il6 treatment of serious COVID-19 disease with threatening respiratory failure	Controlled: yes<br>Randomised: yes<br>Open: yes<br>Single blind: no<br>Double blind: no<br>Parallel group: no<br>Cross over: no<br>Other: no<br>If controlled, specify comparator, Other Medicinial Product: no<br>Placebo: no<br>Other: yes<br>Other specify the comparator: Usual care<br>Number of treatment arms in the trial: 4<br>	R
EUCTR2020-001500-41-BE	Treatment of COVID-19 patients with anti-interleukin drugs	Controlled: yes<br>Randomised: yes<br>Open: yes<br>Single blind: no<br>Double blind: no<br>Parallel group: yes<br>Cross over: no<br>Other: no<br>If controlled, specify comparator, Other Medicinial Product: no<br>Placebo: no<br>Other: yes<br>Other specify the comparator: Standard of Care<br>Number of treatment arms in the trial: 6<br>	R
ACTRN12620000447954	Use of therapeutic drug monitoring (TDM) to optimise oral/enteral hydroxychloroquine dosing in critically ill patients with COVID-19	Purpose: Treatment; Allocation: Non-randomised trial; Masking: Open (masking not used);Assignment: Single group;Type of endpoint: Pharmacokinetics;	NR
NCT04341038	Clinical Trial to Evaluate Methylprednisolone Pulses and Tacrolimus in Patients With COVID-19 Lung Injury	Allocation: Randomized|Intervention Model: Parallel Assignment|Masking: Single (Outcomes Assessor)|Primary Purpose: Treatment	R
NCT04341116	Study of TJ003234 (Anti-GM-CSF Monoclonal Antibody) in Subjects With Severe Coronavirus Disease 2019 (COVID-19)	Allocation: Randomized|Intervention Model: Parallel Assignment|Masking: Quadruple (Participant, Care Provider, Investigator, Outcomes Assessor)|Primary Purpose: Treatment	R
NCT04341142	Assessment of Serological Techniques for Screening Patients Regarding COVID-19-COVID-SER	Intervention Model: Single Group Assignment|Masking: None (Open Label)|Primary Purpose: Diagnostic	NR
NCT04341207	Epidemiology of SARS-CoV-2 and Mortality to Covid19 Disease in French Cancer Patients	Allocation: Non-Randomized|Intervention Model: Parallel Assignment|Masking: None (Open Label)|Primary Purpose: Treatment	NR
NCT04341285	Early Versus Late ECMO Therapy in COVID-19 Induced ARDS (ECMO-VID)	Allocation: Randomized|Intervention Model: Parallel Assignment|Masking: None (Open Label)|Primary Purpose: Treatment	R
NCT04341389	A Phase II Clinical Trial to Evaluate the Recombinant Vaccine for COVID-19 (Adenovirus Vector)	Allocation: Randomized|Intervention Model: Crossover Assignment|Masking: Double (Participant, Investigator)|Primary Purpose: Prevention	R
NCT04341415	Impact of Auricular Vagus Nerve Neuromodulation on COVID-19 Positive Inpatients Outcome	Allocation: Randomized|Intervention Model: Parallel Assignment|Masking: Double (Participant, Care Provider)|Primary Purpose: Treatment	R
NCT04341441	Will Hydroxychloroquine Impede or Prevent COVID-19	Allocation: Randomized|Intervention Model: Parallel Assignment|Masking: Triple (Participant, Care Provider, Investigator)|Primary Purpose: Prevention	R
NCT04341493	Hydroxychloroquine vs Nitazoxanide in Patients With COVID-19	Allocation: Randomized|Intervention Model: Parallel Assignment|Masking: Single (Participant)|Primary Purpose: Treatment	R
NCT04341584	CORIMUNO-ANA: Trial Evaluating Efficacy Of Anakinra In Patients With Covid-19 Infection	Allocation: Randomized|Intervention Model: Parallel Assignment|Masking: None (Open Label)|Primary Purpose: Treatment	R
NCT04341675	Sirolimus Treatment in Hospitalized Patients With COVID-19 Pneumonia	Allocation: Randomized|Intervention Model: Parallel Assignment|Masking: Quadruple (Participant, Care Provider, Investigator, Outcomes Assessor)|Primary Purpose: Treatment	R
NCT04341688	A Clinical Trial of Gargling Agents in Reducing Intraoral Viral Load Among COVID-19 Patients	Allocation: Randomized|Intervention Model: Parallel Assignment|Masking: Quadruple (Participant, Care Provider, Investigator, Outcomes Assessor)|Primary Purpose: Supportive Care	R
NCT04341727	Hydroxychloroquine,Hydroxychloroquine,Azithromycin in the Treatment of SARS CoV-2 Infection	Allocation: Randomized|Intervention Model: Parallel Assignment|Masking: None (Open Label)|Primary Purpose: Treatment	R
NCT04341870	Study of Immune Modulatory Drugs and Other Treatments in COVID-19 Patients: Sarilumab, Azithromycin, Hydroxychloroquine Trial - CORIMUNO-19 - VIRO	Allocation: Randomized|Intervention Model: Parallel Assignment|Masking: None (Open Label)|Primary Purpose: Treatment	R
NCT04341935	Effects of DPP4 Inhibition on COVID-19	Allocation: Randomized|Intervention Model: Parallel Assignment|Masking: None (Open Label)|Primary Purpose: Treatment	R
NCT04342156	Safety And Efficacy Of Hydroxychloroquine As COVID-19 Prophylaxis For At-Risk Population (SHARP): A Cluster Randomized Controlled Trial	Allocation: Randomized|Intervention Model: Parallel Assignment|Masking: None (Open Label)|Primary Purpose: Prevention	R
NCT04342169	University of Utah COVID-19 Hydrochloroquine Trial	Allocation: Randomized|Intervention Model: Parallel Assignment|Masking: None (Open Label)|Primary Purpose: Treatment	R
NCT04342182	Convalescent Plasma as Therapy for Covid-19 Severe SARS-CoV-2 Disease (CONCOVID Study)	Allocation: Randomized|Intervention Model: Parallel Assignment|Masking: Single (Participant)|Primary Purpose: Treatment	R
NCT04342221	Hydroxychloroquine for COVID-19	Allocation: Randomized|Intervention Model: Parallel Assignment|Masking: Quadruple (Participant, Care Provider, Investigator, Outcomes Assessor)|Primary Purpose: Treatment	R
NCT04342650	Chloroquine Diphosphate in the Prevention of SARS in Covid-19 Infection	Allocation: Randomized|Intervention Model: Parallel Assignment|Masking: Quadruple (Participant, Care Provider, Investigator, Outcomes Assessor)|Primary Purpose: Treatment	R
NCT04342663	A Double-blind, Placebo-controlled Clinical Trial of Fluvoxamine for Symptomatic Individuals With COVID-19 Infection	Allocation: Randomized|Intervention Model: Parallel Assignment|Masking: Triple (Participant, Investigator, Outcomes Assessor)|Primary Purpose: Treatment	R
NCT04342689	The Role of Resistant Potato Starch in COVID-19 Infection	Allocation: Randomized|Intervention Model: Parallel Assignment|Masking: Quadruple (Participant, Care Provider, Investigator, Outcomes Assessor)|Primary Purpose: Prevention	R
NCT04342897	A Study of LY3127804 in Participants With COVID-19	Allocation: Randomized|Intervention Model: Parallel Assignment|Masking: Double (Participant, Investigator)|Primary Purpose: Treatment	R
NCT04343001	Coronavirus Response - Active Support for Hospitalised Covid-19 Patients	Allocation: Randomized|Intervention Model: Factorial Assignment|Masking: None (Open Label)|Primary Purpose: Treatment	R
NCT04343053	Pro-thrombotic Status in Patients With SARS-Cov-2 Infection	Intervention Model: Single Group Assignment|Masking: None (Open Label)|Primary Purpose: Diagnostic	NR
NCT04343092	Ivermectin Adjuvant to Hydroxychloroquin in COVID19 Patients	Allocation: Randomized|Intervention Model: Parallel Assignment|Masking: Double (Participant, Investigator)|Primary Purpose: Treatment	R
NCT04343144	Trial Evaluating Efficacy and Safety of Nivolumab (Optivo®) in Patients With COVID-19 Infection, Nested in the Corimmuno-19 Cohort.	Allocation: Randomized|Intervention Model: Parallel Assignment|Masking: None (Open Label)|Primary Purpose: Treatment	R
NCT04343183	Hyperbaric Oxygen Therapy (HBOT) as a Treatment for COVID-19 (COVID-19) Infection	Allocation: Randomized|Intervention Model: Parallel Assignment|Masking: Single (Outcomes Assessor)|Primary Purpose: Treatment	R
NCT04343248	Trial to Evaluate the Efficacy and Safety of Nitazoxanide (NTZ) for Post-Exposure Prophylaxis of COVID-19 and Other Viral Respiratory Illnesses in Elderly Residents of Long-Term Care Facilities (LTCF)	Allocation: Randomized|Intervention Model: Parallel Assignment|Masking: Triple (Participant, Care Provider, Investigator)|Primary Purpose: Prevention	R
NCT04343261	Convalescent Plasma in the Treatment of COVID 19	Intervention Model: Single Group Assignment|Masking: None (Open Label)|Primary Purpose: Treatment	NR
NCT04343651	Study to Evaluate the Efficacy and Safety of Leronlimab for Mild to Moderate COVID-19	Allocation: Randomized|Intervention Model: Parallel Assignment|Masking: Quadruple (Participant, Care Provider, Investigator, Outcomes Assessor)|Primary Purpose: Treatment	R
NCT04343677	Military COVID-19 Hydroxychloroquine Pre-exposure and Post-exposure Prophylaxis Study	Allocation: Randomized|Intervention Model: Parallel Assignment|Masking: Triple (Participant, Care Provider, Investigator)|Primary Purpose: Prevention	R
NCT04343690	COPING With COVID-19( CWC-19)	Intervention Model: Single Group Assignment|Masking: None (Open Label)|Primary Purpose: Other	NR
NCT04343729	Methylprednisolone in the Treatment of Patients With Signs of Severe Acute Respiratory Syndrome in Covid-19	Allocation: Randomized|Intervention Model: Parallel Assignment|Masking: Quadruple (Participant, Care Provider, Investigator, Outcomes Assessor)|Primary Purpose: Treatment	R
NCT04343755	Convalescent Plasma as Treatment for Hospitalized Subjects With COVID-19 Infection	Intervention Model: Single Group Assignment|Masking: None (Open Label)|Primary Purpose: Treatment	NR
NCT04343768	An Investigation Into Beneficial Effects of Interferon Beta 1a, Compared to Interferon Beta 1b And The Base Therapeutic Regiment in Moderate to Severe COVID-19: A Randomized Clinical Trial	Allocation: Randomized|Intervention Model: Parallel Assignment|Masking: None (Open Label)|Primary Purpose: Treatment	R
NCT04343794	Using Biovitals® Sentinel to Monitor Disease Progression in Subjects Quarantined for Suspected COVID-19	Allocation: Randomized|Intervention Model: Parallel Assignment|Masking: None (Open Label)|Primary Purpose: Diagnostic	R
NCT04343963	Pyridostigmine in Severe SARS-CoV-2 Infection	Allocation: Randomized|Intervention Model: Parallel Assignment|Masking: Quadruple (Participant, Care Provider, Investigator, Outcomes Assessor)|Primary Purpose: Treatment	R
NCT04343976	Pegylated Interferon Lambda Treatment for COVID-19	Allocation: Randomized|Intervention Model: Parallel Assignment|Masking: None (Open Label)|Primary Purpose: Treatment	R
NCT04343989	A Randomized Placebo-controlled Safety and Dose-finding Study for the Use of the IL-6 Inhibitor Clazakizumab in Patients With Life-threatening COVID-19 Infection	Allocation: Randomized|Intervention Model: Parallel Assignment|Masking: Double (Participant, Investigator)|Primary Purpose: Treatment	R
NCT04344015	COVID-19 Plasma Collection	Intervention Model: Single Group Assignment|Masking: None (Open Label)|Primary Purpose: Other	NR
NCT04344041	COvid-19 and Vitamin D Supplementation: a Multicenter Randomized Controlled Trial of High Dose Versus Standard Dose Vitamin D3 in High-risk COVID-19 Patients (CoVitTrial)	Allocation: Randomized|Intervention Model: Parallel Assignment|Masking: None (Open Label)|Primary Purpose: Treatment	R
NCT04344080	Effect of CytoSorb Adsorber on Hemodynamic and Immunological Parameters in Critical Ill Patients With COVID-19	Allocation: Randomized|Intervention Model: Parallel Assignment|Masking: None (Open Label)|Primary Purpose: Treatment	R
NCT04344106	Prone Positioning in Spontaneously Breathing Nonintubated Covid-19 Patient: a Pilot Study	Intervention Model: Single Group Assignment|Masking: None (Open Label)|Primary Purpose: Supportive Care	NR
NCT04344184	Early Infusion of Vitamin C for Treatment of Novel COVID-19 Acute Lung Injury (EVICT-CORONA-ALI)	Allocation: Randomized|Intervention Model: Parallel Assignment|Masking: Quadruple (Participant, Care Provider, Investigator, Outcomes Assessor)|Primary Purpose: Treatment	R
NCT04344236	Gargling and Nasal Rinses to Reduce Oro- and Nasopharyngeal Viral Load in Patients With COVID-19	Allocation: Randomized|Intervention Model: Parallel Assignment|Masking: None (Open Label)|Primary Purpose: Treatment	R
NCT04344288	Corticosteroids During Covid-19 Viral Pneumonia Related to SARS-Cov-2 Infection	Allocation: Randomized|Intervention Model: Parallel Assignment|Masking: None (Open Label)|Primary Purpose: Treatment	R
NCT04344379	Prevention of SARS-CoV-2 in Hospital Workers s Exposed to the Virus	Allocation: Randomized|Intervention Model: Parallel Assignment|Masking: Double (Participant, Investigator)|Primary Purpose: Prevention	R
NCT04344431	Management by Hyperbaric Oxygen Therapy of Patients With Hypoxaemic Pneumonia With SARS-CoV-2 (COVID-19)	Allocation: Randomized|Intervention Model: Parallel Assignment|Masking: Single (Outcomes Assessor)|Primary Purpose: Treatment	R
NCT04344444	Treatment in Patients With Suspected or Confirmed COVID-19 With Early Moderate or Severe Disease	Allocation: Randomized|Intervention Model: Parallel Assignment|Masking: None (Open Label)|Primary Purpose: Treatment	R
NCT04344457	Evaluate the Efficacy and Safety of Oral Hydroxychloroquine, Indomethacin and Zithromax in Subjects With Mild Symptoms of COVID-19	Intervention Model: Single Group Assignment|Masking: None (Open Label)|Primary Purpose: Treatment	NR
NCT04344535	Convalescent Plasma vs. Standard Plasma for COVID-19	Allocation: Randomized|Intervention Model: Parallel Assignment|Masking: Quadruple (Participant, Care Provider, Investigator, Outcomes Assessor)|Primary Purpose: Treatment	R
NCT04344587	COVID-19 smArtphone-based Trial of Non-ICU Admission Prone Positioning	Allocation: Randomized|Intervention Model: Parallel Assignment|Masking: None (Open Label)|Primary Purpose: Supportive Care	R
NCT04344600	Peginterferon Lambda-1a for the Prevention and Treatment of SARS-CoV-2 Infection	Allocation: Randomized|Intervention Model: Parallel Assignment|Masking: Single (Participant)|Primary Purpose: Prevention	R
NCT04344730	Dexamethasone and Oxygen Support Strategies in ICU Patients With Covid-19 Pneumonia	Allocation: Randomized|Intervention Model: Factorial Assignment|Masking: Quadruple (Participant, Care Provider, Investigator, Outcomes Assessor)|Primary Purpose: Treatment	R
NCT04344756	Trial Evaluating Efficacy and Safety of Anticoagulation in Patients With COVID-19 Infection, Nested in the Corimmuno-19 Cohort	Allocation: Randomized|Intervention Model: Parallel Assignment|Masking: None (Open Label)|Primary Purpose: Treatment	R
NCT04344782	Trial Evaluating Efficacy and Safety of Bevacizumab (Avastin®/Zeribev®) in Patients With COVID-19 Infection, Nested in the Corimmuno-19 Cohort	Allocation: Randomized|Intervention Model: Parallel Assignment|Masking: None (Open Label)|Primary Purpose: Treatment	R
NCT04344951	Chloroquine Phosphate Against Infection by the Novel Coronavirus SARS-CoV-2 (COVID-19): The HOPE Open-Label, Non Randomized Clinical Trial	Intervention Model: Single Group Assignment|Masking: None (Open Label)|Primary Purpose: Prevention	NR
NCT04345276	Efficacy and Safety of Ganovo (Danoprevir) Combined With Ritonavir in the Treatment of SARS-CoV-2 Infection	Intervention Model: Single Group Assignment|Masking: None (Open Label)|Primary Purpose: Treatment	NR
NCT04345289	Efficacy and Safety of Novel Treatment Options for Adults With COVID-19 Pneumonia	Allocation: Randomized|Intervention Model: Parallel Assignment|Masking: Quadruple (Participant, Care Provider, Investigator, Outcomes Assessor)|Primary Purpose: Treatment	R
NCT04345445	Study to Evaluate the Efficacy and Safety of Tocilizumab Versus Corticosteroids in Hospitalised COVID-19 Patients With High Risk of Progression	Allocation: Randomized|Intervention Model: Crossover Assignment|Masking: None (Open Label)|Primary Purpose: Treatment	R
NCT04345523	Convalescent Plasma Therapy vs. SOC for the Treatment of COVID19 in Hospitalized Patients	Allocation: Randomized|Intervention Model: Parallel Assignment|Masking: None (Open Label)|Primary Purpose: Treatment	R
NCT04345601	Mesenchymal Stromal Cells for the Treatment of SARS-CoV-2 Induced Acute Respiratory Failure (COVID-19 Disease)	Intervention Model: Single Group Assignment|Masking: None (Open Label)|Primary Purpose: Treatment	NR
NCT04345653	Hydroxychloroquine as Chemoprevention for COVID-19 for High Risk Healthcare Workers	Intervention Model: Single Group Assignment|Masking: None (Open Label)|Primary Purpose: Prevention	NR
NCT04345679	Anti COVID-19 Convalescent Plasma Therapy	Intervention Model: Single Group Assignment|Masking: None (Open Label)|Primary Purpose: Treatment	NR
NCT04345692	A Randomized Controlled Clinical Trial: Hydroxychloroquine for the Treatment of COVID-19 in Hospitalized Patients	Allocation: Randomized|Intervention Model: Parallel Assignment|Masking: None (Open Label)|Primary Purpose: Treatment	R
NCT04345848	Preventing COVID-19 Complications With Low- and High-dose Anticoagulation	Allocation: Randomized|Intervention Model: Parallel Assignment|Masking: Single (Outcomes Assessor)|Primary Purpose: Treatment	R
NCT04345861	Hydroxychloroquine Plus Azithromycin Versus Hydroxychloroquine for COVID-19 Pneumonia (COVIDOC Trial)	Allocation: Randomized|Intervention Model: Parallel Assignment|Masking: Double (Participant, Investigator)|Primary Purpose: Treatment	R
NCT04345991	Efficacy of Convalescent Plasma to Treat COVID-19 Patients, a Nested Trial in the CORIMUNO-19 Cohort	Allocation: Randomized|Intervention Model: Parallel Assignment|Masking: None (Open Label)|Primary Purpose: Treatment	R
NCT04346017	Evaluation of Interleukine 6 (and Other Cytokines and Inflammatory Markers) in COVID-19 Patients With a Systemic Inflammatory Response Syndrome	Allocation: Non-Randomized|Intervention Model: Parallel Assignment|Masking: None (Open Label)|Primary Purpose: Basic Science	NR
NCT04346147	Clinical Trial to Evaluate Efficacy of 3 Types of Treatment in Patients With Pneumonia by COVID-19	Allocation: Randomized|Intervention Model: Parallel Assignment|Masking: None (Open Label)|Primary Purpose: Treatment	R
NCT04346199	Acalabrutinib Study With Best Supportive Care Versus Best Supportive Care in Subjects Hospitalized With COVID-19. CALAVI (Calquence Against the Virus)	Allocation: Randomized|Intervention Model: Parallel Assignment|Masking: None (Open Label)|Primary Purpose: Treatment	R
NCT04346277	Compassionate Use Open-Label Anti-CD14 Treatment in Patients With SARS-CoV-2 (COVID-19)		NR
NCT04346329	Immune Monitoring of Prophylactic Effect of Hydroxychloroquine in Healthcare Providers Highly Exposed to COVID-19	Allocation: Randomized|Intervention Model: Parallel Assignment|Masking: Double (Participant, Care Provider)|Primary Purpose: Prevention	R
NCT04346355	Efficacy of Early Administration of Tocilizumab in COVID-19 Patients	Allocation: Randomized|Intervention Model: Parallel Assignment|Masking: None (Open Label)|Primary Purpose: Treatment	R
NCT04346368	Bone Marrow-Derived Mesenchymal Stem Cell Treatment for Severe Patients With Coronavirus Disease 2019 (COVID-19)	Allocation: Randomized|Intervention Model: Parallel Assignment|Masking: Single (Participant)|Primary Purpose: Treatment	R
NCT04346589	Convalescent Antibodies Infusion in Critically Ill COVID 19 Patients	Intervention Model: Single Group Assignment|Masking: None (Open Label)|Primary Purpose: Treatment	NR
NCT04346615	Safety and Efficacy Trial of Vazegepant Intranasal for Hospitalized Patients With COVID-19 Requiring Supplemental Oxygen	Allocation: Randomized|Intervention Model: Parallel Assignment|Masking: Quadruple (Participant, Care Provider, Investigator, Outcomes Assessor)|Primary Purpose: Treatment	R
NCT04346667	Post-Exposure Prophylaxis for Asymptomatic SARS-CoV-2 COVID-19 Patients With choloroquinE Compounds	Allocation: Randomized|Intervention Model: Parallel Assignment|Masking: Double (Participant, Outcomes Assessor)|Primary Purpose: Treatment	R
NCT04346693	An Open Randomized Study of Dalargin Effectiveness in Patients With Severe and Critical Manifestations of SARS-COVID-19	Allocation: Randomized|Intervention Model: Factorial Assignment|Masking: None (Open Label)|Primary Purpose: Treatment	R
NCT04346797	CORIMUNO19-ECU: Trial Evaluating Efficacy and Safety of Eculizumab (Soliris) in Patients With COVID-19 Infection, Nested in the CORIMUNO-19 Cohort	Allocation: Randomized|Intervention Model: Parallel Assignment|Masking: None (Open Label)|Primary Purpose: Treatment	R
NCT04346953	Video-Based Exercise for Individuals With Social Isolation Due to Coronavirus (COVID-19)	Allocation: Randomized|Intervention Model: Parallel Assignment|Masking: Single (Participant)|Primary Purpose: Prevention	R
NCT04347174	A Clinical Trial of Mycobacterium w in Critically Ill COVID 19 Patients	Allocation: Randomized|Intervention Model: Parallel Assignment|Masking: Quadruple (Participant, Care Provider, Investigator, Outcomes Assessor)|Primary Purpose: Treatment	R
NCT04347226	Anti-Interleukin-8 (Anti-IL-8) for Cancer Patients With COVID-19	Allocation: Randomized|Intervention Model: Parallel Assignment|Masking: None (Open Label)|Primary Purpose: Treatment	R
NCT04347239	Study to Evaluate the Efficacy and Safety of Leronlimab for Patients With Severe or Critical Coronavirus Disease 2019 (COVID-19)	Allocation: Randomized|Intervention Model: Parallel Assignment|Masking: Quadruple (Participant, Care Provider, Investigator, Outcomes Assessor)|Primary Purpose: Treatment	R
NCT04347382	Efficacy of Nigella Sativa and Natural Honey Against COVID-19: an RCT	Allocation: Randomized|Intervention Model: Parallel Assignment|Masking: Quadruple (Participant, Care Provider, Investigator, Outcomes Assessor)|Primary Purpose: Treatment	R
NCT04347512	Azithromycin-Hydroxychloroquine Combination in Sars-CoV-2 Pneumonia Study	Allocation: Randomized|Intervention Model: Parallel Assignment|Masking: None (Open Label)|Primary Purpose: Treatment	R
NCT04347538	Impact of Nasal Saline Irrigations on Viral Load in Patients With COVID-19	Allocation: Randomized|Intervention Model: Single Group Assignment|Masking: None (Open Label)|Primary Purpose: Treatment	R
NCT04347681	Potential Efficacy of Convalescent Plasma to Treat Severe COVID-19 and Patients at High Risk of Developing Severe COVID-19	Allocation: Non-Randomized|Intervention Model: Parallel Assignment|Masking: None (Open Label)|Primary Purpose: Treatment	NR
NCT04347889	Prophylactic Hydroxychloroquine vs Vitamin C in Healthcare Workers:RCT	Allocation: Randomized|Intervention Model: Parallel Assignment|Masking: Single (Outcomes Assessor)|Primary Purpose: Prevention	R
NCT04347915	The Randomized, Open, Phase 2 Study to Evaluate the Safety and Efficacy of Clevudine in Patients With Moderate COVID-19	Allocation: Randomized|Intervention Model: Parallel Assignment|Masking: None (Open Label)|Primary Purpose: Treatment	R
NCT04347941	Awake Prone Positioning to Reduce Invasive VEntilation in COVID-19 Induced Acute Respiratory failurE	Allocation: Randomized|Intervention Model: Parallel Assignment|Masking: Double (Investigator, Outcomes Assessor)|Primary Purpose: Treatment	R
NCT04347954	PVP-I Nasal Sprays and SARS-CoV-2 Nasopharyngeal Titers (for COVID-19)	Allocation: Randomized|Intervention Model: Parallel Assignment|Masking: Double (Participant, Investigator)|Primary Purpose: Treatment	R
NCT04347980	Dexamethasone Treatment for Severe Acute Respiratory Distress Syndrome	Allocation: Randomized|Intervention Model: Parallel Assignment|Masking: Single (Participant)|Primary Purpose: Treatment	R
NCT04348071	Safety and Efficacy of Ruxolitinib for COVID-19	Intervention Model: Single Group Assignment|Masking: None (Open Label)|Primary Purpose: Treatment	NR
NCT04348305	Hydrocortisone for COVID-19 and Severe Hypoxia	Allocation: Randomized|Intervention Model: Parallel Assignment|Masking: Quadruple (Participant, Care Provider, Investigator, Outcomes Assessor)|Primary Purpose: Treatment	R
NCT04348370	BCG Vaccine for Health Care Workers as Defense Against SARS-COV2	Allocation: Randomized|Intervention Model: Single Group Assignment|Masking: Double (Participant, Investigator)|Primary Purpose: Prevention	R
NCT04348383	Defibotide as Prevention and Treatment of Respiratory Distress and Cytokine Release Syndrome of Covid 19.	Allocation: Randomized|Intervention Model: Parallel Assignment|Masking: Double (Participant, Investigator)|Primary Purpose: Treatment	R
NCT04348409	Efficacy and Safety of Nitazoxanide for the Treatment of Hospitalized Patients With Moderate COVID-19	Allocation: Randomized|Intervention Model: Parallel Assignment|Masking: Quadruple (Participant, Care Provider, Investigator, Outcomes Assessor)|Primary Purpose: Treatment	R
NCT04348435	A Randomized, Double-Blind, Single Center, Efficacy and Safety Study of Allogeneic HB-adMSCs to Provide Immune Support Against COVID-19	Allocation: Randomized|Intervention Model: Parallel Assignment|Masking: Quadruple (Participant, Care Provider, Investigator, Outcomes Assessor)|Primary Purpose: Prevention	R
NCT04348474	Efficacy and Safety of Hydroxychloroquine and Azithromycin for the Treatment of Ambulatory Patients With Mild COVID-19	Intervention Model: Single Group Assignment|Masking: None (Open Label)|Primary Purpose: Treatment	NR
NCT04348500	Clazakizumab (Anti-IL- 6 Monoclonal) Compared to Placebo for COVID19 Disease	Allocation: Randomized|Intervention Model: Parallel Assignment|Masking: Quadruple (Participant, Care Provider, Investigator, Outcomes Assessor)|Primary Purpose: Treatment	R
NCT04348513	Triiodothyronine for the Treatment of Critically Ill Patients With COVID-19 Infection	Allocation: Randomized|Intervention Model: Parallel Assignment|Masking: Triple (Participant, Care Provider, Investigator)|Primary Purpose: Treatment	R
NCT04348656	CONvalescent Plasma for Hospitalized Adults With COVID-19 Respiratory Illness (CONCOR-1)	Allocation: Randomized|Intervention Model: Parallel Assignment|Masking: None (Open Label)|Primary Purpose: Treatment	R
NCT04348695	Study of Ruxolitinib Plus Simvastatin in the Prevention and Treatment of Respiratory Failure of COVID-19.	Allocation: Randomized|Intervention Model: Parallel Assignment|Masking: None (Open Label)|Primary Purpose: Treatment	R
NCT04348864	COVID-19 Antibody Self-testing Using Virtual Point-of-care	Allocation: Non-Randomized|Intervention Model: Parallel Assignment|Masking: None (Open Label)|Primary Purpose: Diagnostic	NR
NCT04348877	Plasma Rich Antibodies From Recovered Patients From COVID19	Intervention Model: Single Group Assignment|Masking: None (Open Label)|Primary Purpose: Treatment	NR
NCT04349098	Evaluation of Activity and Safety of Oral Selinexor in Participants With Severe COVID-19 Infection	Allocation: Randomized|Intervention Model: Parallel Assignment|Masking: Single (Participant)|Primary Purpose: Treatment	R
NCT04349228	Assessment of the Efficacy and Safety of (HCQ) as a Prophylaxis for COVID19 for Health Professionals	Allocation: Randomized|Intervention Model: Parallel Assignment|Masking: Single (Outcomes Assessor)|Primary Purpose: Prevention	R
NCT04349241	Efficacy and Safety of Favipiravir in Management of COVID-19	Allocation: Randomized|Intervention Model: Parallel Assignment|Masking: None (Open Label)|Primary Purpose: Treatment	R
NCT04349410	The Fleming [FMTVDM] Directed CoVid-19 Treatment Protocol	Allocation: Randomized|Intervention Model: Factorial Assignment|Masking: Single (Investigator)|Primary Purpose: Treatment	R
NCT04349592	Qatar Prospective RCT Of Therapy Eliminating Covid Transmission	Allocation: Randomized|Intervention Model: Parallel Assignment|Masking: Quadruple (Participant, Care Provider, Investigator, Outcomes Assessor)|Primary Purpose: Treatment	R
NCT04349618	Ultraprotective Ventilation Without Extracorporeal Circulation During COVID 19 Pneumonia	Allocation: Randomized|Intervention Model: Parallel Assignment|Masking: None (Open Label)|Primary Purpose: Treatment	R
NCT04349631	A Clinical Trial to Determine the Safety and Efficacy of Hope Biosciences Autologous Mesenchymal Stem Cell Therapy (HB-adMSCs) to Provide Protection Against COVID-19	Intervention Model: Single Group Assignment|Masking: None (Open Label)|Primary Purpose: Prevention	NR
NCT04350073	Longitudinal Energy Expenditure and Metabolic Effects in Patients With COVID-19 (LEEP-COVID)	Allocation: Non-Randomized|Intervention Model: Parallel Assignment|Masking: None (Open Label)|Primary Purpose: Diagnostic	NR
NCT04350086	Use of Dexmedetomidine in Light to Moderate Sedation in the Patient in the Palliative Situation of a Sars-cov-2 / COVID-19 Infection	Intervention Model: Single Group Assignment|Masking: None (Open Label)|Primary Purpose: Treatment	NR
ACTRN12620000468921	Effect of a Brief Problem Management Intervention on Covid 19-Related Anxiety and Depression	Purpose: Treatment; Allocation: Randomised controlled trial; Masking: Blinded (masking used);Assignment: Parallel;Type of endpoint: Efficacy;	R
ACTRN12620000470998	Virucidal pilot study of Nasodine® Antiseptic Nasal Spray (povidone-iodine 0.5%) in people with COVID-19 and confirmed nasal shedding of SARS-CoV-2 virus.	Purpose: Prevention; Allocation: Non-randomised trial;	NR
ChiCTR2000031834	A clinical study for the effect of remote monitoring exercise rehabilitation on the discharged patients with novel coronavirus pneumonia (COVID-19)	Parallel	R
ChiCTR2000031781	A randomized, double-blinded, placebo-controlled phase II clinical trial for Recombinant Novel Coronavirus (2019-nCOV) Vaccine (Adenovirus Vector)	Parallel	R
NCT04320953	Non-contact Endoscopy at Covid-19 Outbreak	Intervention model: Single Group Assignment. Primary purpose: Other. Masking: None (Open Label).	NR
NCT04341610	ASC Therapy for Patients With Severe Respiratory COVID-19	Allocation: Randomized. Intervention model: Parallel Assignment. Primary purpose: Treatment. Masking: Quadruple (Participant, Care Provider, Investigator, Outcomes Assessor).	R
NCT04342728	COVID-19 Using Ascorbic Acid and Zinc Supplementation	Allocation: Randomized. Intervention model: Single Group Assignment. Primary purpose: Supportive Care. Masking: None (Open Label).	R
ISRCTN15281137	A phase I/II study to determine efficacy, safety and immunogenicity of the candidate coronavirus disease (COVID-19) vaccine ChAdOx1 nCoV-19 in UK healthy adult volunteers	Interventional randomized controlled trial (Prevention)	R
ChiCTR2000031772	Impact of WeChat-based parenting education for children with autism spectrum disorder and their mothers during the epidemic of Coronavirus disease 2019 (COVID-19)	Non randomized control	NR
NCT04341922	A Online-delivered Cognitive-behavioral Intervention for Dysfunctional Worry Related to the Covid-19 Pandemic	Allocation: Randomized. Intervention model: Crossover Assignment. Primary purpose: Treatment. Masking: None (Open Label).	R
ChiCTR2000031672	Development and application of TCM body regulating protection scheme for the convalescent population of novel coronavirus pneumonia (COVID-19)	Parallel	R
EUCTR2020-001250-21-FR	COVID-19 - Epidemiology of SARS-CoV-2 and Mortality to Covid19 Disease upon Hydroxychloroquine and Azithromycin Therapy in French Cancer patients	Controlled: yes<br>Randomised: no<br>Open: yes<br>Single blind: no<br>Double blind: no<br>Parallel group: yes<br>Cross over: no<br>Other: no<br>If controlled, specify comparator, Other Medicinial Product: no<br>Placebo: no<br>Other: yes<br>Other specify the comparator: standard treatment<br>Number of treatment arms in the trial: 2<br>	NR
ChiCTR2000031735	Clinical study for natural killer (NK) cells from umbilical cord blood in the treatment of novel coronavirus pneumonia (COVID-19)	Parallel	R
ChiCTR2000031734	Evaluation Danorevir sodium tablets combined with ritonavir in the treatment of novel Coronavirus Pneumonia (COVID-19): a randomized, open-label, controlled trial	Single arm	NR
EUCTR2020-001381-11-FR	COVID-19 - ACORES-2 study: ACE inhibitors or ARBs discontinuation for Clinical Outcome Risk reduction in patients hospitalized for the Endemic Severe acute respiratory syndrome coronavirus (SARS-CoV-2) infection	Controlled: yes<br>Randomised: yes<br>Open: yes<br>Single blind: no<br>Double blind: no<br>Parallel group: no<br>Cross over: no<br>Other: no<br>If controlled, specify comparator, Other Medicinial Product: no<br>Placebo: no<br>Other: yes<br>Other specify the comparator: discontinuation<br>Number of treatment arms in the trial: 2<br>	R
ACTRN12620000457943	Hydroxychloroquine for the Community-Based Treatment of COVID-19	Purpose: Treatment; Allocation: Randomised controlled trial; Masking: Blinded (masking used);Assignment: Parallel;Type of endpoint: Efficacy;	R
EUCTR2020-001310-38-DE	Clinical Study to assess positive value of blood plasma from donors having built immunity against the new corona virus (SARS-CoV-2) transfused to patients suffering from SARS-CoV-2 infection	Controlled: yes<br>Randomised: yes<br>Open: yes<br>Single blind: no<br>Double blind: no<br>Parallel group: no<br>Cross over: no<br>Other: yes<br>Other trial design description: Cross-over allowed for patients with progressive COVID-19<br>If controlled, specify comparator, Other Medicinial Product: no<br>Placebo: no<br>Other: yes<br>Other specify the comparator: Best supportive care<br>Number of t…	R
EUCTR2020-001435-27-FR	Home treatment of elderly patients with symptomatic SARS-CoV-2 infection (COVID-19) : a multiarm, multi-stage (MAMS) randomized trial to assess the efficacy and safety of several experimental treatments to reduce the risk of hospitalization or death (COVERAGE trial)	Controlled: yes<br>Randomised: yes<br>Open: yes<br>Single blind: no<br>Double blind: no<br>Parallel group: yes<br>Cross over: no<br>Other: no<br>If controlled, specify comparator, Other Medicinial Product: no<br>Placebo: no<br>Other: yes<br>Other specify the comparator: AZINC FORME ET VITALITE (vitamins supplements)<br>Number of treatment arms in the trial: 5<br>	R
EUCTR2020-001333-13-FR	Dexamethasone associated with hydroxychloroquine vs. hydroxychloroquine alone for the early treatment of severe ARDS caused by COVID-19 : a randomized controlled trial	Controlled: yes<br>Randomised: yes<br>Open: yes<br>Single blind: no<br>Double blind: no<br>Parallel group: yes<br>Cross over: no<br>Other: no<br>If controlled, specify comparator, Other Medicinial Product: no<br>Placebo: no<br>Other: yes<br>Other specify the comparator: Dexamethasone associated with hydroxychloroquine will be compared to hydroxychloroquine alone<br>Number of treatment arms in the…	R
ACTRN12620000454976	Can intravenous high dose zinc improve clinical outcomes in patients with COVID-19 infection?	Purpose: Treatment; Allocation: Randomised controlled trial; Masking: Blinded (masking used);Assignment: Parallel;Type of endpoint: Safety/efficacy;	R
ISRCTN43900695	Testing an early online intervention for the treatment of disturbed sleep during the COVID-19 pandemic	Interventional cluster randomized trial (Treatment)	R
EUCTR2020-001366-11-ES	An international randomised trial of additional treatments for COVID-19 in hospitalised patients who are all receiving the local standard of care	Controlled: yes<br>Randomised: yes<br>Open: yes<br>Single blind: no<br>Double blind: no<br>Parallel group: no<br>Cross over: no<br>Other: no<br>If controlled, specify comparator, Other Medicinial Product: no<br>Placebo: no<br>Other: yes<br>Other specify the comparator: Local standard of care<br>Number of treatment arms in the trial: 5<br>	R
EUCTR2020-001409-21-ES	DEFIBROTIDE AS PREVENTION AND TREATMENT OF RESPIRATORY DISTRESS AND CYTOKINE RELEASE SYNDROME OF COVID-19	Controlled: yes<br>Randomised: yes<br>Open: no<br>Single blind: no<br>Double blind: yes<br>Parallel group: yes<br>Cross over: no<br>Other: no<br>If controlled, specify comparator, Other Medicinial Product: no<br>Placebo: yes<br>Other: yes<br>Other specify the comparator: conventional treatment<br>Number of treatment arms in the trial: 2<br>	R
EUCTR2020-001421-31-ES	Clinical trial for evaluation of efficacy and safety of hydroxychloroquine chemoprophylaxis against SARS-CoV-2 (COVID-19) infection in healthcare professionals.	Controlled: yes<br>Randomised: yes<br>Open: yes<br>Single blind: no<br>Double blind: no<br>Parallel group: yes<br>Cross over: no<br>Other: no<br>If controlled, specify comparator, Other Medicinial Product: no<br>Placebo: no<br>Other: yes<br>Other specify the comparator: Other doses regimen<br>Number of treatment arms in the trial: 3<br>	R
EUCTR2020-001606-33-ES	Randomized clinical trial to evaluate the efficacy of hydroxychloroquine associated or not with azithromycin as a treatment for COVID-19 infection	Controlled: yes<br>Randomised: yes<br>Open: yes<br>Single blind: no<br>Double blind: no<br>Parallel group: no<br>Cross over: no<br>Other: no<br>If controlled, specify comparator, Other Medicinial Product: no<br>Placebo: no<br>Other: yes<br>Other specify the comparator: IBUPROFEN, PARACETAMOL<br>Number of treatment arms in the trial: 3<br>	R
EUCTR2020-001492-33-FR	Interest in the administration of Dornase alpha aerosol in Acute Respiratory Distress Syndrome secondary to respiratory infection by the coronavirus SRASCoV-2 / COVID-19	Controlled: yes<br>Randomised: yes<br>Open: yes<br>Single blind: no<br>Double blind: no<br>Parallel group: no<br>Cross over: no<br>Other: no<br>If controlled, specify comparator, Other Medicinial Product: no<br>Placebo: no<br>Other: yes<br>Other specify the comparator: usual treatment<br>Number of treatment arms in the trial: 2<br>	R
EUCTR2020-001194-69-ES	Pilot study to evaluate the efficacy and safety of mefloquine as prophylaxis in people exposed to the disease caused by the new SARS-CoV-2 coronavirus (COVID-19)	Controlled: yes<br>Randomised: yes<br>Open: no<br>Single blind: no<br>Double blind: yes<br>Parallel group: yes<br>Cross over: no<br>Other: no<br>If controlled, specify comparator, Other Medicinial Product: no<br>Placebo: yes<br>Other: no<br>Number of treatment arms in the trial: 2<br>	R
EUCTR2020-001565-37-ES	Prevention of novel Coronavirus infection with hydroxychloroquine	Controlled: yes<br>Randomised: yes<br>Open: no<br>Single blind: no<br>Double blind: yes<br>Parallel group: yes<br>Cross over: no<br>Other: no<br>If controlled, specify comparator, Other Medicinial Product: no<br>Placebo: yes<br>Other: no<br>Number of treatment arms in the trial: 2<br>	R
NL8504	Pre-emptive tocilizumab in hypoxic COVID-19 patients, a prospective randomized trial	<br> Randomized: No, <br> Masking: None, <br> Control: Active, <br> Group: undefined, <br> Type: 2 or more arms, randomized<br>	NR
EUCTR2020-001301-23-FR	Efficacy of Addition of Naproxen for COVID-19 Infection / Enacovid Study	Controlled: yes<br>Randomised: yes<br>Open: yes<br>Single blind: no<br>Double blind: no<br>Parallel group: yes<br>Cross over: no<br>Other: no<br>If controlled, specify comparator, Other Medicinial Product: no<br>Placebo: no<br>Other: yes<br>Other specify the comparator: Standard of care<br>Number of treatment arms in the trial: 2<br>	R
EUCTR2020-001335-28-NL	An open label phase II/III study of IFX-1 in patients with severe COVID-19 Pneumonia	Controlled: yes<br>Randomised: yes<br>Open: yes<br>Single blind: no<br>Double blind: no<br>Parallel group: yes<br>Cross over: no<br>Other: no<br>If controlled, specify comparator, Other Medicinial Product: no<br>Placebo: no<br>Other: yes<br>Other specify the comparator: Best Supportive Care<br>Number of treatment arms in the trial: 2<br>	R
EUCTR2020-001188-96-FR	Chemoprophylaxis of SARS-CoV-2 infection (COVID-19) in exposed healthcare workers: a randomized double-blind placebo-controlled clinical trial	Controlled: yes<br>Randomised: yes<br>Open: no<br>Single blind: no<br>Double blind: yes<br>Parallel group: yes<br>Cross over: no<br>Other: no<br>If controlled, specify comparator, Other Medicinial Product: no<br>Placebo: yes<br>Other: no<br>Number of treatment arms in the trial: 4<br>	R
EUCTR2020-001373-70-FR	Study comparing the efficacy of a chloroquine analog (GNS561), anti PD-1 (nivolumab) and anti-interleukine-6 receptor (tocilizumab) versus standard of care in advanced or metastatic cancer patients with SARS-CoV-2 (COVID-19) infection	Controlled: yes<br>Randomised: yes<br>Open: no<br>Single blind: no<br>Double blind: no<br>Parallel group: no<br>Cross over: no<br>Other: no<br>If controlled, specify comparator, Other Medicinial Product: no<br>Placebo: no<br>Other: no<br>	R
EUCTR2020-001457-43-FR	Dexamethasone and oxygen support strategies in ICU patients with Covid-19 pneumonia	Controlled: yes<br>Randomised: yes<br>Open: no<br>Single blind: no<br>Double blind: yes<br>Parallel group: yes<br>Cross over: no<br>Other: no<br>If controlled, specify comparator, Other Medicinial Product: no<br>Placebo: yes<br>Other: no<br>Number of treatment arms in the trial: 8<br>	R
EUCTR2020-001445-39-ES	CLINICAL TRIAL TO EVALUATE METHYLPREDNISOLONE PULSES AND TACROLIMUS IN HOSPITALIZED PATIENTS WITH SEVERE PNEUMONIA SECONDARY TO COVID-19 (TACROVID)	Controlled: yes<br>Randomised: yes<br>Open: yes<br>Single blind: no<br>Double blind: no<br>Parallel group: yes<br>Cross over: no<br>Other: no<br>If controlled, specify comparator, Other Medicinial Product: no<br>Placebo: no<br>Other: yes<br>Other specify the comparator: antiviral standard treatment<br>Number of treatment arms in the trial: 2<br>	R
EUCTR2020-001442-19-ES	Clinical trial of combined use of hydroxychloroquine, azithromycin, and tocilizumab for the treatment of COVID-19	Controlled: yes<br>Randomised: yes<br>Open: yes<br>Single blind: no<br>Double blind: no<br>Parallel group: yes<br>Cross over: no<br>Other: no<br>If controlled, specify comparator, Other Medicinial Product: yes<br>Placebo: no<br>Other: no<br>Number of treatment arms in the trial: 2<br>	R
EUCTR2020-001385-11-ES	EPICOS - Experimental clinical trial for PreventIon or COronavirus in health Care professionalS	Controlled: yes<br>Randomised: yes<br>Open: no<br>Single blind: no<br>Double blind: yes<br>Parallel group: yes<br>Cross over: no<br>Other: no<br>If controlled, specify comparator, Other Medicinial Product: yes<br>Placebo: yes<br>Other: no<br>Number of treatment arms in the trial: 4<br>	R
EUCTR2020-001307-16-ES	Efficacy and Safety of corticoids in patients with adult respiratory distress syndrome (ARDS) secondary to coronavirus infection.	Controlled: yes<br>Randomised: yes<br>Open: yes<br>Single blind: no<br>Double blind: no<br>Parallel group: no<br>Cross over: no<br>Other: no<br>If controlled, specify comparator, Other Medicinial Product: yes<br>Placebo: no<br>Other: no<br>Number of treatment arms in the trial: 2<br>	R
NCT04346446	Efficacy of Convalescent Plasma Therapy in Severely Sick COVID-19 Patients	Allocation: Randomized|Intervention Model: Parallel Assignment|Masking: None (Open Label)|Primary Purpose: Treatment	R
NCT04350320	Randomized Open-blind Controlled Trial to Study the Benefit of Colchicine in Patients With COVID-19	Allocation: Randomized|Intervention Model: Parallel Assignment|Masking: None (Open Label)|Primary Purpose: Treatment	R
NCT04350450	Hydroxychloroquine Treatment of Healthcare Workers With COVID19 Illness at Montefiore	Allocation: Non-Randomized|Intervention Model: Parallel Assignment|Masking: None (Open Label)|Primary Purpose: Treatment	NR
NCT04350476	COVID-19 Remote Monitoring	Intervention Model: Single Group Assignment|Masking: None (Open Label)|Primary Purpose: Screening	NR
NCT04350580	Polyvalent Immunoglobulin in COVID-19 Related ARds	Allocation: Randomized|Intervention Model: Parallel Assignment|Masking: Double (Participant, Care Provider)|Primary Purpose: Treatment	R
NCT04350593	Dapagliflozin in Respiratory Failure in Patients With COVID-19	Allocation: Randomized|Intervention Model: Parallel Assignment|Masking: Quadruple (Participant, Care Provider, Investigator, Outcomes Assessor)|Primary Purpose: Treatment	R
NCT04350671	Interferon Beta 1a in Hospitalized COVID-19 Patients	Allocation: Randomized|Intervention Model: Parallel Assignment|Masking: Triple (Participant, Care Provider, Investigator)|Primary Purpose: Treatment	R
NCT04350684	Umifenovir in Hospitalized COVID-19 Patients	Allocation: Randomized|Intervention Model: Parallel Assignment|Masking: Triple (Participant, Care Provider, Investigator)|Primary Purpose: Treatment	R
NCT04350736	First in Human SAD and MAD Study of Inhaled TD-0903, a Potential Treatment for ALI Associated With COVID-19	Allocation: Randomized|Intervention Model: Sequential Assignment|Masking: Triple (Participant, Care Provider, Investigator)|Primary Purpose: Treatment	R
NCT04350931	Application of BCG Vaccine for Immune-prophylaxis Among Egyptian Healthcare Workers During the Pandemic of COVID-19	Allocation: Randomized|Intervention Model: Parallel Assignment|Masking: Single (Participant)|Primary Purpose: Prevention	R
NCT04351152	Phase 3 Study to Evaluate Efficacy and Safety of Lenzilumab in Hospitalized Patients With COVID-19 Pneumonia	Allocation: Randomized|Intervention Model: Parallel Assignment|Masking: Double (Participant, Investigator)|Primary Purpose: Prevention	R
NCT04351191	PRophylaxis of Exposed COVID-19 Individuals With Mild Symptoms Using choloroquinE Compounds	Allocation: Randomized|Intervention Model: Parallel Assignment|Masking: Quadruple (Participant, Care Provider, Investigator, Outcomes Assessor)|Primary Purpose: Treatment	R
NCT04351243	A Study to Assess the Efficacy and Safety of of Gimsilumab in Subjects With Lung Injury or Acute Respiratory Distress Syndrome Secondary to COVID-19.	Allocation: Randomized|Intervention Model: Parallel Assignment|Masking: Double (Participant, Investigator)|Primary Purpose: Treatment	R
NCT04351490	Impact of Zinc and Vitamin D3 Supplementation on the Survival of Aged Patients Infected With COVID-19	Allocation: Randomized|Intervention Model: Parallel Assignment|Masking: None (Open Label)|Primary Purpose: Treatment	R
NCT04351516	Test and Treat COVID 65plus+	Allocation: Randomized|Intervention Model: Parallel Assignment|Masking: Quadruple (Participant, Care Provider, Investigator, Outcomes Assessor)|Primary Purpose: Treatment	R
NCT04351581	Effects of Discontinuing Renin-angiotensin System Inhibitors in Patients With COVID-19	Allocation: Randomized|Intervention Model: Parallel Assignment|Masking: Single (Outcomes Assessor)|Primary Purpose: Treatment	R
NCT04351620	High-dose Hydroxychloroquine for the Treatment of Ambulatory Patients With Mild COVID-19	Intervention Model: Single Group Assignment|Masking: None (Open Label)|Primary Purpose: Treatment	NR
NCT04351724	Austrian CoronaVirus Adaptive Clinical Trial (COVID-19)	Allocation: Randomized|Intervention Model: Parallel Assignment|Masking: None (Open Label)|Primary Purpose: Treatment	R
NCT04351763	Amiodarone or Verapamil in COVID-19 Hospitalized Patients With Symptoms	Allocation: Randomized|Intervention Model: Parallel Assignment|Masking: Single (Outcomes Assessor)|Primary Purpose: Treatment	R
NCT04351789	Impact of a Minimal Psychoeducational Intervention on Anxiety Among Hospitalized COVID-19 Patients in Denmark	Allocation: Randomized|Intervention Model: Parallel Assignment|Masking: Single (Outcomes Assessor)|Primary Purpose: Prevention	R
NCT04351919	Assessment of Efficacy and Safety of HCQ and Antibiotics Administrated to Patients COVID19(+)	Intervention Model: Single Group Assignment|Masking: None (Open Label)|Primary Purpose: Treatment	NR
NCT04352348	Cohort of Patients Infected With SARS-CoV2 (COVID-19) or Suspected of Being	Allocation: Non-Randomized|Intervention Model: Parallel Assignment|Masking: None (Open Label)|Primary Purpose: Basic Science	NR
NCT04352400	Efficacy of Nafamostat in Covid-19 Patients (RACONA Study)	Allocation: Randomized|Intervention Model: Parallel Assignment|Masking: Double (Participant, Investigator)|Primary Purpose: Treatment	R
NCT04352465	Efficacy and Safety of MTX-loaded Nanoparticles to Treat Severe COVID-19 Patients	Allocation: Non-Randomized|Intervention Model: Sequential Assignment|Masking: None (Open Label)|Primary Purpose: Treatment	NR
NCT04352608	Safety and Immunogenicity Study of Inactivated Vaccine for Prophylaxis of SARS CoV-2 Infection (COVID-19)	Allocation: Randomized|Intervention Model: Parallel Assignment|Masking: Quadruple (Participant, Care Provider, Investigator, Outcomes Assessor)|Primary Purpose: Prevention	R
NCT04352751	Experimental Use of Convalescent Plasma for Passive Immunization in Current COVID-19 Pandemic in Pakistan in 2020	Intervention Model: Single Group Assignment|Masking: None (Open Label)|Primary Purpose: Other	NR
NCT04352803	Adipose Mesenchymal Cells for Abatement of SARS-CoV-2 Respiratory Compromise in COVID-19 Disease	Allocation: Non-Randomized|Intervention Model: Sequential Assignment|Masking: None (Open Label)|Primary Purpose: Treatment	NR
NCT04352933	PROLIFIC ChemoprophylaxisTrial (COVID-19)	Allocation: Randomized|Intervention Model: Parallel Assignment|Masking: Quadruple (Participant, Care Provider, Investigator, Outcomes Assessor)|Primary Purpose: Prevention	R
NCT04352946	HEalth Care Worker pROphylaxis Against COVID-19: The HERO Trial	Allocation: Randomized|Intervention Model: Parallel Assignment|Masking: Quadruple (Participant, Care Provider, Investigator, Outcomes Assessor)|Primary Purpose: Prevention	R
NCT04352959	COVID-19: Nasal and Salivary Detection of the SARS-CoV-2 Virus After Antiviral Mouthrinses	Allocation: Randomized|Intervention Model: Parallel Assignment|Masking: Triple (Participant, Care Provider, Investigator)|Primary Purpose: Prevention	R
NCT04352985	Evaluating the Use of Polymyxin B Cartridge Hemoperfusion for Patients With Septic Shock and COVID 19		NA
NCT04353037	PATCH 2&3:Prevention & Treatment of COVID-19 (Severe Acute Respiratory Syndrome Coronavirus 2) With Hydroxychloroquine	Allocation: Randomized|Intervention Model: Parallel Assignment|Masking: Double (Participant, Care Provider)|Primary Purpose: Treatment	R
NCT04353128	Efficacy of Melatonin in the Prophylaxis of Coronavirus Disease 2019 (COVID-19) Among Healthcare Workers.	Allocation: Randomized|Intervention Model: Parallel Assignment|Masking: Quadruple (Participant, Care Provider, Investigator, Outcomes Assessor)|Primary Purpose: Prevention	R
NCT04353180	Assessment the Activity Value of 13- Cis-Retinoic Acid(Isotretinoin) in the Treatment of COVID-19	Allocation: Randomized|Intervention Model: Parallel Assignment|Masking: None (Open Label)|Primary Purpose: Treatment	R
NCT04353206	Convalescent Plasma in ICU Patients With COVID-19-induced Respiratory Failure	Intervention Model: Single Group Assignment|Masking: None (Open Label)|Primary Purpose: Treatment	NR
NCT04353271	Trial of Hydroxychloroquine In Covid-19 Kinetics	Allocation: Randomized|Intervention Model: Parallel Assignment|Masking: Quadruple (Participant, Care Provider, Investigator, Outcomes Assessor)|Primary Purpose: Treatment	R
NCT04353284	Camostat Mesylate in COVID-19 Outpatients	Allocation: Randomized|Intervention Model: Parallel Assignment|Masking: Quadruple (Participant, Care Provider, Investigator, Outcomes Assessor)|Primary Purpose: Treatment	R
NCT04353336	Efficacay of Chloroquine in COVID-19 Treatment	Allocation: Randomized|Intervention Model: Parallel Assignment|Masking: None (Open Label)|Primary Purpose: Treatment	R
NCT04353518	Clinical Trial to Evaluate Mycobacterium w in Preventing COVID-19 in Subjects at Risk of Getting Infected With COVID-19	Allocation: Randomized|Intervention Model: Parallel Assignment|Masking: Quadruple (Participant, Care Provider, Investigator, Outcomes Assessor)|Primary Purpose: Prevention	R
NCT04353596	Stopping ACE-inhibitors in COVID-19	Allocation: Randomized|Intervention Model: Parallel Assignment|Masking: Single (Outcomes Assessor)|Primary Purpose: Treatment	R
NCT04353674	Modulation of Hyperinflammation in COVID-19	Allocation: Randomized|Intervention Model: Sequential Assignment|Masking: None (Open Label)|Primary Purpose: Treatment	R
NCT04354259	Interferon Lambda for Immediate Antiviral Therapy at Diagnosis	Allocation: Randomized|Intervention Model: Parallel Assignment|Masking: None (Open Label)|Primary Purpose: Treatment	R
NCT04354389	DAS181 for STOP COVID-19	Allocation: Randomized|Intervention Model: Parallel Assignment|Masking: Triple (Participant, Care Provider, Investigator)|Primary Purpose: Treatment	R
NCT04354428	Treatment for SARS-CoV-2 in High-Risk Adult Outpatients	Allocation: Randomized|Intervention Model: Parallel Assignment|Masking: Double (Participant, Investigator)|Primary Purpose: Treatment	R
NCT04354441	Effect of Hydroxychloroquine in COVID-19 Positive Pregnant Women	Allocation: Randomized|Intervention Model: Parallel Assignment|Masking: Quadruple (Participant, Care Provider, Investigator, Outcomes Assessor)|Primary Purpose: Treatment	R
NCT04354597	Hydroxychloroquine and Azithromycin as Prophylaxis for Healthcare Workers Dealing With COVID19 Patients	Allocation: Randomized|Intervention Model: Parallel Assignment|Masking: None (Open Label)|Primary Purpose: Prevention	R
NCT04354610	Cardiovascular and Renal Biomarkers to Predict Acute Heart or Kidney Injury in Severe Covid-19 Infection	Intervention Model: Single Group Assignment|Masking: None (Open Label)|Primary Purpose: Other	NR
NCT04354714	Ruxolitinib to Combat COVID-19	Intervention Model: Single Group Assignment|Masking: None (Open Label)|Primary Purpose: Treatment	NR
NCT04354805	Administration of Chloropromazine as a Treatment for COVID-19	Allocation: Randomized|Intervention Model: Parallel Assignment|Masking: Triple (Participant, Care Provider, Investigator)|Primary Purpose: Treatment	R
NCT04354831	A Study Evaluating the Efficacy and Safety of High-Titer Anti-SARS-CoV-2 Plasma in Hospitalized Patients With COVID-19 Infection	Allocation: Non-Randomized|Intervention Model: Parallel Assignment|Masking: None (Open Label)|Primary Purpose: Treatment	NR
NCT04354870	COVID-19 PrEP HCW HCQ Study	Allocation: Non-Randomized|Intervention Model: Parallel Assignment|Masking: None (Open Label)|Primary Purpose: Treatment	NR
NCT04355026	Use of Bromhexine and Hydroxychloroquine for Treatment of COVID-19 Pneumonia	Allocation: Randomized|Intervention Model: Parallel Assignment|Masking: None (Open Label)|Primary Purpose: Treatment	R
NCT04355052	Open Label Study to Compare Efficacy, Safety and Tolerability of Hydroxychloroquine Combined With Azithromycin Compared to Hydroxychloroquine Combined With Camostat Mesylate and to no Treatment in SARS CoV 2 Virus	Allocation: Randomized|Intervention Model: Single Group Assignment|Masking: None (Open Label)|Primary Purpose: Treatment	R
NCT04355143	Colchicine to Reduce Myocardial Injury in COVID-19 (COLHEART-19)	Allocation: Randomized|Intervention Model: Parallel Assignment|Masking: None (Open Label)|Primary Purpose: Treatment	R
NCT04355234	Prevalence and Impact of COVID-19 Infection in Pregnant Women, Fetuses and Newborns	Allocation: Non-Randomized|Intervention Model: Parallel Assignment|Masking: None (Open Label)|Primary Purpose: Screening	NR
NCT04355247	Prophylactic Corticosteroid to Prevent COVID-19 Cytokine Storm	Intervention Model: Single Group Assignment|Masking: None (Open Label)|Primary Purpose: Prevention	NR
NCT04355351	Study of Immune Response During SARS-CoV-2 Infection - (COVID-19)	Allocation: Non-Randomized|Intervention Model: Parallel Assignment|Masking: None (Open Label)|Primary Purpose: Basic Science	NR
NCT04355364	Efficacy and Safety of Aerosolized Intra-tracheal Dornase Alpha Administration in Patients With COVID19-induced ARDS (COVIDORNASE)	Allocation: Randomized|Intervention Model: Parallel Assignment|Masking: Single (Participant)|Primary Purpose: Treatment	R
NCT04355429	Efficacy of Captopril in Covid-19 Patients With Severe Acute Respiratory Syndrome (SARS) CoV-2 Pneumonia (CAPTOCOVID)	Allocation: Randomized|Intervention Model: Parallel Assignment|Masking: None (Open Label)|Primary Purpose: Treatment	R
NCT04355494	SOLIRIS® (Eculizumab) Treatment of Participants With COVID-19		NA
NCT04355533	Immunity Against SARS-CoV2 in Children and Their Parents / COVID-19	Allocation: Non-Randomized|Intervention Model: Single Group Assignment|Masking: None (Open Label)|Primary Purpose: Diagnostic	NR
NCT04355637	Inhaled Corticosteroid Treatment of COVID19 Patients With Pneumonia	Allocation: Randomized|Intervention Model: Parallel Assignment|Masking: None (Open Label)|Primary Purpose: Treatment	R
NCT04355676	Evaluation of Activity and Safety of Two Regimens of Low Dose Oral Selinexor in Participants With Moderate or Severe COVID-19	Allocation: Randomized|Intervention Model: Parallel Assignment|Masking: None (Open Label)|Primary Purpose: Treatment	R
NCT04355728	Use of UC-MSCs for COVID-19 Patients	Allocation: Randomized|Intervention Model: Parallel Assignment|Masking: Single (Outcomes Assessor)|Primary Purpose: Treatment	R
NCT04355767	Convalescent Plasma vs. Placebo in Emergency Room Patients With COVID-19	Allocation: Randomized|Intervention Model: Parallel Assignment|Masking: Double (Participant, Investigator)|Primary Purpose: Treatment	R
NCT04355793	Expanded Access Program of Ruxolitinib for the Emergency Treatment of Cytokine Storm From COVID-19 Infection		NA
NCT04355897	CoVID-19 Plasma in Treatment of COVID-19 Patients	Intervention Model: Single Group Assignment|Masking: None (Open Label)|Primary Purpose: Treatment	NR
NCT04355936	Telmisartan for Treatment of COVID-19 Patients	Allocation: Randomized|Intervention Model: Parallel Assignment|Masking: None (Open Label)|Primary Purpose: Treatment	R
NCT04355962	Sevoflurane in COVID-19 ARDS (SevCov)	Allocation: Randomized|Intervention Model: Parallel Assignment|Masking: Double (Participant, Outcomes Assessor)|Primary Purpose: Treatment	R
NCT04356482	CONVALESCENT PLASMA FOR ILL PATIENTS BY COVID-19	Intervention Model: Single Group Assignment|Masking: None (Open Label)|Primary Purpose: Treatment	NR
NCT04356495	Treatments to Decrease the Risk of Hospitalization or Death in Elderly Outpatients With Symptomatic SARS-CoV-2 Infection (COVID-19)	Allocation: Randomized|Intervention Model: Parallel Assignment|Masking: None (Open Label)|Primary Purpose: Treatment	R
NCT04356508	COVID-19: A Pilot Study of Adaptive Immunity and Anti-PD1	Allocation: Non-Randomized|Intervention Model: Parallel Assignment|Masking: None (Open Label)|Primary Purpose: Treatment	NR
NCT04356534	Convalescent Plasma Trial in COVID -19 Patients	Allocation: Randomized|Intervention Model: Parallel Assignment|Masking: None (Open Label)|Primary Purpose: Treatment	R
NCT04356677	Study to Evaluate the Safety and Efficacy of VIRAZOLE® in Hospitalized Adult Participants With Respiratory Distress Due to COVID-19	Allocation: Non-Randomized|Intervention Model: Parallel Assignment|Masking: None (Open Label)|Primary Purpose: Treatment	NR
NCT04356690	Etoposide in Patients With COVID-19 Infection	Allocation: Non-Randomized|Intervention Model: Factorial Assignment|Masking: None (Open Label)|Primary Purpose: Supportive Care	NR
NCT04356937	Efficacy of Tocilizumab on Patients With COVID-19	Allocation: Randomized|Intervention Model: Parallel Assignment|Masking: Double (Participant, Investigator)|Primary Purpose: Treatment	R
NCT04357028	Measles Vaccine in HCW	Allocation: Randomized|Intervention Model: Parallel Assignment|Masking: Single (Participant)|Primary Purpose: Prevention	R
NCT04357106	COPLA Study: Treatment of Severe Forms of COronavirus Infection With Convalescent PLAsma	Intervention Model: Single Group Assignment|Masking: None (Open Label)|Primary Purpose: Treatment	NR
NCT04357327	Rapid Salivary Test to Detect SARS-CoV-2 (COVID-19)	Allocation: Non-Randomized|Intervention Model: Parallel Assignment|Masking: Single (Outcomes Assessor)|Primary Purpose: Diagnostic	NR
NCT04357340	The Effects of Pulmonary Physiotherapy Treatments on Patients With COVID-19	Allocation: Randomized|Intervention Model: Parallel Assignment|Masking: Single (Outcomes Assessor)|Primary Purpose: Treatment	R
NCT04357366	suPAR-guided Anakinra Treatment for Validation of the Risk and Management of Respiratory Failure by COVID-19 (SAVE)	Intervention Model: Single Group Assignment|Masking: None (Open Label)|Primary Purpose: Prevention	NR
NCT04357444	Low Dose of IL-2 In Acute Respiratory DistrEss Syndrome Related to COVID-19	Allocation: Randomized|Intervention Model: Parallel Assignment|Masking: Quadruple (Participant, Care Provider, Investigator, Outcomes Assessor)|Primary Purpose: Treatment	R
NCT04357457	Efficacy of Intravenous Almitrine in Reducing the Need for Mechanical Ventilation in Patients With Hypoxemic Acute Respiratory Failure Due to Covid-19-related Pneumonia	Allocation: Randomized|Intervention Model: Parallel Assignment|Masking: Quadruple (Participant, Care Provider, Investigator, Outcomes Assessor)|Primary Purpose: Treatment	R
NCT04357613	IMATINIB IN COVID-19 DISEASE IN AGED PATIENTS.	Allocation: Randomized|Intervention Model: Parallel Assignment|Masking: None (Open Label)|Primary Purpose: Treatment	R
NCT04357730	STudy of Alteplase for Respiratory Failure in SARS-Cov2 (COVID-19)	Allocation: Randomized|Intervention Model: Sequential Assignment|Masking: None (Open Label)|Primary Purpose: Treatment	R
NCT04357782	Administration of Intravenous Vitamin C in Novel Coronavirus Infection (COVID-19) and Decreased Oxygenation	Allocation: Non-Randomized|Intervention Model: Single Group Assignment|Masking: None (Open Label)|Primary Purpose: Treatment	NR
NCT04357808	Efficacy of Subcutaneous Sarilumab in Hospitalised Patients With Moderate-severe COVID-19 Infection (SARCOVID)	Allocation: Randomized|Intervention Model: Parallel Assignment|Masking: None (Open Label)|Primary Purpose: Treatment	R
NCT04357860	Clinical Trial of Sarilumab in Adults With COVID-19	Allocation: Randomized|Intervention Model: Parallel Assignment|Masking: None (Open Label)|Primary Purpose: Treatment	R
NCT04357990	Kerecis Oral and Nasal Spray for Treating the Symptoms of COVID-19	Allocation: Randomized|Intervention Model: Parallel Assignment|Masking: Triple (Participant, Investigator, Outcomes Assessor)|Primary Purpose: Treatment	R
NCT04358003	Plasma Adsorption in Patients With Confirmed COVID-19	Intervention Model: Single Group Assignment|Masking: None (Open Label)|Primary Purpose: Treatment	NR
NCT04358068	Evaluating the Efficacy of Hydroxychloroquine and Azithromycin to Prevent Hospitalization or Death in Persons With COVID-19	Allocation: Randomized|Intervention Model: Parallel Assignment|Masking: Double (Participant, Investigator)|Primary Purpose: Treatment	R
NCT04358081	Hydroxychloroquine Monotherapy and in Combination With Azithromycin in Patients With Moderate and Severe COVID-19 Disease	Allocation: Randomized|Intervention Model: Parallel Assignment|Masking: Quadruple (Participant, Care Provider, Investigator, Outcomes Assessor)|Primary Purpose: Treatment	R
NCT04358211	Expanded Access to Convalescent Plasma to Treat and Prevent Pulmonary Complications Associated With COVID-19		NA
NCT04358406	Rhu-pGSN for Severe Covid-19 Pneumonia	Allocation: Randomized|Intervention Model: Single Group Assignment|Masking: Quadruple (Participant, Care Provider, Investigator, Outcomes Assessor)|Primary Purpose: Treatment	R
NCT04358549	Study of the Use of Favipiravir in Hospitalized Subjects With COVID-19	Allocation: Randomized|Intervention Model: Parallel Assignment|Masking: None (Open Label)|Primary Purpose: Treatment	R
NCT04358588	Pulsed Inhaled Nitric Oxide for the Treatment of Patients With Mild or Moderate COVID-19		NA
NCT04358614	Baricitinib Therapy in COVID-19	Allocation: Non-Randomized|Intervention Model: Crossover Assignment|Masking: None (Open Label)|Primary Purpose: Treatment	NR
NCT04358783	Convalescent Plasma Compared to the Best Available Therapy for the Treatment of SARS-CoV-2 Pneumonia	Allocation: Randomized|Intervention Model: Parallel Assignment|Masking: Quadruple (Participant, Care Provider, Investigator, Outcomes Assessor)|Primary Purpose: Treatment	R
NCT04358809	Clinical Trial of Mycobacterium w in COVID-19 Positive Patients, Hospitalized But Not Critically Ill	Allocation: Randomized|Intervention Model: Parallel Assignment|Masking: Quadruple (Participant, Care Provider, Investigator, Outcomes Assessor)|Primary Purpose: Treatment	R
NCT04358835	Keto-diet for Intubated Critical Care COVID-19	Intervention Model: Single Group Assignment|Masking: None (Open Label)|Primary Purpose: Treatment	NR
NCT04358926	Hyperbaric Oxygen Therapy Effect in COVID-19 RCT (HBOTCOVID19)	Allocation: Randomized|Intervention Model: Parallel Assignment|Masking: Double (Participant, Outcomes Assessor)|Primary Purpose: Treatment	R
NCT04358939	Prone Position in Patients on High-flow Nasal Oxygen Therapy for COVID-19 (HIGH-PRONE-COVID-19)	Allocation: Randomized|Intervention Model: Parallel Assignment|Masking: None (Open Label)|Primary Purpose: Treatment	R
NCT04359095	Effectiveness and Safety of Medical Treatment for SARS-CoV-2 (COVID-19) in Colombia	Allocation: Randomized|Intervention Model: Parallel Assignment|Masking: None (Open Label)|Primary Purpose: Treatment	R
NCT04359121	COVID-19 and the Developement of Phobic Fears of Disease	Intervention Model: Single Group Assignment|Masking: None (Open Label)|Primary Purpose: Prevention	NR
NCT04359251	Different PEEP Settings of COVID-19 Induced ARDS	Allocation: Non-Randomized|Intervention Model: Crossover Assignment|Masking: None (Open Label)|Primary Purpose: Treatment	NR
NCT04359264	Direct Income SupporT and Advice Negating Spread of Epidemic COVID-19: a Randomized Controlled Trial	Allocation: Randomized|Intervention Model: Parallel Assignment|Masking: Double (Investigator, Outcomes Assessor)|Primary Purpose: Prevention	R
NCT04359277	A Randomized Trial of Anticoagulation Strategies in COVID-19	Allocation: Randomized|Intervention Model: Parallel Assignment|Masking: None (Open Label)|Primary Purpose: Treatment	R
NCT04359303	Indirect Endovenous Systemic Ozone for New Coronavirus Disease (COVID19) in Non-intubated Patients	Allocation: Randomized|Intervention Model: Crossover Assignment|Masking: Double (Participant, Investigator)|Primary Purpose: Treatment	R
NCT04359316	Azithromycin in Hospitalized COVID-19 Patients	Allocation: Randomized|Intervention Model: Parallel Assignment|Masking: Triple (Participant, Care Provider, Investigator)|Primary Purpose: Treatment	R
NCT04359511	Efficacy and Safety of Corticosteroids in Oxygen-dependent Patients With COVID-19 Pneumonia	Allocation: Randomized|Intervention Model: Parallel Assignment|Masking: Single (Outcomes Assessor)|Primary Purpose: Treatment	R
NCT04359537	Efficacy of Various Doses of Hydroxychloroquine in Pre-Exposure Prophylaxis for COVID 19	Allocation: Randomized|Intervention Model: Parallel Assignment|Masking: Single (Participant)|Primary Purpose: Prevention	R
NCT04359615	Favipiravir in Hospitalized COVID-19 Patients	Allocation: Randomized|Intervention Model: Parallel Assignment|Masking: Triple (Participant, Care Provider, Investigator)|Primary Purpose: Treatment	R
NCT04359654	Nebulised Dornase Alfa for Treatment of COVID-19	Allocation: Randomized|Intervention Model: Parallel Assignment|Masking: None (Open Label)|Primary Purpose: Treatment	R
NCT04359680	Trial to Evaluate the Efficacy and Safety of Nitazoxanide (NTZ) for Pre- or Post Exposure Prophylaxis of COVID-19 and Other Viral Respiratory Illnesses (VRI) in Healthcare Workers	Allocation: Randomized|Intervention Model: Parallel Assignment|Masking: Triple (Participant, Care Provider, Investigator)|Primary Purpose: Prevention	R
NCT04359797	COVID-19 Patient Positioning Pragmatic Trial	Allocation: Randomized|Intervention Model: Parallel Assignment|Masking: Single (Outcomes Assessor)|Primary Purpose: Supportive Care	R
NCT04359810	Plasma Therapy of COVID-19 in Critically Ill Patients	Allocation: Randomized|Intervention Model: Parallel Assignment|Masking: Double (Participant, Outcomes Assessor)|Primary Purpose: Treatment	R
NCT04359862	Sedation With Sevoflurane Versus Propofol in Patients With Acute Respiratory Distress Syndrome Caused by COVID19 Infection	Allocation: Randomized|Intervention Model: Parallel Assignment|Masking: None (Open Label)|Primary Purpose: Treatment	R
NCT04359953	Efficacy of Hydroxychloroquine, Telmisartan and Azithromycin on the Survival of Hospitalized Elderly Patients With COVID-19	Allocation: Randomized|Intervention Model: Parallel Assignment|Masking: None (Open Label)|Primary Purpose: Treatment	R
NCT04360096	Inhaled Aviptadil for the Treatment of Non-Acute Lung Injury in COVID-19	Allocation: Randomized|Intervention Model: Parallel Assignment|Masking: Quadruple (Participant, Care Provider, Investigator, Outcomes Assessor)|Primary Purpose: Treatment	R
NCT04360122	Levamisole and Isoprinosine in Immune-prophylaxis of Egyptian Healthcare Workers Facing COVID-19	Allocation: Randomized|Intervention Model: Parallel Assignment|Masking: None (Open Label)|Primary Purpose: Prevention	R
NCT04360356	Ivermectin and Nitazoxanide Combination Therapy for COVID-19	Allocation: Randomized|Intervention Model: Parallel Assignment|Masking: Double (Participant, Investigator)|Primary Purpose: Treatment	R
NCT04360486	Treatment Of CORONAVIRUS DISEASE 2019 (COVID-19) With Anti-Sars-CoV-2 Convalescent Plasma (ASCoV2CP)		NA
NCT04360551	Pilot Clinical Trial of the Safety and Efficacy of Telmisartan for the Mitigation of Pulmonary and Cardiac Complications in COVID-19 Patients	Allocation: Randomized|Intervention Model: Parallel Assignment|Masking: Triple (Participant, Care Provider, Investigator)|Primary Purpose: Treatment	R
NCT04360759	Chloroquine Outpatient Treatment Evaluation for HIV-Covid-19	Allocation: Randomized|Intervention Model: Parallel Assignment|Masking: None (Open Label)|Primary Purpose: Treatment	R
NCT04360811	Assessment of Obstetric, Fetal and Neonatal Risks and Vertical SARS-CoV-2 Transmission During COVID-19 Pandemic	Allocation: Non-Randomized|Intervention Model: Parallel Assignment|Masking: None (Open Label)|Primary Purpose: Other	NR
NCT04360824	Covid-19 Associated Coagulopathy	Allocation: Randomized|Intervention Model: Parallel Assignment|Masking: None (Open Label)|Primary Purpose: Treatment	R
NCT04360837	PEEP Incremental and Decremental Alveolar Recruitment of Critically Ill Corona Virus Disease-19 (COVID-19) Patients	Intervention Model: Single Group Assignment|Masking: None (Open Label)|Primary Purpose: Diagnostic	NR
NCT04360876	Targeted Steroids for ARDS Due to COVID-19 Pneumonia: A Pilot Randomized Clinical Trial	Allocation: Randomized|Intervention Model: Parallel Assignment|Masking: Double (Participant, Care Provider)|Primary Purpose: Treatment	R
NCT04360980	The Effects of Standard Protocol With or Without Colchicine in Covid-19 Infection	Allocation: Randomized|Intervention Model: Parallel Assignment|Masking: Double (Participant, Investigator)|Primary Purpose: Treatment	R
NCT04361032	Assessment of Efficacy and Safety of Tocilizumab Compared to DefeROxamine, Associated With Standards Treatments in COVID-19 (+) Patients Hospitalized In Intensive Care in Tunisia	Allocation: Randomized|Intervention Model: Parallel Assignment|Masking: None (Open Label)|Primary Purpose: Treatment	R
NCT04361214	Leflunomide in Mild COVID-19 Patients	Intervention Model: Single Group Assignment|Masking: None (Open Label)|Primary Purpose: Treatment	NR
NCT04361253	Evaluation of SARS-CoV-2 (COVID-19) Antibody-containing Plasma thErapy	Allocation: Randomized|Intervention Model: Parallel Assignment|Masking: Double (Participant, Investigator)|Primary Purpose: Treatment	R
NCT04361318	Hydroxychloroquine and Nitazoxanide Combination Therapy for COVID-19	Allocation: Randomized|Intervention Model: Parallel Assignment|Masking: Double (Participant, Care Provider)|Primary Purpose: Treatment	R
NCT04361344	Neurodegeneration Markers and Neurological Course in Severe Covid-19 Infection	Intervention Model: Single Group Assignment|Masking: None (Open Label)|Primary Purpose: Diagnostic	NR
NCT04361396	Assessment of the Presence of the SARS-COV-2 Virus in the Peritoneum of COVID-19 Patients	Intervention Model: Single Group Assignment|Masking: None (Open Label)|Primary Purpose: Other	NR
NCT04361422	Isotretinoin in Treatment of COVID-19	Allocation: Randomized|Intervention Model: Parallel Assignment|Masking: None (Open Label)|Primary Purpose: Treatment	R
NCT04361435	Lung Recruitment Device for COVID-19	Allocation: Randomized|Intervention Model: Crossover Assignment|Masking: None (Open Label)|Primary Purpose: Supportive Care	R
NCT04361448	Performance of 3 Sampling Methods for the Detection of SARS-CoV-2 (COVID-19) With Real-time Reverse Transcriptase PCR	Intervention Model: Single Group Assignment|Masking: None (Open Label)|Primary Purpose: Diagnostic	NR
NCT04361461	Use of Hydroxychloroquine Alone or Associated for Inpatients With SARS-CoV2 Virus (COVID-19)	Allocation: Randomized|Intervention Model: Parallel Assignment|Masking: None (Open Label)|Primary Purpose: Treatment	R
NCT04361474	Trial Evaluating the Efficacy of Local Budesonide Therapy in the Management of Hyposmia in COVID-19 Patients Without Signs of Severity	Allocation: Randomized|Intervention Model: Single Group Assignment|Masking: Single (Participant)|Primary Purpose: Treatment	R
NCT04361526	Pilot Study on Cytokine Filtration in COVID-19 ARDS	Allocation: Randomized|Intervention Model: Parallel Assignment|Masking: None (Open Label)|Primary Purpose: Treatment	R
NCT04361552	Tocilizumab for the Treatment of Cytokine Release Syndrome in Patients With COVID-19 (SARS-CoV-2 Infection)	Allocation: Randomized|Intervention Model: Parallel Assignment|Masking: None (Open Label)|Primary Purpose: Treatment	R
NCT04361643	LENALIDOMIDE COVID-19 TRIAL	Allocation: Randomized|Intervention Model: Parallel Assignment|Masking: Quadruple (Participant, Care Provider, Investigator, Outcomes Assessor)|Primary Purpose: Treatment	R
NCT04361838	The COVID-19 ICU PRAYER Study	Allocation: Randomized|Intervention Model: Parallel Assignment|Masking: Double (Participant, Care Provider)|Primary Purpose: Supportive Care	R
NCT04361916	Home Care for Patients With COVID-19: Active Monitoring in Two Italian Health Units (Casale Monferrato and Torino)	Intervention Model: Single Group Assignment|Masking: None (Open Label)|Primary Purpose: Health Services Research	NR
NCT04361942	Treatment of Severe COVID-19 Pneumonia With Allogeneic Mesenchymal Stromal Cells (COVID_MSV)	Allocation: Randomized|Intervention Model: Parallel Assignment|Masking: Triple (Participant, Care Provider, Investigator)|Primary Purpose: Treatment	R
NCT04362085	Coagulopathy of COVID-19: A Pragmatic Randomized Controlled Trial of Therapeutic Anticoagulation Versus Standard Care	Allocation: Randomized|Intervention Model: Parallel Assignment|Masking: None (Open Label)|Primary Purpose: Treatment	R
NCT04362111	Early Identification and Treatment of Cytokine Storm Syndrome in Covid-19	Allocation: Randomized|Intervention Model: Parallel Assignment|Masking: Triple (Participant, Care Provider, Investigator)|Primary Purpose: Treatment	R
NCT04362124	Performance Evaluation of BCG vs COVID-19	Allocation: Randomized|Intervention Model: Parallel Assignment|Masking: Quadruple (Participant, Care Provider, Investigator, Outcomes Assessor)|Primary Purpose: Supportive Care	R
NCT04362137	Phase 3 Randomized, Double-blind, Placebo-controlled Multi-center Study to Assess the Efficacy and Safety of Ruxolitinib in Patients With COVID-19 Associated Cytokine Storm (RUXCOVID)	Allocation: Randomized|Intervention Model: Parallel Assignment|Masking: Double (Participant, Investigator)|Primary Purpose: Treatment	R
NCT04362176	Passive Immunity Trial of Nashville II	Allocation: Randomized|Intervention Model: Parallel Assignment|Masking: Triple (Participant, Care Provider, Outcomes Assessor)|Primary Purpose: Treatment	R
NCT04362189	Efficacy and Safety Study of Allogeneic HB-adMSCs for the Treatment of COVID-19	Allocation: Randomized|Intervention Model: Parallel Assignment|Masking: Quadruple (Participant, Care Provider, Investigator, Outcomes Assessor)|Primary Purpose: Treatment	R
NCT04362332	Chloroquine, Hydroxychloroquine or Only Supportive Care in Patients AdmItted With Moderate to Severe COVID-19	Allocation: Randomized|Intervention Model: Parallel Assignment|Masking: None (Open Label)|Primary Purpose: Treatment	R
NCT04362813	Study of Efficacy and Safety of Canakinumab Treatment for CRS in Participants With COVID-19-induced Pneumonia	Allocation: Randomized|Intervention Model: Parallel Assignment|Masking: Double (Participant, Investigator)|Primary Purpose: Treatment	R
NCT04363034	Arkansas Expanded Access COVID-19 Convalescent Plasma Treatment Program		NA
NCT04363060	Azithromycin+Amoxicillin/Clavulanate vs Amoxicillin/Clavulanate in COVID19 Patients With Pneumonia in Non-intensive Unit	Allocation: Randomized|Intervention Model: Parallel Assignment|Masking: None (Open Label)|Primary Purpose: Treatment	R
NCT04363203	VA Remote and Equitable Access to COVID-19 Healthcare Delivery (VA-REACH TRIAL)	Allocation: Randomized|Intervention Model: Single Group Assignment|Masking: Quadruple (Participant, Care Provider, Investigator, Outcomes Assessor)|Primary Purpose: Treatment	R
NCT04363216	Pharmacologic Ascorbic Acid as an Activator of Lymphocyte Signaling for COVID-19 Treatment	Allocation: Randomized|Intervention Model: Sequential Assignment|Masking: None (Open Label)|Primary Purpose: Treatment	R
NCT04363346	Study of FT516 for the Treatment of COVID-19 in Hospitalized Patients With Hypoxia	Allocation: Non-Randomized|Intervention Model: Sequential Assignment|Masking: None (Open Label)|Primary Purpose: Treatment	NR
NCT04363372	A Study for Efficacy and Safety of Live Biotherapeutic MRx4DP0004 to Treat COVID-19	Allocation: Randomized|Intervention Model: Parallel Assignment|Masking: Quadruple (Participant, Care Provider, Investigator, Outcomes Assessor)|Primary Purpose: Treatment	R
NCT04363385	Collection of Biological Samples With Clinical Characterization of Covid-19 Patients	Intervention Model: Single Group Assignment|Masking: None (Open Label)|Primary Purpose: Prevention	NR
NCT04363437	the COMBAT-COVID-19 Pilot Study	Allocation: Randomized|Intervention Model: Parallel Assignment|Masking: None (Open Label)|Primary Purpose: Treatment	R
NCT04363450	Hydroxychloroquine as Prophylaxis for COVID-19 in Healthcare Workers (HCQPreP)	Allocation: Randomized|Intervention Model: Parallel Assignment|Masking: Quadruple (Participant, Care Provider, Investigator, Outcomes Assessor)|Primary Purpose: Prevention	R
NCT04363463	Impact of Prone Position in Patients Under Spontaneous Breathing on Intubation or Non-invasive Ventilation or Death Incidence During COVID-19 Acute Respiratory Distress	Allocation: Randomized|Intervention Model: Parallel Assignment|Masking: None (Open Label)|Primary Purpose: Supportive Care	R
NCT04363528	Incidence of Deep Vein Thrombosis at Doppler Echo in Covid-19 Patients With SARS-Cov-2 Pneumopathy Hospitalized in ICU	Intervention Model: Single Group Assignment|Masking: None (Open Label)|Primary Purpose: Supportive Care	NR
NCT04363541	Local Thermotherapy for Patients With Moderate Symptoms of COVID-19	Allocation: Randomized|Intervention Model: Parallel Assignment|Masking: None (Open Label)|Primary Purpose: Treatment	R
NCT04363593	Serology COVID-19 From the Cornwall Hospital Union	Allocation: Non-Randomized|Intervention Model: Parallel Assignment|Masking: None (Open Label)|Primary Purpose: Other	NR
NCT04363736	A Study to Investigate Intravenous Tocilizumab in Participants With Moderate to Severe COVID-19 Pneumonia	Allocation: Randomized|Intervention Model: Parallel Assignment|Masking: None (Open Label)|Primary Purpose: Treatment	R
NCT04363749	COVID-19 Infection: Exploration of Respiratory Control Center Abnormalities	Allocation: Non-Randomized|Intervention Model: Parallel Assignment|Masking: None (Open Label)|Primary Purpose: Basic Science	NR
NCT04363814	Clinical Impact of BACTEK-R in Subject With Mild Pneumonia Due to COVID-19 Infection	Allocation: Randomized|Intervention Model: Parallel Assignment|Masking: None (Open Label)|Primary Purpose: Treatment	R
NCT04363827	Protect: A Randomized Study With Hydroxychloroquine Versus Observational Support for Prevention and Early Phase Treatment of Coronavirus Disease (COVID-19)	Allocation: Randomized|Intervention Model: Parallel Assignment|Masking: None (Open Label)|Primary Purpose: Treatment	R
NCT04363853	Tocilizumab Treatment in Patients With COVID-19	Intervention Model: Single Group Assignment|Masking: None (Open Label)|Primary Purpose: Treatment	NR
NCT04363866	A Pilot Study to Assess Hydroxychloroquine in Patients With SARS-CoV-2 (COVID-19)	Allocation: Randomized|Intervention Model: Parallel Assignment|Masking: Single (Participant)|Primary Purpose: Treatment	R
NCT04364009	Anakinra for COVID-19 Respiratory Symptoms	Allocation: Randomized|Intervention Model: Parallel Assignment|Masking: None (Open Label)|Primary Purpose: Treatment	R
NCT04364022	Efficacy of Pragmatic Same-day COVID-19 Ring Prophylaxis for Adult Individuals Exposed to SARS-CoV-2 in Switzerland	Allocation: Randomized|Intervention Model: Parallel Assignment|Masking: None (Open Label)|Primary Purpose: Prevention	R
NCT04344210	Impact of Tele-interventions During the COVID-19 Pandemic in Patients With Diabetes Mellitus	Allocation: Randomized. Intervention model: Parallel Assignment. Primary purpose: Supportive Care. Masking: None (Open Label).	R
NCT04344561	Incline Positioning in COVID-19 Patients for Improvement in Oxygen Saturation	Allocation: Randomized. Intervention model: Parallel Assignment. Primary purpose: Treatment. Masking: None (Open Label).	R
NCT04344548	Phase I / II Clinical Study of Immunotherapy Based on Adoptive Cell Transfer as a Therapeutic Alternative for Patients With COVID-19 in Colombia	Intervention model: Single Group Assignment. Primary purpose: Treatment. Masking: None (Open Label).	NR
NCT04345887	Spironolactone in Covid-19 Induced ARDS	Allocation: Randomized. Intervention model: Parallel Assignment. Primary purpose: Treatment. Masking: Triple (Participant, Care Provider, Investigator).	R
NCT04345419	A Real-life Experience on Treatment of Patients With COVID 19	Allocation: Randomized. Intervention model: Parallel Assignment. Primary purpose: Treatment. Masking: Single (Participant).	R
NCT04345406	Angiotensin Converting Enzyme Inhibitors in Treatment of Covid 19	Allocation: Randomized. Intervention model: Parallel Assignment. Primary purpose: Treatment. Masking: None (Open Label).	R
NCT04345549	Ayurveda Self-Management for Flu Like Symptoms During the Covid-19 Outbreak	Intervention model: Single Group Assignment. Primary purpose: Supportive Care. Masking: None (Open Label).	NR
NCT04345614	A Study of CM4620-Injectable Emulsion (IE) in Patients With Severe COVID-19 Pneumonia	Allocation: Randomized. Intervention model: Parallel Assignment. Primary purpose: Treatment. Masking: None (Open Label).	R
NCT04346420	Impact of the Double-Trunk Mask on Oxygenation Titration in COVID-19	Allocation: Non-Randomized. Intervention model: Crossover Assignment. Primary purpose: Supportive Care. Masking: None (Open Label).	NR
NCT04346628	Oral Favipiravir Compared to Standard Supportive Care in Subjects With Mild COVID-19	Allocation: Randomized. Intervention model: Parallel Assignment. Primary purpose: Treatment. Masking: None (Open Label).	R
NCT04346927	Telerehabilitation for Patients Diagnosed With Coronavirus	Allocation: Randomized. Intervention model: Parallel Assignment. Primary purpose: Treatment. Masking: Single (Participant).	R
NCT04346082	Feasibility of Online Based Mindfulness Interventions During COVID-19 Outbreak	Intervention model: Single Group Assignment. Primary purpose: Treatment. Masking: None (Open Label).	NR
NCT04351906	Low-flow Extracorporeal Carbon Dioxide Removal in COVID-19-associated Acute Respiratory Distress Syndrome	Intervention model: Single Group Assignment. Primary purpose: Treatment. Masking: None (Open Label).	NR
NCT04348461	BAttLe Against COVID-19 Using MesenchYmal Stromal Cells	Allocation: Randomized. Intervention model: Parallel Assignment. Primary purpose: Treatment. Masking: Quadruple (Participant, Care Provider, Investigator, Outcomes Assessor).	R
ACTRN12620000480987	Stress-reduction Using Probiotics to Promote Ongoing Resilience Throughout COVID-19 for Healthcare Workers (SUPPORT COVID-19 Healthcare Workers)	Purpose: Prevention; Allocation: Randomised controlled trial; Masking: Blinded (masking used);Assignment: Parallel;Type of endpoint: Efficacy;	R
ACTRN12620000482965	Impact of high intensity interval training and aerobic training on stress, depression symptoms, anxiety and resilience in self-isolated people during the COVID-19 health emergency in Spain	Purpose: Prevention; Allocation: Randomised controlled trial; Masking: Blinded (masking used);Assignment: Parallel;	R
NCT04349371	Saved From COVID-19	Allocation: Randomized. Intervention model: Parallel Assignment. Primary purpose: Prevention. Masking: Quadruple (Participant, Care Provider, Investigator, Outcomes Assessor).	R
NCT04350281	Double Therapy With IFN-beta 1b and Hydroxychloroquine	Allocation: Randomized. Intervention model: Parallel Assignment. Primary purpose: Treatment. Masking: None (Open Label).	R
NCT04351295	Efficacy of Faviprevir in COVID-19 Treatment	Allocation: Randomized. Intervention model: Parallel Assignment. Primary purpose: Treatment. Masking: None (Open Label).	R
ACTRN12620000473965	Reducing acute severe respiratory events in health care workers during the Covid-19 pandemic with OM85	Purpose: Prevention; Allocation: Randomised controlled trial; Masking: Open (masking not used);Assignment: Parallel;Type of endpoint: Efficacy;	R
ACTRN12620000492954	A Facebook delivered physical activity focused group lifestyle intervention for older adults during the COVID-19 pandemic	Purpose: Prevention; Allocation: Non-randomised trial;	NR
ACTRN12620000478910	Cord Blood Therapy to prevent progression of COVID-19 related pneumonia	Purpose: Treatment; Allocation: Randomised controlled trial;	R
ISRCTN14326006	Does taking hydroxychloroquine before and during exposure to patients protect frontline healthcare workers from coronavirus?	Multicentre double-blinded randomized placebo-controlled trial (Prevention)	R
NCT04351347	The Efficacy of Ivermectin and Nitazoxanide in COVID-19 Treatment	Allocation: Randomized. Intervention model: Parallel Assignment. Primary purpose: Treatment. Masking: None (Open Label).	R
NCT04351542	Ayurveda for Flu Like Illness During Covid-19 Outbreak	Allocation: Non-Randomized. Intervention model: Parallel Assignment. Primary purpose: Supportive Care. Masking: Single (Care Provider).	NR
ChiCTR2000032098	Danggui Shaoyao Powder in the synergistic treatment of novel coronavirus pneumonia (COVID-19)	Single arm	NR
ACTRN12620000477921	The design of an updated iron lung ventilator which can be easily built and used by people with minimal training in situations such as COVID-19 where skilled doctors or normal ventilators are unavailable.	Purpose: Treatment; Allocation: Non-randomised trial; Masking: Open (masking not used);Assignment: Other;Type of endpoint: Efficacy;	NR
ACTRN12620000472976	Adapting the Decathlon Group Easybreathe® snorkelling face mask for the safer administration of oxygen and/or continuous positive airway pressure and in the intra/interhospital transportation of patients with proven or suspected COVID 19 infection.	Purpose: Treatment; Allocation: Non-randomised trial; Masking: Open (masking not used);Assignment: Single group;Type of endpoint: Efficacy;	NR
ChiCTR2000031955	Study for prevention of novel coronavirus pneumonia (COVID-19) in high risk population by Chinese medicine	Cohort study	NR
ChiCTR2000031944	Efficacy of Chinese Herbal Tea in the Prevention of Novel Coronavirus Pneumonia (COVID-19): a Randomized Controlled Trial	Parallel	NR
ChiCTR2000032013	The prevention and treatment strategy of the protective respirator related facial pressure injuries among healthcare professionals fighting novel coronavirus pneumonia (COVID-19)	Cross-over	NR
ChiCTR2000032011	Effecacy and Safety of Hyperbaric Oxygen Therapy to patients with novel coronavirus pneumonia (COVID-19)	Parallel	NR
EUCTR2020-001324-33-FR	Use of a respiratory multiplex PCR and procalcitonin to reduce antibiotic exposure in patients with severe confirmed COVID-19 pneumonia	Controlled: yes Randomised: yes Open: yes Single blind: no Double blind: no Parallel group: yes Cross over: no Other: no If controlled, specify comparator, Other Medicinial Product: no Placebo: no Other: yes Other specify the comparator: Conventional strategy Number of treatment arms in the trial: 2	R
ChiCTR2000031888	A medical records based study for ''Guangdong Pneumonia NO.1'' in the Treatment of Novel Coronavirus Pneumonia (COVID-19)	Parallel	NR
EUCTR2020-001257-51-DK	Hydroxychloroquine for prevention of COVID-19 in patients on chronic dialysis	Controlled: yes Randomised: yes Open: yes Single blind: no Double blind: no Parallel group: yes Cross over: no Other: no If controlled, specify comparator, Other Medicinial Product: no Placebo: no Other: yes Other specify the comparator: No treatment Number of treatment arms in the trial: 2	R
EUCTR2020-001320-34-NL	A clinicial trial to investigate te effect of valsartan compared to placebo on acute respiratory failure in hospitalized SARS-CoV-2-infected patients	Controlled: yes Randomised: yes Open: no Single blind: no Double blind: yes Parallel group: no Cross over: no Other: no If controlled, specify comparator, Other Medicinial Product: no Placebo: yes Other: no Number of treatment arms in the trial: 2	R
EUCTR2020-001420-34-DK	Senicapoc treatment of COVID-19 positive patients in intensive care	Controlled: yes Randomised: yes Open: yes Single blind: no Double blind: no Parallel group: no Cross over: no Other: no If controlled, specify comparator, Other Medicinial Product: no Placebo: no Other: yes Other specify the comparator: Standard treatment Number of treatment arms in the trial: 1	R
NL8521	Continuous positive airway pressure in severe Covid-19 pneumonia	Randomized: No, Masking: None, Control: Not applicable, Group: undefined, Type: Single arm	NR
EUCTR2020-001290-74-ES	Efficacy and safety of sarilumab in the early treament of hospitalized patients with mild-moderate neumonia and COVID19 infection versus standard of care	Controlled: yes Randomised: yes Open: yes Single blind: no Double blind: no Parallel group: no Cross over: no Other: no If controlled, specify comparator, Other Medicinial Product: yes Placebo: no Other: no Number of treatment arms in the trial: 2	R
EUCTR2020-001262-11-ES	Clinical trial to assess the efficacy and safety of cyclosporin A treatment associated with standard treatment versus standard treatment only in hospitalized patients with confirmed coronavirus infection	Controlled: yes Randomised: yes Open: yes Single blind: no Double blind: no Parallel group: yes Cross over: no Other: no If controlled, specify comparator, Other Medicinial Product: yes Placebo: no Other: no Number of treatment arms in the trial: 2	R
EUCTR2020-001406-27-FR	efficacy and safety of a bitherapy by hydroxychloroquine + azythromycin vs monotherapy by hydroxychoroquine in adult patients with documentated infection by covid19	Controlled: yes Randomised: yes Open: yes Single blind: no Double blind: no Parallel group: yes Cross over: no Other: no If controlled, specify comparator, Other Medicinial Product: yes Placebo: no Other: no Number of treatment arms in the trial: 2	R
EUCTR2020-001553-48-FR	Corticoïdes au cours de la pneumonie virale Covid-19 liée à l’infection par le SARS-Cov-2	Controlled: yes Randomised: yes Open: yes Single blind: no Double blind: no Parallel group: yes Cross over: no Other: no If controlled, specify comparator, Other Medicinial Product: no Placebo: no Other: yes Other specify the comparator: current practice Number of treatment arms in the trial: 2	R
EUCTR2020-001156-18-ES	Efficacy of different treatments in patients infected with COVID-19	Controlled: yes Randomised: yes Open: yes Single blind: no Double blind: no Parallel group: no Cross over: no Other: no If controlled, specify comparator, Other Medicinial Product: yes Placebo: no Other: no Number of treatment arms in the trial: 3	R
EUCTR2020-001530-35-ES	Clinical trial to avoid infection by SARS-CoV-2 in high-risk population. COVID-19	Controlled: yes Randomised: yes Open: no Single blind: no Double blind: yes Parallel group: no Cross over: no Other: no If controlled, specify comparator, Other Medicinial Product: no Placebo: yes Other: no Number of treatment arms in the trial: 2	R
EUCTR2020-001303-16-FR	Efficacy of Hydroxychloroquine, Telmisartan and Azithromycin on Survival in Elderly Hospitalized Patients with VIDOC-19 : A Randomized, Multi-Centre, Adaptive, Blinded Study	Controlled: yes Randomised: yes Open: no Single blind: yes Double blind: no Parallel group: yes Cross over: no Other: yes Other trial design description: Adaptive If controlled, specify comparator, Other Medicinial Product: no Placebo: no Other: yes Other specify the comparator: Herbal Medicine Number of treatment arms in the trial: 4	R
EUCTR2020-001437-12-ES	Random, controlled, open, one-site clinical trial in adult patients with COVID-19 severe pneumonia treated with immunomodulatory drugs	Controlled: yes Randomised: yes Open: yes Single blind: no Double blind: no Parallel group: yes Cross over: no Other: no If controlled, specify comparator, Other Medicinial Product: yes Placebo: no Other: no Number of treatment arms in the trial: 4	R
EUCTR2020-001160-28-ES	Tocilizumab plus Pembrolizumab in COVID-19	Controlled: yes Randomised: yes Open: yes Single blind: no Double blind: no Parallel group: no Cross over: no Other: no If controlled, specify comparator, Other Medicinial Product: yes Placebo: no Other: no Number of treatment arms in the trial: 2	R
EUCTR2020-001602-34-FR	COvid-19 and Vitamin D supplementation: a multicenter randomized controlled Trial of high dose versus standard dose vitamin D3 in high-risk COVID-19 patients	Controlled: yes Randomised: yes Open: yes Single blind: no Double blind: no Parallel group: yes Cross over: no Other: no If controlled, specify comparator, Other Medicinial Product: yes Placebo: no Other: no Number of treatment arms in the trial: 2	R
EUCTR2020-001587-29-ES	Preventing SARS-CoV-2 virus infection and severity of COVID-19 diseases during pregnancy with hydroxychloroquine	Controlled: yes Randomised: yes Open: no Single blind: no Double blind: yes Parallel group: no Cross over: no Other: no If controlled, specify comparator, Other Medicinial Product: no Placebo: yes Other: no Number of treatment arms in the trial: 6	R
EUCTR2020-001367-88-DK	Efficacy and safety of novel treatment options for adults with COVID-19 pneumonia	Controlled: yes Randomised: yes Open: no Single blind: no Double blind: yes Parallel group: yes Cross over: no Other: yes Other trial design description: Multi-stage, adaptive If controlled, specify comparator, Other Medicinial Product: no Placebo: yes Other: no Number of treatment arms in the trial: 6	R
EUCTR2020-001321-31-ES	Clinical trial phase II to evaluate the efficacy of 3 types of treatment in patients with pneumonia by COVID-19	Controlled: yes Randomised: yes Open: yes Single blind: no Double blind: no Parallel group: yes Cross over: no Other: no If controlled, specify comparator, Other Medicinial Product: no Placebo: no Other: yes Other specify the comparator: No comparator Number of treatment arms in the trial: 3	R
EUCTR2020-001682-36-ES	Treatment of COVID-19 with allogeneic mesenchymal cells (MSV®).	Controlled: yes Randomised: yes Open: no Single blind: no Double blind: yes Parallel group: yes Cross over: no Other: no If controlled, specify comparator, Other Medicinial Product: no Placebo: yes Other: no Number of treatment arms in the trial: 2	R
EUCTR2020-001331-26-GB	Preventative Drug Treatment for COVID-19 Infectious Disease	Controlled: yes Randomised: yes Open: no Single blind: no Double blind: yes Parallel group: yes Cross over: no Other: no If controlled, specify comparator, Other Medicinial Product: no Placebo: yes Other: no Other specify the comparator: The same medicinal product at a different (lower) dosage will be used as a comparator. Number of treatment arms in the trial: 3	R
EUCTR2020-001634-36-ES	Randomized open pilot study to evaluate the efficacy of subcutaneous sarilumab in patients with moderate-severe COVID-19 infection.	Controlled: yes Randomised: yes Open: yes Single blind: no Double blind: no Parallel group: yes Cross over: no Other: yes Other trial design description: Low-level intervention trial If controlled, specify comparator, Other Medicinial Product: yes Placebo: no Other: no Number of treatment arms in the trial: 2	R
EUCTR2020-001413-20-ES	Efficacy and safety of siltuximab vs. corticosteroids in hospitalized patients with COVID-19 pneumonia	Controlled: yes Randomised: yes Open: yes Single blind: no Double blind: no Parallel group: no Cross over: no Other: no If controlled, specify comparator, Other Medicinial Product: yes Placebo: no Other: no Number of treatment arms in the trial: 2	R
EUCTR2020-001266-11-ES	Clinical trial of administration of MSC to patients with respiratory distress type COVID-19	Controlled: yes Randomised: yes Open: no Single blind: yes Double blind: no Parallel group: no Cross over: no Other: no If controlled, specify comparator, Other Medicinial Product: yes Placebo: no Other: no Number of treatment arms in the trial: 2	R
EUCTR2020-001689-12-ES	COLCHICINA TEST IN THE SARS-COV2 CORONAVIRUS (COLCORONA-COVID-19)	Controlled: yes Randomised: yes Open: no Single blind: no Double blind: yes Parallel group: no Cross over: no Other: no If controlled, specify comparator, Other Medicinial Product: no Placebo: yes Other: no Number of treatment arms in the trial: 2	R
EUCTR2020-001765-37-ES	Pragmatic clinical trial of hydroxychloroquine in the treatment of oncohematological patients and health professionals with COVID-19 infection without radiological alteration.	Controlled: no Randomised: no Open: yes Single blind: no Double blind: no Parallel group: no Cross over: no Other: no If controlled, specify comparator, Other Medicinial Product: no Placebo: no Other: no Number of treatment arms in the trial: 1	NR
EUCTR2020-001448-24-GB	Preventing Pulmonary Complications in Surgical Patients at Risk of COVID-19	Controlled: yes Randomised: yes Open: yes Single blind: no Double blind: no Parallel group: no Cross over: no Other: no If controlled, specify comparator, Other Medicinial Product: yes Placebo: no Other: yes Other specify the comparator: Control (normal practice) Number of treatment arms in the trial: 4	R
EUCTR2020-001511-25-ES	Randomized open-blind controlled trial to study the benefit of Colchicine in Patients with COVID-19	Controlled: yes Randomised: yes Open: yes Single blind: no Double blind: no Parallel group: no Cross over: no Other: no If controlled, specify comparator, Other Medicinial Product: yes Placebo: no Other: no Number of treatment arms in the trial: 2	R
EUCTR2020-001570-30-FR	ICAR (IgIV in Covid-related ARds)	Controlled: yes Randomised: yes Open: no Single blind: no Double blind: yes Parallel group: no Cross over: no Other: no If controlled, specify comparator, Other Medicinial Product: no Placebo: yes Other: no Number of treatment arms in the trial: 2	R
EUCTR2020-001466-11-GR	Prevention of severe respiratory failure in Covid-19	Controlled: no Randomised: no Open: yes Single blind: no Double blind: no Parallel group: no Cross over: no Other: no If controlled, specify comparator, Other Medicinial Product: no Placebo: no Other: no Number of treatment arms in the trial: 1	NR
EUCTR2020-001379-34-ES	Sedation with sevoflurane versus propofol in patients with Acute Respiratory Distress Syndrome caused by COVID-19 infection	Controlled: yes Randomised: yes Open: yes Single blind: no Double blind: no Parallel group: yes Cross over: no Other: no If controlled, specify comparator, Other Medicinial Product: yes Placebo: no Other: no Number of treatment arms in the trial: 2	R
DRKS00021214	Improvement of the nutritional status regarding nicotinamide (vitamin B3) and the course of COVID-19 disease	Allocation: Randomized controlled trial;. Masking: Blinded (patient/subject, investigator/therapist). Control: Placebo. Assignment: Parallel. Study design purpose: Treatment;	R
DRKS00021420	Observational clinical trial for the evaluation of an automated nasal and pharyngeal swab exam to test COVID-19 patients	Allocation: Non-randomized controlled trial;. Masking: Open (masking not used). Control: Active control (effective treament of control group). Assignment: Other. Study design purpose: Basic research/physiological study;	NR
DRKS00021153	get.calm and move.on – tackling worries and finding strength for the crisis (COVID-19) in 10 steps	Allocation: Randomized controlled trial;. Masking: Open (masking not used). Control: Control group receives no treatment. Assignment: Parallel. Study design purpose: Prevention;	R
DRKS00021300	Cytokine adsorption in severe COVID-19 pneumonia requiring extracorporeal membrane oxygenation	Allocation: Randomized controlled trial;. Masking: Open (masking not used). Control: Active control (effective treament of control group). Assignment: Parallel. Study design purpose: Treatment;	R
IRCT20170117032004N3	Effect of vitamin A in patients with COVID19	Randomization: Randomized, Blinding: Not blinded, Placebo: Not used, Assignment: Parallel, Purpose: Supportive, Randomization description: simple random allocation using computer by a person who is not one of researcher of the study and based on the numbers allocated to each patients.	R
DRKS00021301	An e-Mental Health Intervention to Support burdened People in Times of the COVID-19 pandemic: CoPE It	Allocation: Single arm study;. Masking: Open (masking not used). Control: Uncontrolled/Single arm. Assignment: Single (group). Study design purpose: Other;	NR
IRCT20200310046736N1	Comparison of The Therapeutic Effect of Convalescent Plasma and Plasma-derived Immunoglobulin-enriched solution on COVID-19 Patients	Randomization: Randomized, Blinding: Single blinded, Placebo: Not used, Assignment: Parallel, Purpose: Treatment, Randomization description: simple randomization with a random digit table, Blinding description: _ Participants are blinded to the details of the treatment process. _ Investigators (including Outcome assessor and Data analyzer) are blinded to knowing who is being given the treatment a…	R
IRCT20151113025025N3	Clinical Trial of renin-angiotensin-aldosterone system inhibitors with halting their administration and the effect on clinical outcomes of patients with corona virus disease-2019 (COVID-19) referring to Sina Hospital in 2020	Randomization: Randomized, Blinding: Triple blinded, Placebo: Not used, Assignment: Parallel, Purpose: Prevention, Randomization description: Patients consuming renin-angiotensin-aldosterone system inhibitors are recruited in the study using computerized-sequence random codes in 2 groups, Blinding description: The physicians recruiting patients' data and the statistician are blinded whether the a…	R
IRCT20131113015393N6	Effect of Benson Relaxation on Quality of Life and job stress in nurses	Randomization: Randomized, Blinding: Not blinded, Placebo: Not used, Assignment: Parallel, Purpose: Supportive, Randomization description: In this study, patients will have numbers after entering the order of inclusion in the study. These numbers will be selected using a random number table. Randomly place your hand on a point in the random table and then divide the numbers in pairs from left to …	R
IRCT20200312046749N1	Efficacy of Tumor Necrosis Factor alpha inhibitor in COVID-19	Randomization: Not randomized, Blinding: Not blinded, Placebo: Not used, Assignment: Parallel, Purpose: Treatment.	NR
CTRI/2020/04/024479	Study of the effect of Chloroquine in addition to standard therapy in COVID-19 patients	Randomized, Parallel Group Trial Method of generating randomization sequence:Computer generated randomization Method of allocation concealment:An Open list of random numbers Blinding and masking:Open Label	R
IRCT20140911019125N6	The effect of dental pulp mesenchymal stem cells in treatment of corona disease	Randomization: N/A, Blinding: Not blinded, Placebo: Not used, Assignment: Single, Purpose: Treatment.	NR
CTRI/2020/03/024402	Hydroxy Chloroquine, in open labelled, Randomised intervention for prevention of new infection and adverse outcomes following COVID-19 infection -A Tertiary Hospital based study	Randomized, Parallel Group, Active Controlled Trial Method of generating randomization sequence:Stratified block randomization Method of allocation concealment:Sequentially numbered, sealed, opaque envelopes Blinding and masking:Open Label	R
IRCT20160316027081N1	Effect of Licorice in COVID-19	Randomization: Randomized, Blinding: Double blinded, Placebo: Not used, Assignment: Parallel, Purpose: Treatment, Randomization description: In this study, permuted block randomization will be used for randomization. For this purpose six blocks consisting of AABB, ABAB, ABBA, BBAA, BABA, and BAAB are designated and then for each of four patients, one of these blocks will be assigned using the ran…	R
CTRI/2020/04/024659	Study of Shreepad Shree Vallabh SSV Formulation to improve immunity in quarantine patients of COVID-19	Single Arm Trial Method of generating randomization sequence:Not Applicable Method of allocation concealment:Not Applicable Blinding and masking:Not Applicable	NR
IRCT20200317046797N1	Effect of Camostate mesylate on the outcome of Coronavirus (COVID-19)-induced pneumonia	Randomization: Randomized, Blinding: Not blinded, Placebo: Not used, Assignment: Parallel, Purpose: Health service research, Randomization description: Simple randomization sequence will be generated with a computer from 1 to 40. The computer will divide the digits between the two groups. According to the sequence of admission, the patients will be allocated to the control or the Camostate mesyla…	R
IRCT20120826010664N6	Effect of hydroxychloroquine on prevention of covid-19 virus	Randomization: Randomized, Blinding: Double blinded, Placebo: Used, Assignment: Parallel, Purpose: Prevention, Randomization description: The randomized block allocation method was developed using Stata version 15 software by an epidemiologist. The block size was six. Allocation to treatment groups was conducted by an independent researcher (The epidemiologist). To conceal the process of random a…	R
IRCT20150303021315N17	Tocilizumab in COVID-19	Randomization: Not randomized, Blinding: Not blinded, Placebo: Not used, Assignment: Single, Purpose: Treatment.	NR
IRCT20140528017891N8	The effect of stem cell transplantation in the treatment of COVID-19	Randomization: Randomized, Blinding: Double blinded, Placebo: Used, Assignment: Parallel, Purpose: Treatment, Randomization description: We will use a randomization method to minimize the researchers' opinion to select participation in study groups to control bias. After selection, participants will be assigned to the groups using a simple randomization method for received intervention and placeb…	R
IRCT20190727044343N1	?Effect of febuxostat against coronavirus	Randomization: Randomized, Blinding: Double blinded, Placebo: Not used, Assignment: Parallel, Purpose: Treatment, Randomization description: Simple randomization with sealed envelope, Blinding description: The patient receives the medication (intervention or comparison) in sealed envelopes that are coded. The coding is done by a project colleague and the physician, assessor and patient are blind.	R
IRCT20200324046850N3	The effect of naproxen on the healing process of patients with COVID-19	Randomization: Randomized, Blinding: Double blinded, Placebo: Used, Assignment: Parallel, Purpose: Treatment, Randomization description: In this study, block randomization was performed using block size: 6. Allocation sequence and concealment codes are generated by www.sealedenvelope.com. The closed envelope method was used to hide the allocation sequence, Blinding description: Participants and r…	R
IRCT20200314046764N1	Pirfenidine in SARS-COV2	Randomization: Randomized, Blinding: Single blinded, Placebo: Not used, Assignment: Parallel, Purpose: Treatment, Randomization description: In order to prevent bias, a simple randomization method will be used in this study to perform random allocation. We will produce 40 cards , completely identical in appearance. "Number 1" will be written on 20 of them indicating the intervention and on the ot…	R
IRCT20200324046847N1	Treatment of patients with Corona virus infection	Randomization: Not randomized, Blinding: Not blinded, Placebo: Not used, Assignment: Single, Purpose: Treatment.	NR
IRCT20140617018126N2	Persian Medicine Products in Covid-19	Randomization: Randomized, Blinding: Not blinded, Placebo: Not used, Assignment: Parallel, Purpose: Treatment, Randomization description: Samples will be randomly assigned to four blocks using Random Allocation Software. Blocking and allocation sequences for concealment will be done by the non-involved researcher (Allocation Concealment).The sample allocation ratio will be Allocation 1:1 and will…	R
IRCT20150914024017N1	ReciGen for treatment of Covid-19	Randomization: Randomized, Blinding: Triple blinded, Placebo: Used, Assignment: Parallel, Purpose: Treatment, Randomization description: a random sequence was generated by "random.org" , in which every subject in the study from number 1 to 40, is randomly assigned to one of the treatment groups A or B. based on this random sequence, patient 1 and 2 will be assigned to group A and patient number 3…	R
IRCT20180923041093N3	Efficacy of the myrtle syrup in the treatment of novel corona	Randomization: Randomized, Blinding: Not blinded, Placebo: Not used, Assignment: Parallel, Purpose: Treatment, Randomization description: Patients will be selected according to the inclusion criteria and then randomly assigned to the experimental and control groups according to the random sequence obtained through random allocation software.	R
IRCT20190727044343N2	Atorvastatin effect on COVID-19	Randomization: Randomized, Blinding: Double blinded, Placebo: Not used, Assignment: Parallel, Purpose: Treatment, Randomization description: Blocked Randomization, Blinding description: Researcher is not aware of which patient will get Atorvastatin and drug will be given by nurse. Patients entry will be in order to admission time and randomly.	R
IRCT20160310026998N10	Study of the metformin effect on the survival and recovery rate of patients with COVID-19	Randomization: Randomized, Blinding: Not blinded, Placebo: Not used, Assignment: Parallel, Purpose: Treatment, Randomization description: simple randomization with computer generated digits.	R
IRCT20200321046828N1	Remedy of human coroviruse infection with genetic nanocomposit drug	Randomization: Not randomized, Blinding: Not blinded, Placebo: Not used, Assignment: Parallel, Purpose: Treatment.	NR
IRCT20180610040049N3	The effect of Trachyspermum copticum syrup on clinical manifestations of patients with COVID-19	Randomization: Randomized, Blinding: Triple blinded, Placebo: Used, Assignment: Parallel, Purpose: Treatment, Randomization description: The block randomization method with 4, 6 and 8 block sizes will be used to assign people to the two groups. Concealment will also be observed by using this method. In this way, each individual is assigned a unique code and is attached to drug packages that will …	R
IRCT20200325046860N1	Convalescent Plasma therapy for COVID-19 Patients	Randomization: Not randomized, Blinding: Not blinded, Placebo: Not used, Assignment: Single, Purpose: Treatment, Other design features: Since convalescent plasma therapy in patients with COVID-19 disease has been approved by FDA as a investigational modality and being used in some other countries such as China and due to lack of curative medicine for the disease, this project will be performed in…	NR
IRCT20200324046850N2	Comparison of the effect of Sofosbuvir + Daclatasvir (Sovodac) and Ribavirin in Covid-19	Randomization: Not randomized, Blinding: Not blinded, Placebo: Not used, Assignment: Parallel, Purpose: Treatment, Other design features: -.	NR
IRCT20200324046852N1	Comparison of efficacy of oral Levamisole and Formoterol+Budesonide inhaler with standard treatment of Corona infection.	Randomization: Randomized, Blinding: Double blinded, Placebo: Not used, Assignment: Parallel, Purpose: Treatment, Randomization description: Eligible patients will be selected by the clinician. Each patient will be assigned an alphabetical code, a list of codes will be sent to the researcher. The researcher coded the codes from the random number table and assigned a new numeric code to each patie…	R
IRCT20171122037571N2	Remdesivir in treatment of COVID-19	Randomization: N/A, Blinding: Not blinded, Placebo: Not used, Assignment: Single, Purpose: Treatment, Other design features: Medicine used in study was provided by International donation as Compassionate use under the supervision of the Ministry of Health and Medical Education. The study was approved by the TUMS ethics committee and received a Clinical Trial Authorization- CTA from the Food and D…	NR
IRCT20151227025726N13	Evaluation the Efficacy and Safety of Tocilizumab in COVID-19	Randomization: N/A, Blinding: Not blinded, Placebo: Not used, Assignment: Single, Purpose: Treatment.	NR
IRCT20140907019073N4	Evaluation of the effectiveness of Ipecac homeopathic remedy in control of Clinical manifestations of COVID-19	Randomization: Randomized, Blinding: Double blinded, Placebo: Used, Assignment: Parallel, Purpose: Treatment, Randomization description: Firstly patients are divided into moderate and severe groups to match the severity of the disease then according to computerized block randomization division is performed, Blinding description: Bottles are numbered in each group and finally according to computer…	R
IRCT20200324046850N1	Comparison of vitamin D3 and N-acetylcysteine prescription in COVID-19 patients and their effect on recovery process	Randomization: Randomized, Blinding: Single blinded, Placebo: Not used, Assignment: Factorial, Purpose: Treatment, Randomization description: Method of randomization is 6 unit block randomization. Unit of randomization is individual. Tools for randomization is a computer software. Sealed envelopes were used for allocation concealment, Blinding description: The participants in this study are blind…	R
IRCT20170611034452N11	Investigating the effectiveness of psychological interventions on mental health	Randomization: Randomized, Blinding: Not blinded, Placebo: Not used, Assignment: Parallel, Purpose: Education/Guidance, Randomization description: Simple.	R
IRCT20160310026998N11	Effect of metformin in COVID-19 symptom improvement and death	Randomization: Randomized, Blinding: Not blinded, Placebo: Not used, Assignment: Parallel, Purpose: Treatment, Randomization description: Simple randomization generated with computer from 1 to 200. Computer will divide digits between two groups. According to the sequences of admission they will go to control or metformin group regarding computerized random list.	R
IRCT20190804044429N1	Interferon beta 1b in COVID-19	Randomization: N/A, Blinding: Not blinded, Placebo: Not used, Assignment: Parallel, Purpose: Treatment, Other design features: Control group in this study is defined as patients who admitted in hospital and received national therapeutic regimen for COVID-19 before the approval of the study proposal compatible with inclusion criteria.	NR
IRCT20200323046841N1	Efficacy evaluation of an herbal compound in COVID-19	Randomization: Randomized, Blinding: Triple blinded, Placebo: Used, Assignment: Parallel, Purpose: Treatment, Randomization description: Balanced block randomization, Blinding description: In this study, patients will be informed by consent form that they would either be in the intervention group or the control group, but they won't be aware of the type of medication. Nurses who supply the drug a…	R
IRCT20200324046850N5	Study of the effect of vitamin C in patients with Covid-19	Randomization: Randomized, Blinding: Double blinded, Placebo: Used, Assignment: Parallel, Purpose: Treatment, Randomization description: Randomization method is block randomization and block size if 4. Randomization sequence and concealment codes will de created by www.sealedenvelope.com website, Blinding description: Placebo will be produced with a color and taste similar to Vitamin C by Pharmac…	R
IRCT20200204046369N1	Effect of Methylprednisolone in treatment of COVID-19 patients	Randomization: Not randomized, Blinding: Not blinded, Placebo: Not used, Assignment: Parallel, Purpose: Treatment.	NR
IRCT20190917044805N2	Effects of High-dose Vitamin C on COVID-19	Randomization: Randomized, Blinding: Double blinded, Placebo: Used, Assignment: Parallel, Purpose: Treatment, Randomization description: The method of randomization is based on block randomization using random 4, 6 and 8 blocks.Table of patients number and block Randomization codes will be created by Online randomization web page and will be presented to pharmacist in-charged for serum content pr…	R
IRCT20180712040449N2	Effect of oral multi-herbal preparation on COVID-19	Randomization: Randomized, Blinding: Not blinded, Placebo: Not used, Assignment: Parallel, Purpose: Treatment, Randomization description: To randomly assign the patients to two groups of treatment and placebo by a third person and using a computer program with simple randomization method, the random sample number is generated and each patient will be assigned a number.	R
IRCT20160313027033N2	The effect of MCT Oil on COVID-19	Randomization: Randomized, Blinding: Not blinded, Placebo: Not used, Assignment: Parallel, Purpose: Treatment, Randomization description: Patients were randomly divided into intervention and control groups using Random Allocation Software.	R
IRCT20120225009124N4	Efficacy of dexamethasone, IV-IG and Interferone beta for treatment of patients with severe COVID-19	Randomization: Randomized, Blinding: Not blinded, Placebo: Not used, Assignment: Parallel, Purpose: Treatment, Randomization description: Patients will be allocated into study groups using a simple randomization method. The allocation process will be concealed to the physician and researchers. Allocation concealment will be made using sealed envelope system.	R
IRCT20200317046797N2	Effect of Fingolimod for treatment of COVID-19-induced cytokine storm	Randomization: Randomized, Blinding: Not blinded, Placebo: Not used, Assignment: Parallel, Purpose: Health service research, Randomization description: Simple randomization will be generated with a computer from 1 to 40. The computer will divide the digits between the two groups. According to the sequences of admission, they will go to the control or the fingolimod group regarding the computerize…	R
IRCT20200318046812N1	Comparison of the safety and efficacy of Favipiravir and kaletra in COVID-19	Randomization: Randomized, Blinding: Not blinded, Placebo: Not used, Assignment: Parallel, Purpose: Treatment, Randomization description: In this study, we will use block randomization methods using variable block size of four and six stratified by center. We will use Excel software and rand() function to generate the random sequence. The master randomization list will be kept by the epidemiologi…	R
IRCT20200325046859N1	The efficacy of intravenous immunoglobulin (IVIg) in patients with severe COVID-19 who have not responded to standard three-drug protocol	Randomization: N/A, Blinding: Not blinded, Placebo: Not used, Assignment: Single, Purpose: Treatment.	NR
IRCT20151228025732N51	Effect of Algomed, Menta longifolia, Chamomile, Althaea rosea, Malva sylvestris, Lepidium sativum supplements on the Severity and Consequences of Coronavirus 19 disease (COVID-19)	Randomization: Not randomized, Blinding: Not blinded, Placebo: Not used, Assignment: Parallel, Purpose: Treatment.	NR
IRCT20200325046860N2	Mesenchymal Stem Cell therapy in COVID19	Randomization: Not randomized, Blinding: Not blinded, Placebo: Not used, Assignment: Parallel, Purpose: Treatment.	NR
IRCT20180923041093N4	Efficacy of the barley-based remedy in the treatment of novel corona	Randomization: Randomized, Blinding: Not blinded, Placebo: Not used, Assignment: Parallel, Purpose: Treatment, Randomization description: Patients will be selected according to the inclusion criteria and then randomly assigned to the experimental and control groups according to the random sequence obtained through random allocation software.	R
IRCT20150704023055N2	Hemoperfusion in patients with COVID-19	Randomization: N/A, Blinding: Not blinded, Placebo: Not used, Assignment: Single, Purpose: Treatment.	NR
IRCT20200328046886N1	The effectiveness of Sovodak (sofosbuvir+daclatasvir) in Covid-19 patients	Randomization: Randomized, Blinding: Double blinded, Placebo: Not used, Assignment: Parallel, Purpose: Treatment, Randomization description: Patients will be randomized in a 1:1 ratio into one of the treatment groups and standard of care group using computer generated randomization plan. The date and time of randomization will be recorded. Allocation concealment will be done with the sealed envel…	R
IRCT20081019001369N2	Effect of berberine on COVID-19	Randomization: Randomized, Blinding: Double blinded, Placebo: Used, Assignment: Parallel, Purpose: Treatment, Randomization description: Randomization in three stages: 1- Random sequence generation: this step simple or limited randomization will be done based on a table of random numbers 2- Allocation concealment: which is done in the form of coded boxes (numbered drug containers) with a random s…	R
IRCT20200319046819N1	supplementation in COVID-19	Randomization: Randomized, Blinding: Single blinded, Placebo: Not used, Assignment: Parallel, Purpose: Treatment, Randomization description: blocking randomization, Blinding description: Patients are unaware of being placed in the intervention or control group after declaration of consent. All treatment staff are aware of the patients in which group due to the specific conditions of the ICU and t…	R
IRCT20200322046833N1	Umifenovir effectiveness in the treatment of COVID-19	Randomization: Randomized, Blinding: Double blinded, Placebo: Used, Assignment: Parallel, Purpose: Treatment, Randomization description: In this study, we will use block randomization methods using four patents blocks that randomized by ( RAND) function in Excel .The patient code table is provided to the analyzer and will be used for analysis after completion of the study, Blinding description: I…	R
IRCT20130917014693N10	Evaluation the effects of Hydroxychloroquine administration for COVID-19 prophylaxis	Randomization: Randomized, Blinding: Not blinded, Placebo: Not used, Assignment: Parallel, Purpose: Prevention, Randomization description: In this study, simple randomization method will be used. A randomized list will be generated by online randomization site. Households will be allocated to case or control group according to the generated list. Then cluster sampling will be done in each group.	R
IRCT20200404046933N1	Evaluation the effect of licorice for treatment of coronavirus	Randomization: Randomized, Blinding: Double blinded, Placebo: Used, Assignment: Parallel, Purpose: Treatment, Randomization description: Randomization in three stages: 1- Generation simple or limited randomization will be done based on a table of random numbers 2- Allocation concealment: which is done in the form of coded boxes (numbered drug containers) with a random sequence. In this method, a …	R
IRCT20200404046934N1	Investigation of the effect of Zufa syrup on clinical symptoms in the with suspected Corona (COVID-19)	Randomization: Randomized, Blinding: Triple blinded, Placebo: Used, Assignment: Parallel, Purpose: Treatment, Randomization description: The way to select groups is that they will be assigned to groups based on block randomization. Blocks of size 4 are considered. So we will have six blocks containing AABB, ABAB, BBAA, BABA, ABBA, BAAB. Each block will also be randomly selected using a dice throw…	R
IRCT20160131026298N2	The effect of PHR spray on patients with coronavirus-19	Randomization: Randomized, Blinding: Not blinded, Placebo: Not used, Assignment: Parallel, Purpose: Treatment, Randomization description: Randomization method is cluster randomization.Randomization units are hospitalized wards. First, two inpatient wards (capacity of each ward is 32 patients) are selected with similar conditions and, as two clusters, are randomly assigned to the intervention and …	R
IRCT20200401046909N1	Evaluation of the efficacy of oral 25-hydroxyvitamin D3 on COVID-19	Randomization: Randomized, Blinding: Double blinded, Placebo: Used, Assignment: Parallel, Purpose: Treatment, Randomization description: In this clinical trial, 260 patients with positive COVID-19 will be recruited. Patients will be randomly allocated to the drug group (N=130) and placebo group (N=130). The randomization method is "restricted randomization". It will be determined by a "Random All…	R
IRCT20101219005416N2	Evaluation of the effect of traditional Iranian medicine product on improvement of clinical menifestation of COVID -19	Randomization: Randomized, Blinding: Double blinded, Placebo: Not used, Assignment: Parallel, Purpose: Treatment, Randomization description: Randomization is done by permutation randomized block method in four-sided blocks. The construction of blocks is done with R version software 2, 3, 6, Blinding description: The treatment assignment will remain unknown until the patient is randomized. Physici…	R
IRCT20200402046923N1	Effect of herbal capsule, Viroherb, and herbal syrup, Fenugreek in treatment of COVID-19	Randomization: Randomized, Blinding: Not blinded, Placebo: Not used, Assignment: Parallel, Purpose: Treatment, Randomization description: Samples will be randomly assigned to four blocks using Random Allocation Software. Blocking and allocation sequences for concealment will be done by the non-involved researcher (Allocation Concealment).The sample allocation ratio will be Allocation 1:1 and will…	R
IRCT20130306012728N8	Post-exposure hydroxycloroquine prophylaxis for Covid 19	Randomization: Randomized, Blinding: Double blinded, Placebo: Used, Assignment: Parallel, Purpose: Prevention, Randomization description: Using a computerized random number table, taking into account blocks of size 4 and 6, with a 1: 1: 1 allocation ratio, Blinding description: Since the drugs (medications) will be prepared in similar shape; participant, researcher, and clinical caregiver will no…	R
IRCT20200405046960N1	Efficacy of Kelofan syrup on COVID-19	Randomization: N/A, Blinding: Not blinded, Placebo: Not used, Assignment: Single, Purpose: Treatment.	NR
IRCT20130812014333N145	Comparative assessment of the efficacy and safety of add ontreatment with “Sofosbuvir standard of care therapeutic regimenVelpatasvir” to “standard of caretherapeutic regimen” in patients with COVID-19	Randomization: Randomized, Blinding: Single blinded, Placebo: Not used, Assignment: Parallel, Purpose: Treatment, Randomization description: Using the random number table, patients are divided into two groups of 40. Each patient is assigned a 4-digit code based on the random number table, Based on the right number of patients code, the patients are divided into two groups. Patients whose last dig…	R
IRCT20180429039463N2	The Impact of Family-Based Empowerment Model on Stress, Anxiety and Satisfaction	Randomization: N/A, Blinding: Not blinded, Placebo: Not used, Assignment: Parallel, Purpose: Education/Guidance.	NA
IRCT20200404046935N1	Effect of herbal medicine containing Saatar, Hofarigon and Fennel on COVID-19 patients	Randomization: Randomized, Blinding: Not blinded, Placebo: Not used, Assignment: Parallel, Purpose: Treatment, Randomization description: Patients will be enrollment after admission and then divided into two groups by odd and even number. Patients with even numbers will receive herbal medicine and patients with even numbers will assigned in control group. This study has no concealment.	R
IRCT20200404046937N1	Evaluating the effect of Marshmallow and Licorice on COVID 19 patients	Randomization: Randomized, Blinding: Double blinded, Placebo: Used, Assignment: Parallel, Purpose: Treatment, Randomization description: Patients are divided into two Therapeutic groups by random method and used 6 blocks method. Individuals are the randomization unit and randomization tools are statistical soft ware, make a random sequence is by using statistical soft ware allocation concealment …	R
IRCT20200318046812N2	evaluation of Safety and efficacy of anti inflammatory regimens in COVID-19	Randomization: Randomized, Blinding: Not blinded, Placebo: Not used, Assignment: Parallel, Purpose: Treatment, Randomization description: In this study, we will use block randomization methods using variable block size of four and six strati?ed by center. We will use Excel software and rand() function to generate the random sequence. The master randomization list will be kept by the epidemiologis…	R
IRCT20080901001157N16	Effect of IMFLUNA herbal compound on covid-19 pneumonia symptoms	Randomization: Randomized, Blinding: Triple blinded, Placebo: Used, Assignment: Parallel, Purpose: Treatment, Randomization description: A random number table and block randomization method is used. In this method 60 eligible patients are assigned into 30 blocks of 2 patients. Then, each of the 2 patients in the block is randomly assigned to take herbal medicine or placebo, so that 30 patients as…	R
IRCT20151227025726N14	Evaluation the effects of Favipiravir in COVID-19 patients	Randomization: Randomized, Blinding: Not blinded, Placebo: Not used, Assignment: Parallel, Purpose: Treatment, Randomization description: Block randomization method was used in this study. 21 blocks including 4 patients generated with online website. In each block, two patients will be assigned to Favipiravir group and two patients will be assigned to Lopinavir-ritonavir group.	R
IRCT20200317046797N4	Effect of Bromhexine Hydrochloride on patients with COVID-19	Randomization: Randomized, Blinding: Not blinded, Placebo: Not used, Assignment: Parallel, Purpose: Health service research, Randomization description: Simple randomization will be generated with a computer from 1 to 60. The computer will divide the digits between the two groups. According to the sequences of admission, they will go to the control or the intervention group regarding the computeri…	R
IRCT20150808023559N20	Efficacy of hydroxychloroquine plus favipiravir drug regimen in comparison with hydroxychloroquine plus kaletra in hospitalized patients with COVID-19	Randomization: Randomized, Blinding: Not blinded, Placebo: Not used, Assignment: Parallel, Purpose: Treatment, Randomization description: In this study, we will use block randomization methods using variable block size of four stratified .	R
IRCT20200405046953N1	Comparison of therapies for COVID-19	Randomization: Randomized, Blinding: Not blinded, Placebo: Not used, Assignment: Parallel, Purpose: Treatment, Randomization description: Given that this study is part of the SOLIDARITY Trial by the World Health Organization, the randomization method is only known by the Principal Investigators. Patients will be randomized through the study website equally between all the locally available treatm…	R
IRCT20161204031229N3	Evaluation the Effect of Ticoplanin in Patients With Coronavirus Disease	Randomization: Randomized, Blinding: Not blinded, Placebo: Not used, Assignment: Other, Purpose: Health service research, Randomization description: randomization to intervention and control groups. Simple randomization will be generated with a computer.	R
IRCT20180802040678N4	Evaluation of the effects of Losartan in patients with corona virus disease 2019	Randomization: Randomized, Blinding: Not blinded, Placebo: Not used, Assignment: Parallel, Purpose: Treatment, Randomization description: Block randomizing by computer software.	R
IRCT20200405046958N1	Prevention of Novel Coronavirus Disease by Hydroxychloroquine in cancer patients.	Randomization: Randomized, Blinding: Triple blinded, Placebo: Used, Assignment: Parallel, Purpose: Prevention, Randomization description: Randomization will be performed using randomly permuted blocks. By using online website (www.randomization.com) the randomization sequence will be produced by quadruple blocks, Blinding description: The patient and the physician do not know whether the patient …	R
IRCT20200217046526N1	Mesenchymal Stem Cell Therapy for Acute Respiratory Distress Syndrome in Coronavirus Infection	Randomization: N/A, Blinding: Not blinded, Placebo: Not used, Assignment: Single, Purpose: Treatment.	NA
IRCT20180610040049N4	The effect of Tanacetum parthenium (L) Sch syrup on clinical manifestations of patients with COVID-19	Randomization: Randomized, Blinding: Triple blinded, Placebo: Used, Assignment: Parallel, Purpose: Treatment, Randomization description: The block randomization method with 4, 6 and 8 block sizes will be used to assign people to the two groups. Concealment will also be observed by using this method. In this way, each individual is assigned a unique code and is attached to drug packages that will …	R
IRCT20200401046909N2	Evaluation of the efficacy of oral 25-hydroxyvitamin D3 on COVID-19	Randomization: Randomized, Blinding: Double blinded, Placebo: Used, Assignment: Parallel, Purpose: Prevention, Randomization description: in this study, the random allocation for intervention and placebo groups is based on a "Random Allocation Software". A simple randomized list will be produced by the software for a sample size of 540 subjects into two groups of the intervention and placebo with…	R
IRCT20180725040596N2	Effect of Arbidol in treatment of COVID-19	Randomization: Randomized, Blinding: Not blinded, Placebo: Not used, Assignment: Parallel, Purpose: Treatment, Randomization description: Method: Simple randomization. Unit: Individual. Tools: Random blocks How to build: Using 4 times Blocks (AABB, ABAB, ....) with random selection of block and reading from right to left Allocation concealment will be done by numbered drug cans that are numbered …	R
IRCT20180129038542N1	Early tracheostomy in COVID-19	Randomization: N/A, Blinding: Not blinded, Placebo: Not used, Assignment: Parallel, Purpose: Treatment, Other design features: The other similar studies are about the patients who required mechanical ventilation with many different conditions such as severe head trauma, acute respiratory distress syndrome, traumatic patients, etc. This is the first study about early tracheostomy and intubation in…	R
IRCT20180520039738N2	Evaluation and comparison of the effectiveness of standard treatment with stand treatment plus Vitamin A in treatment in covid19 patients	Randomization: Randomized, Blinding: Double blinded, Placebo: Used, Assignment: Parallel, Purpose: Treatment, Randomization description: At the beginning of the study, an evaluator examines the criteria for entering the study of patients, and if there are conditions for entering the study, using the table of random numbers, patients will be assigned to the experimental and control group. And this…	R
IRCT20200317046797N3	Intravenous immunoglobulin (IVIG) in the treatment of COVID-19-induced cytokine storm	Randomization: Randomized, Blinding: Not blinded, Placebo: Not used, Assignment: Parallel, Purpose: Treatment, Randomization description: Simple randomization will be generated with a computer from 1 to 100. The computer will divide the digits between the two groups. According to the sequences of admission, they will go to the control or the IVIG group regarding the computerized random list.	R
IRCT20200413047053N1	Evaluation the effect of asafoetida in the treatment of coronavirus infection	Randomization: Randomized, Blinding: Double blinded, Placebo: Used, Assignment: Parallel, Purpose: Treatment, Randomization description: Randomization in three stages: 1- Generation simple or limited randomization will be done based on a table of random numbers 2- Allocation concealment: which is done in the form of coded boxes (numbered drug containers) with a random sequence. In this method, a …	R
IRCT20200404046947N1	Effect of Methylprednisolone on treatment of COVID-19	Randomization: Not randomized, Blinding: Double blinded, Placebo: Not used, Assignment: Parallel, Purpose: Treatment, Other design features: This study is double blinded clinical trial in phase 3 which will be carried out on 40 hospitalized ?COVID-19 patients. Patients randomly divided into two groups. Control group and treatment group ?which received of medicine (250 mg methylprednisolone pulse …	NR
IRCT20081019001369N3	Effect of crocetin on COVID-19	Randomization: Randomized, Blinding: Double blinded, Placebo: Used, Assignment: Parallel, Purpose: Treatment, Randomization description: Randomization in three stages: 1- Random sequence generation: this step simple or limited randomization will be done based on a table of random numbers 2- Allocation concealment: which is done in the form of coded boxes (numbered drug containers) with a random s…	R
IRCT20200403046926N1	The effect of SOVODAK in the treatment of COVID-19 patients	Randomization: Randomized, Blinding: Not blinded, Placebo: Not used, Assignment: Parallel, Purpose: Treatment, Randomization description: Patients will be divided into two groups by Block Randomization. The block size is 4 people and a random list will be created by the sealedenvelope site. To hide the drugs, they are placed in the required number in the envelope. Then, according to the random co…	R
IRCT20200408046990N1	Evaluation of SinaCurcumin capsule efficacy as an supplement therapy for mild to moderate COVID-19 in Mashhad	Randomization: Not randomized, Blinding: Not blinded, Placebo: Not used, Assignment: Parallel, Purpose: Treatment.	NR
IRCT20151228025732N53	Therapeutic effects of plasma of recovered people from COVID-19 on hospitalized patients with this disease	Randomization: Not randomized, Blinding: Not blinded, Placebo: Not used, Assignment: Parallel, Purpose: Treatment.	NR
IRCT20200317046797N5	Treatment of COVID-19-induced cytokine storm by hemoperfusion	Randomization: N/A, Blinding: Not blinded, Placebo: Not used, Assignment: Single, Purpose: Treatment.	NR
IRCT20200406046965N1	The effect of elderberry syrup against COVID-19 symptoms	Randomization: Randomized, Blinding: Double blinded, Placebo: Used, Assignment: Parallel, Purpose: Treatment, Randomization description: Randomization happens at three stages: 1- Random sequence generation: Simple or limited randomization will be performed based on the table of random numbers. 2- Allocation concealment: This step will be performed in the form of coded boxes (numbered drug contain…	R
IRCT20200217046526N2	Mesenchymal Stem Cell Therapy for Acute Respiratory Distress Syndrome in Coronavirus Infection	Randomization: Randomized, Blinding: Not blinded, Placebo: Not used, Assignment: Parallel, Purpose: Treatment, Other design features: The study will be done for the first ten of each intervention and then for the second ten of each intervention groups, Randomization description: Participants were randomly divided into three equal groups using a randomized tripled ABC blocking method based on a ra…	R
IRCT20200404046948N1	Efficacy and safety of convalescent plasma in the treatment of COVID-19	Randomization: Randomized, Blinding: Not blinded, Placebo: Not used, Assignment: Parallel, Purpose: Treatment, Randomization description: ??Simple randomization by computerized random number generation will be used. A list of sequentially number 1 to 60 will be created. This list will align numbers randomly by computer. Patients are randomly assigned to the experimental group (conventional treatm…	R
IRCT20180923041093N5	Evaluation the efficacy of hot foot-bath on COVID-19	Randomization: Randomized, Blinding: Not blinded, Placebo: Not used, Assignment: Parallel, Purpose: Treatment, Randomization description: By random blocking method with 4 blocks and using Random Allocation Software.	R
IRCT20081019001369N4	Effect of minocycline on COVID-19	Randomization: Randomized, Blinding: Double blinded, Placebo: Used, Assignment: Parallel, Purpose: Treatment, Randomization description: Randomization in three stages: 1- Random sequence generation: this step simple or limited randomization will be done based on a table of random numbers 2- Allocation concealment: which is done in the form of coded boxes (numbered drug containers) with a random s…	R
IRCT20200411047025N1	Effect of Intravenous vitamin c in Patients with COVID-19	Randomization: Randomized, Blinding: Not blinded, Placebo: Not used, Assignment: Parallel, Purpose: Treatment, Randomization description: The block randomization method is designed to randomize subjects into groups that result in equal sample sizes. This method is used to ensure a balance in sample size across groups over time. In this study we will be considered 4 patients in a block.	R
IRCT20080901001165N46	Investigating the efficacy and safety of Umifenovir in controlling the symptoms of patients with COVID-19	Randomization: Randomized, Blinding: Not blinded, Placebo: Not used, Assignment: Parallel, Purpose: Treatment, Randomization description: Block Randomization method is used to randomized the patients.	R
IRCT20200415047089N1	The effect of herbal drugs (Echinacea and Ginger) on Improvement of clinical symptoms and hospitalizations in suspected COVID-19 outpatient cases	Randomization: Randomized, Blinding: Single blinded, Placebo: Not used, Assignment: Parallel, Purpose: Treatment, Randomization description: In this study, patients will be randomly assigned to each of the two treatment groups using a 1: 1 block randomization method, Blinding description: Patients and physicians in charge of treating the patient will not go blind and will be aware of the interven…	R
IRCT20200408046992N1	Effect of Trifluoperazine in treatment of COVID-19	Randomization: Randomized, Blinding: Not blinded, Placebo: Not used, Assignment: Parallel, Purpose: Treatment, Randomization description: Permuted block randomization.	R
IRCT20200415047092N1	The effect of azithromycin in treatment of COVID19	Randomization: Randomized, Blinding: Not blinded, Placebo: Not used, Assignment: Parallel, Purpose: Treatment, Randomization description: Patients use randomized block-chain, which not only makes Randomization equal in two groups, but also allows patients to be assigned equally to both groups at each stage of the study. These small blocks keep the balance between the two groups and make the numbe…	R
IRCT20200404046937N2	Evaluating the effect of Phyllanthus Emblica on COVID 19 patients	Randomization: Randomized, Blinding: Double blinded, Placebo: Used, Assignment: Parallel, Purpose: Treatment, Randomization description: Patients are divided into two Therapeutic groups by random method and used 6 blocks method. Individuals are the randomization unit and randomization tools are statistical software, make a random sequence is by using statistical software. Allocation concealment i…	R
IRCT20191125045492N2	Effect of Ozone therapy in treatment of COVID-19	Randomization: Randomized, Blinding: Not blinded, Placebo: Not used, Assignment: Parallel, Purpose: Treatment, Randomization description: In this study, the individuals will be randomly allocated into two groups (Treatment and Control) by using the block randomization method. The procedure of randomization will be carried out by using the SPSS software and the block size will be 4. Allocation con…	R
IRCT20200406046968N1	The effect of IL-6 inhibitor (Tocilizumab) on the prognosis of covid-19 patients with acute respiratory failure hospitalized in Imam Reza Hospital in Tabriz	Randomization: N/A, Blinding: Not blinded, Placebo: Not used, Assignment: Single, Purpose: Treatment.	NR
IRCT20200409047007N1	Effect of COVID 19 survivors plasma in COVID 19 patients with ARDS	Randomization: Randomized, Blinding: Not blinded, Placebo: Not used, Assignment: Parallel, Purpose: Treatment, Randomization description: 16 patients will be randomly assigned to each of the intervention and control arms. Randomization is that after making specific sequences for each group using specialized software, the assigned code (for example, even / odd) is written on separate sheets. Each …	R
IRCT20190122042450N4	The effect of hydroxychloroquine to prevent coronavirus disease	Randomization: Randomized, Blinding: Not blinded, Placebo: Not used, Assignment: Parallel, Purpose: Health service research, Randomization description: Randomization is done using random block method with variable block size. In this method, a number is randomly selected from the numbers 2, 4, 6, and 8. Then, according to the size of the selected block, a random combination of 2 studied treatment…	R
PACTR202004693933092	Effectiveness of Measles Vaccine in Health Care Professionals During COVID-19 Outbreak (Randomized Controlled Trial)	Factorial: participants randomly allocated to either no, one, some or all interventions simultaneously,Randomised,Simple randomization using by using procedures such as coin-tossing or dice-rolling,Sealed opaque envelopes	R
JPRN-jRCT2031190264	A Multicenter, Adaptive, Randomized Blinded Controlled Trial of the Safety and Efficacy of Investigational Therapeutics for the Treatment of COVID-19 in Hospitalized Adults	randomized controlled trial, double blind, placebo control, parallel assignment, treatment purpose	R
IRCT20200411047030N1	The effect of melatonin on the quality of sleep in COVID-19 patients	Randomization: N/A, Blinding: Not blinded, Placebo: Not used, Assignment: Parallel, Purpose: Treatment.	NA
IRCT20200413047056N1	Comparison between the efficacy of intravenous immunoglobulin and convalescent plasma in COVID-19	Randomization: Randomized, Blinding: Not blinded, Placebo: Not used, Assignment: Parallel, Purpose: Treatment, Randomization description: Permuted block randomization.	R
PACTR202004761408382	Efficacy and safety of IHP Detox Tea (a special blend of Andrographis paniculata, Garcinia kola and Psidium guajava) for treatment of Corona virus disease 2019 (COVID-19): a pilot placebo-controlled randomized trial	Parallel: different groups receive different interventions at same time during study,Randomised,Simple randomization using a randomization table created by a computer software program,Sealed opaque envelopes	R
JPRN-jRCTs031190269	A multicenter, open-label, randomized controlled trial to evaluate the efficacy and safety of inhaled ciclesonide for asymptomatic and mild patients with COVID-19	randomized controlled trial, open(masking not used), no treatment control, parallel assignment, treatment purpose	R
TCTR20200409006	Efficacy of HA330 Hemoperfusion in Critically Ill Patients with Severe COVID-19	Randomized controlled trial	R
PACTR202004801273802	Lagos COVID-19 Chloroquine Treatment Trial (LACCTT)	Factorial: participants randomly allocated to either no, one, some or all interventions simultaneously,Randomised,Simple randomization using a randomization table created by a computer software program,Numbered containers	R
TCTR20200404004	Comparative effectiveness of Chloroquine and Vitamin C prophylaxis in household contacts of confirmed COVID-19 patients	Randomized controlled trial	R
RPCEC00000306	CIGB 2020 in contacts and SARS-CoV-2 infection suspects	Randomization: Randomized controlled trial. Blinding: Open. Placebo: Active. Assignment: Parallel. Purpose: Other	R
PER-010-20	SOLIDARITY	The novel coronavirus that causes the disease COVID-19 is an international crisis that at the point of this request has caused more than 700,000 cases and 33,000 deaths worldwide. There are currently no vaccines or authorized treatments for COVID-19. Although treatments for other diseases may be of some help, they may not be. Therefore, the World Health Organization is organizing a study in many …	R

## Sheet: Legend
Randomized
R	Randomized
NR	Not Randomized
NA
