# Supplementary material for: Semantic and Geographical Analysis of COVID-19 Trials Reveals a Fragmented Clinical Research Landscape Likely to Impair Informativeness
Source: Front Med (Lausanne). 2020 Jun 29;7:367. doi: 10.3389/fmed.2020.00367 (PMC7336807; doi:10.3389/fmed.2020.00367)
Supplement: Supplementary file 3 [file Table_3.XLSX]

## Sheet: Sheet 1
TrialID	Title	Inclusion Criteria	disease_status_1	disease_status_2	additional
NCT04334044	Treatment of SARS Caused by COVID-19 With Ruxolitinib		affected	NA	NA
NCT04328285	Chemoprophylaxis of SARS-CoV-2 Infection (COVID-19) in Exposed Healthcare Workers		at risk	NA	healthcare
NCT04328493	The Vietnam Chloroquine Treatment on COVID-19		affected	NA	NA
NCT04312997	The Use of PUL-042 Inhalation Solution to Reduce the Severity of COVID-19 in Adults Positive for SARS-CoV-2 Infection		affected	NA	mild/moderate
NCT04335552	Phase 2 Trial of Hydroxychloroquine, Azithromycin, or Both for Treatment of Severe SARS-CoV-2 Infection
NCT04333914	Prospective Study in Patients With Advanced or Metastatic Cancer and SARS-CoV-2 (COVID-19) Infection		affected	NA	cancer
NCT04329611	ALBERTA HOPE COVID-19 for the Prevention of Severe COVID19 Disease		affected	NA	NA
NCT04315896	Hydroxychloroquine Treatment for Severe COVID-19 Pulmonary Infection (HYDRA Trial)		affected	NA	severe
NCT04328012	COVID MED Trial - Comparison Of Therapeutics for Hospitalized Patients Infected With SARS-CoV-2		affected	NA	NA
NCT04335786	Valsartan for Prevention of Acute Respiratory Distress Syndrome in Hospitalized Patients With SARS-COV-2 (COVID-19) Infection Disease
NCT04321993	Treatment of Moderate to Severe Coronavirus Disease (COVID-19) in Hospitalized Patients		affected	NA	NA
NCT04334928	Randomized Clinical Trial for the Prevention of SARS-CoV-2 Infection (COVID-19) in Healthcare Personnel
NCT04333355	Safety in Convalescent Plasma Transfusion to COVID-19		affected	NA	severe
NCT04333407	Preventing Cardiac Complication of COVID-19 Disease With Early Acute Coronary Syndrome Therapy: A Randomised Controlled Trial.		affected	NA	NA
NCT04304690	Sars-CoV2 Seroconversion Among Front Line Medical and Paramedical Staff in Emergency, Intensive Care Units and Infectious Disease Departments During the 2020 Epidemic		at risk	NA	healthcare
NCT04335071	Tocilizumab in the Treatment of Coronavirus Induced Disease (COVID-19)
NCT04335032	EPA-FFA to Treat Hospitalised Patients With SARS-CoV-2
NCT04313023	The Use PUL-042 Inhalation Solution to Prevent COVID-19 in Adults Exposed to SARS-CoV-2		at risk	NA	NA
NCT04332107	Azithromycin for COVID-19 Treatment in Outpatients Nationwide		affected	NA	NA
NCT04333225	Hydroxychloroquine in the Prevention of COVID-19 Infection in Healthcare Workers		at risk	NA	healthcare
NCT04332094	Clinical Trial of Combined Use of Hydroxychloroquine, Azithromycin, and Tocilizumab for the Treatment of COVID-19		affected	NA	mild/moderate
NCT04323761	Expanded Access Treatment Protocol: Remdesivir (RDV; GS-5734) for the Treatment of SARS-CoV2 (CoV) Infection		affected	NA	severe
NCT04329572	Efficacy and Safety of Hydroxychloroquine and Azithromycin for the Treatment of Hospitalized Patients With Moderate to Severe COVID-19		affected	NA	NA
NCT04333550	Application of Desferal to Treat COVID-19		affected	NA	NA
NCT04315480	Tocilizumab for SARS-CoV2 Severe Pneumonitis		affected	NA	severe
NCT04333472	Piclidenoson for Treatment of COVID-19		affected	NA	NA
NCT04328961	Hydroxychloroquine for COVID-19 PEP		at risk	NA	NA
NCT04336332	Randomized Comparison of Combination Azithromycin and Hydroxychloroquine vs. Hydroxychloroquine Alone for the Treatment of Confirmed COVID-19		affected	NA	NA
NCT04336904	Clinical Study To Evaluate The Performance And Safety Of Favipiravir in COVID-19		affected	NA	mild/moderate
NCT04324489	DAS181 for Severe COVID-19: Compassionate Use		affected	NA	severe
NCT04332042	TOFAcitinib in SARS-CoV2 Pneumonia		affected	NA	mild/moderate
NCT04307693	Comparison of Lopinavir/Ritonavir or Hydroxychloroquine in Patients With Mild Coronavirus Disease (COVID-19)		affected	NA	NA
NCT04318431	Prevalence of SARS -Cov2 Carriage in Asymptomatic and Mildly-symptomatic Children		affected	NA	NA
NCT04329195	ACE Inhibitors or ARBs Discontinuation in Context of SARS-CoV-2 Pandemic		affected	NA	NA
NCT04335123	Study of Open Label Losartan in COVID-19
NCT04291053	The Efficacy and Safety of Huai er in the Adjuvant Treatment of COVID-19		affected	NA	mild/moderate
NCT04325633	Efficacy of Addition of Naproxen in the Treatment of Critically Ill Patients Hospitalized for COVID-19 Infection		affected	NA	severe
NCT04318015	Hydroxychloroquine Chemoprophylaxis in Healthcare Personnel in Contact With COVID-19 Patients (PHYDRA Trial)		at risk	NA	healthcare
NCT04329832	Hydroxychloroquine vs. Azithromycin for Hospitalized Patients With Suspected or Confirmed COVID-19		suspected	NA	NA
NCT04336462	Hydrogen-Oxygen Generator With Nebulizer in the Improvement of Symptoms in Patients Infected With COVID-19		affected	NA	mild/moderate
NCT04319731	A Pilot Study of Human Amniotic Fluid for COVID19 Associated Respiratory Failure		affected	NA	NA
NCT04340232	Safety and Efficacy of Baricitinib for COVID-19		affected	NA	NA
NCT04324021	Efficacy and Safety of Emapalumab and Anakinra in Reducing Hyperinflammation and Respiratory Distress in Patients With COVID-19 Infection.		affected	NA	severe
NCT04318444	Hydroxychloroquine Post Exposure Prophylaxis for Coronavirus Disease (COVID-19)		at risk	NA	NA
NCT04339712	Personalised Immunotherapy for SARS-CoV-2 (COVID-19) Associated With Organ Dysfunction		affected	NA	NA
NCT04323228	Anti-inflammatory/Antioxidant Oral Nutrition Supplementation in COVID-19		affected	NA	NA
NCT04330144	Hydroxychloroquine as Post Exposure Prophylaxis for SARS-CoV-2(HOPE Trial)		at risk	NA	NA
NCT04333420	Open-label, Randomized Study of IFX-1 in Patients With Severe COVID-19 Pneumonia		affected	NA	severe
NCT04321421	Hyperimmune Plasma for Critical Patients With COVID-19		affected	NA	NA
NCT04330586	A Trial of Ciclesonide in Adults With Mild COVID-19		affected	NA	mild/moderate
NCT04323332	Traditional Chinese Medicine for Severe COVID-19		affected	NA	severe
NCT04334382	Hydroxychloroquine vs. Azithromycin for Outpatients in Utah With COVID-19
NCT04339660	Clinical Research of Human Mesenchymal Stem Cells in the Treatment of COVID-19 Pneumonia		affected	NA	NA
NCT04313322	Treatment of COVID-19 Patients Using Wharton's Jelly-Mesenchymal Stem Cells		affected	NA	NA
NCT04324996	A Phase I/II Study of Universal Off-the-shelf NKG2D-ACE2 CAR-NK Cells for Therapy of COVID-19		affected	NA	NA
NCT04315298	Evaluation of the Efficacy and Safety of Sarilumab in Hospitalized Patients With COVID-19		affected	NA	NA
NCT04330638	Treatment of COVID-19 Patients With Anti-interleukin Drugs		affected	NA	severe
NCT04334460	Safety and Antiviral Activity of BLD-2660 in COVID-19 Hospitalized Subjects
NCT04340557	Do Angiotensin Receptor Blockers Mitigate Progression to Acute Respiratory Distress Syndrome With SARS-CoV-2 Infection		affected	NA	mild/moderate
NCT04323527	Chloroquine Diphosphate for the Treatment of Severe Acute Respiratory Syndrome Secondary to SARS-CoV2		suspected	NA	severe
NCT04308317	Tetrandrine Tablets Used in the Treatment of COVID-19		affected	NA	NA
NCT04317092	Tocilizumab in COVID-19 Pneumonia (TOCIVID-19)		affected	NA	severe
NCT04326920	Sargramostim in Patients With Acute Hypoxic Respiratory Failure Due to COVID-19 (SARPAC)		affected	NA	severe
NCT04331899	Mild COVID-19 Peginterferon Lambda		affected	NA	mild/moderate
NCT04337996	Dynamic Evaluation of COVID-19 Diagnostic Tests		suspected	NA	NA
NCT04331600	ChloroQUine As antiviRal treAtmeNT In coroNavirus infEction 2020		affected	NA	NA
NCT04332081	Hyperbaric Oxygen for COVID-19 Patients		affected	NA	NA
NCT04304313	A Pilot Study of Sildenafil in COVID-19		affected	NA	NA
NCT04337541	Reduction in COVID-19 Infection Using Surgical Facial Masks Outside the Healthcare System		general/healthy	NA	NA
NCT04338347	CAP-1002 in Severe COVID-19 Disease		affected	NA	NA
NCT04340544	Hydroxychloroquine for the Treatment of Mild COVID-19 Disease		affected	NA	mild/moderate
NCT04334512	A Study of Quintuple Therapy to Treat COVID-19 Infection
NCT04280588	Fingolimod in COVID-19		affected	NA	severe
NCT04329923	The PATCH Trial (Prevention And Treatment of COVID-19 With Hydroxychloroquine)		affected	NA	NA
NCT04330690	Treatments for COVID-19: Canadian Arm of the SOLIDARITY Trial		affected	NA	NA
NCT04333628	Chloroquine for Mild Symptomatic and Asymptomatic COVID-19		affected	NA	NA
NCT04328441	Reducing Health Care Workers Absenteeism in Covid-19 Pandemic Through BCG Vaccine		at risk	NA	healthcare
NCT04304053	Treatment of COVID-19 Cases and Chemoprophylaxis of Contacts as Prevention		affected	NA	mild/moderate
NCT04323592	Efficacy of Methylprednisolone for Patients With COVID-19 Severe Acute Respiratory Syndrome		affected	NA	severe
NCT04335136	Recombinant Human Angiotensin-converting Enzyme 2 (rhACE2) as a Treatment for Patients With COVID-19
NCT04331366	Bidirectional Oxygenation Valve in the Management of Pulmonary Complications of COVID-19		affected	NA	severe
NCT04331795	Tocilizumab to Prevent Clinical Decompensation in Hospitalized, Non-critically Ill Patients With COVID-19 Pneumonitis		affected	NA	NA
NCT04335084	A Study of Hydroxychloroquine, Vitamin C, Vitamin D, and Zinc for the Prevention of COVID-19 Infection
NCT04323631	Hydroxychloroquine for the Treatment of Patients With Mild to Moderate COVID-19 to Prevent Progression to Severe Infection or Death		affected	NA	mild/moderate
NCT04299152	Stem Cell Educator Therapy Treat the Viral Inflammation Caused by Severe Acute Respiratory Syndrome Coronavirus 2		affected	NA	severe
NCT04331834	Pre-Exposure Prophylaxis With Hydroxychloroquine for High-Risk Healthcare Workers During the COVID-19 Pandemic		at risk	NA	healthcare
NCT04337216	Mavrilimumab to Reduce Progression of Acute Respiratory Failure in Patients With Severe COVID-19 Pneumonia and Systemic Hyper-inflammation		affected	NA	severe
NCT04336254	Safety and Efficacy Study of Allogeneic Human Dental Pulp Mesenchymal Stem Cells to Treat Severe COVID-19 Patients		affected	NA	severe
NCT04292899	Study to Evaluate the Safety and Antiviral Activity of Remdesivir (GS-5734™) in Participants With Severe Coronavirus Disease (COVID-19)		affected	NA	severe
NCT04334980	Evaluating the Safety, Tolerability and Immunogenicity of bacTRL-Spike Vaccine for Prevention of COVID-19
NCT04292730	Study to Evaluate the Safety and Antiviral Activity of Remdesivir (GS-5734™) in Participants With Moderate Coronavirus Disease (COVID-19) Compared to Standard of Care Treatment		affected	NA	mild/moderate
NCT04306393	Nitric Oxide Gas Inhalation in Severe Acute Respiratory Syndrome in COVID-19		affected	NA	severe
NCT04333368	Cell Therapy Using Umbilical Cord-derived Mesenchymal Stromal Cells in SARS-CoV-2-related ARDS		affected	NA	severe
NCT04317040	CD24Fc as a Non-antiviral Immunomodulator in COVID-19 Treatment		affected	NA	severe
NCT04331470	Evaluation of Efficacy of Levamisole and Formoterol+Budesonide in Treatment of COVID-19		affected	NA	mild/moderate
NCT04315987	NestCell® Mesenchymal Stem Cell to Treat Patients With Severe COVID-19 Pneumonia		affected	NA	severe
NCT04305106	Bevacizumab in Severe or Critically Severe Patients With COVID-19 Pneumonia-RCT		affected	NA	severe
NCT04320615	A Study to Evaluate the Safety and Efficacy of Tocilizumab in Patients With Severe COVID-19 Pneumonia		affected	NA	severe
NCT04321616	The Efficacy of Different Anti-viral Drugs in (Severe Acute Respiratory Syndrome-Corona Virus-2) SARS-CoV-2		affected	NA	severe
NCT04273529	The Efficacy and Safety of Thalidomide in the Adjuvant Treatment of Moderate New Coronavirus (COVID-19) Pneumonia		affected	NA	mild/moderate
NCT04273581	The Efficacy and Safety of Thalidomide Combined With Low-dose Hormones in the Treatment of Severe COVID-19		affected	NA	severe
NCT04321278	Safety and Efficacy of Hydroxychloroquine Associated With Azithromycin in SARS-CoV2 Virus (Coalition Covid-19 Brasil II)		suspected	NA	severe
NCT04288102	Treatment With Mesenchymal Stem Cells for Severe Corona Virus Disease 2019(COVID-19)		affected	NA	severe
NCT04338074	TXA and Corona Virus 2019 (COVID19) in Outpatients		affected	NA	NA
NCT04295551	Multicenter Clinical Study on the Efficacy and Safety of Xiyanping Injection in the Treatment of New Coronavirus Infection Pneumonia (General and Severe)		affected	NA	NA
NCT04329650	Efficacy and Safety of Siltuximab vs. Corticosteroids in Hospitalized Patients With COVID19 Pneumonia		affected	NA	NA
NCT04323345	Efficacy of Natural Honey Treatment in Patients With Novel Coronavirus		suspected	NA	NA
NCT04325061	Efficacy of Dexamethasone Treatment for Patients With ARDS Caused by COVID-19		affected	NA	severe
NCT04335201	Defibrotide in COVID-19 Pneumonia
NCT04322682	Colchicine Coronavirus SARS-CoV2 Trial (COLCORONA)		affected	NA	at risk
NCT04286503	The Clinical Study of Carrimycin on Treatment Patients With COVID-19		affected	NA	NA
NCT04323800	Efficacy and Safety Human Coronavirus Immune Plasma (HCIP) vs. Control (SARS-CoV-2 Non-immune Plasma) Among Adults Exposed to COVID-19		at risk	NA	NA
NCT04303299	Various Combination of Protease Inhibitors, Oseltamivir, Favipiravir, and Hydroxychloroquine for Treatment of COVID19 : A Randomized Control Trial		affected	NA	NA
NCT04321096	The Impact of Camostat Mesilate on COVID-19 Infection		affected	NA	NA
NCT04316728	Clinical Performance of the VivaDiag ™ COVID-19 lgM / IgG Rapid Test in Early Detecting the Infection of COVID-19		affected	at risk	healthcare
NCT04315948	Trial of Treatments for COVID-19 in Hospitalized Adults		affected	NA	NA
NCT04327349	Investigating Effect of Convalescent Plasma on COVID-19 Patients Outcome: A Clinical Trial		affected	NA	NA
NCT04337359	Ruxolitinib Managed Access Program (MAP) for Patients Diagnosed With Severe/Very Severe COVID-19 Illness		affected	NA	severe
NCT04339816	Azithromycin Added to Hydrochloroquine in Patients Admitted to Intensive Care With COVID-19: Randomised Controlled Trial		suspected	NA	NA
NCT04338841	HOME-CoV: Hospitalization or Outpatient ManagEment of Patients With a SARS-CoV-2 Infection		affected	NA	NA
NCT04337788	Gerontological Telemonitoring of Older Adults Living in Nursing Homes With COVID-19 Disease		suspected	NA	NA
NCT04334005	Vitamin D on Prevention and Treatment of COVID-19		affected	NA	mild/moderate
NCT04336410	Safety, Tolerability and Immunogenicity of INO-4800 for COVID-19 in Healthy Volunteers		general/healthy	NA	NA
NCT04275414	Bevacizumab in Severe or Critical Patients With COVID-19 Pneumonia		affected	NA	severe
NCT04338828	Nitric Oxide Inhalation Therapy for COVID-19 Infections in the ED		suspected	NA	NA
NCT04332380	Convalescent Plasma for Patients With COVID-19: A Pilot Study		affected	NA	mild/moderate
NCT04335305	Checkpoint Blockade in COVID-19 Pandemic
NCT04273321	Efficacy and Safety of Corticosteroids in COVID-19		affected	NA	NA
NCT04338360	Expanded Access to Convalescent Plasma for the Treatment of Patients With COVID-19		affected	NA	severe
NCT04328129	Household Transmission Investigation Study for COVID-19 in French Guiana		suspected	NA	NA
NCT04322123	Safety and Efficacy of Hydroxychloroquine Associated With Azythromycin in SARS-Cov-2 Virus		suspected	NA	NA
NCT04339426	Atovaquone and Azithromycin Combination for Confirmed COVID-19 Infection		affected	NA	NA
NCT04331665	Study of the Efficacy and Safety of Ruxolitinib to Treat COVID-19 Pneumonia		affected	NA	mild/moderate
NCT04327206	BCG Vaccination to Protect Healthcare Workers Against COVID-19		at risk	NA	healthcare
NCT04332835	Convalescent Plasma for Patients With COVID-19: A Randomized, Open Label, Parallel, Controlled Clinical Study		affected	NA	mild/moderate
NCT04336774	CAPTION AI to Minimize Risk of COVID Exposure		suspected	NA	NA
NCT04312009	Losartan for Patients With COVID-19 Requiring Hospitalization		affected	NA	NA
NCT04328272	Effectiveness of Hydroxychloroquine in Covid-19 Patients		affected	NA	NA
NCT04311177	Losartan for Patients With COVID-19 Not Requiring Hospitalization		affected	NA	NA
NCT04330495	Randomized, Controlled, Double-blind Clinical Trial Comparing the Efficacy and Safety of Chemoprophylaxis With Hydroxychloroquine in Patients Under Biological Treatment and / or JAK Inhibitors in the Prevention of SARS-CoV-2 Infection		affected	NA	NA
NCT04280705	Adaptive COVID-19 Treatment Trial (ACTT)		affected	NA	severe
NCT04333654	Hydroxychloroquine in Outpatient Adults With COVID-19		affected	NA	NA
NCT04321928	Personalized Health Education Against the Health Damage of Novel Coronavirus (COVID-19) Outbreak in Hungary		general/healthy	NA	NA
NCT04326452	Treating COVID-19 With a Bidirectional Oxygenation Valve		affected	NA	severe
NCT04332666	Angiotensin-(1,7) Treatment in COVID-19: the ATCO Trial		suspected	NA	severe
NCT04324463	Anti-Coronavirus Therapies to Prevent Progression of Coronavirus Disease 2019 (COVID-19) Trial		affected	NA	NA
NCT04334967	Hydroxychloroquine in Patients With Newly Diagnosed COVID-19 Compared to Standard of Care
NCT04320238	Experimental Trial of rhIFNα Nasal Drops to Prevent 2019-nCOV in Medical Staff		at risk	NA	healthcare
NCT04332991	Outcomes Related to COVID-19 Treated With Hydroxychloroquine Among In-patients With Symptomatic Disease		affected	NA	NA
NCT04327388	Sarilumab COVID-19		affected	NA	NA
NCT04321174	COVID-19 Ring-based Prevention Trial With Lopinavir/Ritonavir		at risk	NA	NA
NCT04324073	Cohort Multiple Randomized Controlled Trials Open-label of Immune Modulatory Drugs and Other Treatments in COVID-19 Patients - Sarilumab Trial - CORIMUNO-19 - SARI		affected	NA	NA
NCT04338009	Elimination or Prolongation of ACE Inhibitors and ARB in Coronavirus Disease 2019		suspected	NA	NA
NCT04281693	A New Screening Strategy for 2019 Novel Coronavirus Infection		general/healthy	NA	NA
NCT04283461	Safety and Immunogenicity Study of 2019-nCoV Vaccine (mRNA-1273) for Prophylaxis SARS CoV-2 Infection		general/healthy	NA	NA
NCT04324190	DIgital Online SuPport for COVID-19 StrEss		general/healthy	NA	NA
NCT04338958	Ruxolitinib in Covid-19 Patients With Defined Hyperinflammation		affected	NA	NA
NCT04299724	Safety and Immunity of Covid-19 aAPC Vaccine		affected	general/healthy	NA
NCT04338126	Tranexamic Acid (TXA) and Corona Virus 2019 (COVID19) in Inpatients		affected	NA	NA
NCT04326790	The GReek Study in the Effects of Colchicine in Covid-19 cOmplications Prevention		affected	NA	NA
NCT04335097	Sensor Based Vital Signs Monitoring of Covid 19 Patients During Home Isolation
NCT04303507	Chloroquine/ Hydroxychloroquine Prevention of Coronavirus Disease (COVID-19) in the Healthcare Setting		at risk	NA	healthcare
NCT04334850	Use of a Respiratory Multiplex PCR and Procalcitonin to Reduce Antibiotics Exposure in Patients With Severe Confirmed COVID-19 Pneumonia
NCT04337918	Nitric Oxide Releasing Solutions to Prevent and Treat Mild/Moderate COVID-19 Infection		affected	at risk	NA
NCT04276896	Immunity and Safety of Covid-19 Synthetic Minigene Vaccine		affected	NA	NA
NCT04326426	ODYSSEY: A Study to Investigate the Efficacy of Tradipitant in Treating Severe or Critical COVID-19 Infection		affected	NA	severe
NCT04322565	Colchicine Efficacy in COVID-19 Pneumonia		affected	NA	mild/moderate
NCT04323514	Use of Ascorbic Acid in Patients With COVID 19		suspected	NA	severe
NCT04324528	Cytokine Adsorption in Severe COVID-19 Pneumonia Requiring Extracorporeal Membrane Oxygenation		affected	NA	severe
NCT04273763	Evaluating the Efficacy and Safety of Bromhexine Hydrochloride Tablets Combined With Standard Treatment/ Standard Treatment in Patients With Suspected and Mild Novel Coronavirus Pneumonia (COVID-19)		suspected	NA	mild/moderate
NCT04334629	LIBA Trial in COVID-19
NCT04322344	Escin in Patients With Covid-19 Infection		affected	NA	NA
NCT04312243	NO Prevention of COVID-19 for Healthcare Providers		at risk	NA	healthcare
NCT04340050	COVID-19 Convalescent Plasma		cured	NA	NA
NCT04313127	A Phase I Clinical Trial in 18-60 Adults		general/healthy	NA	NA
NCT04336748	HCQ for Primary Prophylaxis Against COVID19 in Health-care Workers		at risk	NA	healthcare
NCT04327401	COVID-19-associated ARDS Treated With Dexamethasone: Alliance Covid-19 Brasil III		affected	NA	NA
NCT04324606	A Study of a Candidate COVID-19 Vaccine (COV001)		general/healthy	NA	NA
NCT04333732	CROWN CORONATION: Chloroquine RepurpOsing to healthWorkers for Novel CORONAvirus mitigaTION		at risk	NA	healthcare
NCT04293887	Efficacy and Safety of IFN-α2β in the Treatment of Novel Coronavirus Patients		affected	NA	NA
NCT04311697	Intravenous Aviptadil for COVID-19 Associated Acute Respiratory Distress		affected	NA	NA
NCT04328467	Pre-exposure Prophylaxis for SARS-Coronavirus-2		at risk	NA	healthcare
NCT04305457	Nitric Oxide Gas Inhalation Therapy for Mild/Moderate COVID-19		affected	NA	mild/moderate
NCT04338698	Hydroxychloroquine, Oseltamivir and Azithromycin for the Treatment of COVID-19 Infection: An RCT		affected	NA	NA
NCT04334265	Efficacy and Safety of Anluohuaxian in the Treatment of Rehabilitation Patients With Corona Virus Disease 2019
NCT04334148	Healthcare Worker Exposure Response and Outcomes of Hydroxychloroquine
NCT04333589	A Prospective Study on Corona Virus Disease 2019 Patients Whose Nucleic Acids Changed From Negative to Positive		cured	NA	NA
NCT04328480	The ECLA PHRI COLCOVID Trial		suspected	NA	NA
NCT04310228	Favipiravir Combined With Tocilizumab in the Treatment of Corona Virus Disease 2019		affected	NA	mild/moderate
NCT04302519	Novel Coronavirus Induced Severe Pneumonia Treated by Dental Pulp Mesenchymal Stem Cells		affected	NA	severe
NCT04331054	Protective Role of Inhaled Steroids for Covid-19 Infection		affected	NA	NA
NCT04285190	The Effect of T89 on Improving Oxygen Saturation and Clinical Symptoms in Patients With COVID-19		affected	NA	mild/moderate
NCT04316377	Norwegian Coronavirus Disease 2019 Study		affected	NA	mild/moderate
NCT04326036	Use of cSVF Via IV Deployment for Residual Lung Damage After Symptomatic COVID-19 Infection		affected	NA	NA
NCT04261907	Evaluating and Comparing the Safety and Efficiency of ASC09/Ritonavir and Lopinavir/Ritonavir for Novel Coronavirus Infection		affected	NA	mild/moderate
NCT04278963	Yinhu Qingwen Decoction for the Treatment of Mild / Common CoVID-19		affected	NA	mild/moderate
NCT04331613	Safety and Efficacy of CAStem for Severe COVID-19 Associated With/Without ARDS		affected	NA	severe
NCT04252118	Mesenchymal Stem Cell Treatment for Pneumonia Patients Infected With 2019 Novel Coronavirus		affected	NA	NA
NCT04338568	Screening COVID by Point-of-care Lung Ultrasound: a Validation Study		affected	NA	NA
NCT04252885	The Efficacy of Lopinavir Plus Ritonavir and Arbidol Against Novel Coronavirus Infection		affected	NA	NA
NCT04310865	Yinhu Qingwen Granula for the Treatment of Severe CoVID-19		affected	NA	severe
NCT04273646	Study of Human Umbilical Cord Mesenchymal Stem Cells in the Treatment of Novel Coronavirus Severe Pneumonia		affected	NA	severe
NCT04322396	Proactive Prophylaxis With Azithromycin and Chloroquine in Hospitalized Patients With COVID-19		affected	NA	NA
NCT04319445	Mindfulness During COVID-19		general/healthy	NA	NA
NCT04291729	Evaluation of Ganovo （Danoprevir ） Combined With Ritonavir in the Treatment of Novel Coronavirus Infection		affected	NA	mild/moderate
NCT04308668	Post-exposure Prophylaxis / Preemptive Therapy for SARS-Coronavirus-2		at risk	NA	healthcare
NCT04322773	Anti-il6 Treatment of Serious COVID-19 Disease With Threatening Respiratory Failure		affected	NA	severe
NCT04276688	Lopinavir/ Ritonavir, Ribavirin and IFN-beta Combination for nCoV Treatment		affected	NA	NA
NCT04298060	DAS181 for Patients With Severe Hospitalized Flu and SAD-RVs (COVID-19)		affected	general/healthy	influenza
NCT04331808	CORIMUNO-19 - Tocilizumab Trial - TOCI (CORIMUNO-TOCI)		affected	NA	NA
NCT04325906	Early PP With HFNC Versus HFNC in COVID-19 Induced Moderate to Severe ARDS		affected	NA	severe
NCT04337008	Renin Angiotesnin System - CoronaVirus		affected	NA	NA
NCT04296643	Medical Masks vs N95 Respirators for COVID-19		at risk	NA	healthcare
NCT04325893	Hydroxychloroquine Versus Placebo in COVID-19 Patients at Risk for Severe Disease		affected	NA	severe
NCT04330300	Coronavirus ACEi/ARB Investigation		at risk	NA	cardio
NCT04268537	Immunoregulatory Therapy for 2019-nCoV		affected	NA	severe
NCT04340349	Low-dose Hydroxychloroquine and Bromhexine: a Novel Regimen for COVID-19 Prophylaxis in Healthcare Professionals		at risk	NA	healthcare
NCT04327505	Safety and Efficacy of Hyperbaric Oxygen for ARDS in Patients With COVID-19		affected	NA	severe
NCT04261426	The Efficacy of Intravenous Immunoglobulin Therapy for Severe 2019-nCoV Infected Pneumonia		affected	NA	severe
NCT04255017	A Prospective/Retrospective,Randomized Controlled Clinical Study of Antiviral Therapy in the 2019-nCoV Pneumonia		affected	NA	NA
NCT04254874	A Prospective/Retrospective,Randomized Controlled Clinical Study of Interferon Atomization in the 2019-nCoV Pneumonia		affected	NA	NA
NCT04334434	Telerehabilitation in Individuals Over 65 Years of Age Having Social Isolation Due to Coronavirus (Covid-19)
NCT04261270	A Randomized,Open,Controlled Clinical Study to Evaluate the Efficacy of ASC09F and Ritonavir for 2019-nCoV Pneumonia		affected	NA	NA
NCT04263402	The Efficacy of Different Hormone Doses in 2019-nCoV Severe Pneumonia		affected	NA	severe
NCT04320277	Baricitinib in Symptomatic Patients Infected by COVID-19: an Open-label, Pilot Study.		affected	NA	mild/moderate
NCT04325867	Integrated Distance Management Strategy for Patients With Cardiovascular Diseases in the Context of COVID-19		at risk	NA	cardio
NCT04288713	Eculizumab (Soliris) in Covid-19 Infected Patients		affected	NA	severe
NCT04329533	Effects of Using Mobile App on Perceived Stress During Coronavirus (COVID 19) Pandemic		general/healthy	NA	NA
NCT04275388	Xiyanping Injection for the Treatment of New Coronavirus Infected Pneumonia		affected	NA	mild/moderate
NCT04279197	Treatment of Pulmonary Fibrosis Due to 2019-nCoV Pneumonia With Fuzheng Huayu		affected	NA	NA
NCT04264858	Treatment of Acute Severe 2019-nCoV Pneumonia With Immunoglobulin From Cured Patients		affected	NA	severe
NCT04335279	Evaluation of the Scleroderma Patient-centered Intervention Network COVID-19 Home-isolation Activities Together Program
NCT04340414	Safety and Effectiveness of Low-flow ECMO Driving by CVVH Machine in Severe NCP		affected	NA	NA
NCT04306055	Blood Donor Recruitment During Epidemic of COVID-19		general/healthy	NA	blood donors
NCT04338906	Combination Therapy With Camostat Mesilate + Hydroxychloroquine for COVID-19		affected	NA	NA
NCT04326114	Effectiveness and Safety of Respiratory Training in the Prevention and Severity of COVID-19		general/healthy	NA	NA
NCT04302766	Expanded Access Remdesivir (RDV; GS-5734™)		affected	NA	NA
NCT04260594	Clinical Study of Arbidol Hydrochloride Tablets in the Treatment of Pneumonia Caused by Novel Coronavirus		affected	NA	mild/moderate
NCT04244591	Glucocorticoid Therapy for Novel CoronavirusCritically Ill Patients With Severe Acute Respiratory Failure		affected	NA	severe
NCT04338802	Efficacy and Safety of Nintedanib in the Treatment of Pulmonary Fibrosis in Patients With Moderate to Severe COVID -19		affected	NA	NA
NCT04282902	A Study to Evaluate the Efficacy and Safety of Pirfenidone With Novel Coronavirus Infection		affected	NA	NA
NCT04333251	Study Testing Convalescent Plasma vs Best Supportive Care		affected	NA	NA
NCT04252274	Efficacy and Safety of Darunavir and Cobicistat for Treatment of Pneumonia Caused by 2019-nCoV		affected	NA	NA
NCT04261517	Efficacy and Safety of Hydroxychloroquine for Treatment of Pneumonia Caused by 2019-nCoV ( HC-nCoV )		affected	NA	NA
NCT04269525	Umbilical Cord(UC)-Derived Mesenchymal Stem Cells(MSCs) Treatment for the 2019-novel Coronavirus(nCOV) Pneumonia		affected	NA	severe
NCT04326075	Early CPAP in COVID Patients With Respiratory Failure.		affected	NA	severe
NCT04264533	Vitamin C Infusion for the Treatment of Severe 2019-nCoV Infected Pneumonia		affected	NA	severe
NCT04251871	Treatment and Prevention of Traditional Chinese Medicines (TCMs) on 2019-nCoV Infection		affected	NA	NA
NCT04275245	Clinical Study of Anti-CD147 Humanized Meplazumab for Injection to Treat With 2019-nCoV Pneumonia		affected	NA	NA
NCT04280224	NK Cells Treatment for Novel Coronavirus Pneumonia		affected	NA	NA
NCT04335851	Video-Based Exercises and Well-Being During Social Isolation
NCT04320056	Closed-Loop Oxygen to Verify That Healthcare Workers Interventions Decrease During Pneumonia		affected	NA	severe
NCT04276987	A Pilot Clinical Study on Inhalation of Mesenchymal Stem Cells Exosomes Treating Severe Novel Coronavirus Pneumonia		affected	NA	severe
NCT04319900	Clinical Trial of Favipiravir Tablets Combine With Chloroquine Phosphate in the Treatment of Novel Coronavirus Pneumonia		affected	NA	mild/moderate
NCT04246242	A Randomized Multicenter Controlled Clinical Trial of Arbidol in Patients With 2019 Novel Coronavirus (2019-nCoV)	<br> Inclusion Criteria:<br><br> Patients diagnosed with RT-PCR for 2019 Novel Coronavirus (2019-nCoV)<br><br> Exclusion Criteria:<br><br> Patients infected with other viruses<br>	affected	NA	NA
ChiCTR2000029935	A Single-arm Clinical Trial for Chloroquine Phosphate in the treatment of Novel Coronavirus Pneumonia 2019 (COVID-19)	Inclusion criteria: Patients aged 18 or older, and meet the diagnostic criteria of Diagnosis and Treatment Scheme of Novel Coronavirus Infected Pneumonia published by the National Health Commission.<br>Criteria for diagnosis (meet all the following crite	affected	NA	NA
ChiCTR2000029941	A randomized controlled trial for Traditional Chinese Medicine in the treatment for Novel Coronavirus Pneumonia (COVID-19)	Inclusion criteria: 1. Meet the diagnostic criteria for suspected and confirmed cases (including mild, general, and severe) in the Diagnosis and Treatment of Pneumonia of New Coronavirus Pneumonia (Trial Version 5);<br>2. Meet the TCM diagnostic criteria	affected	NA	NA
ChiCTR2000029939	A Single-blind, Randomized, Controlled Clinical Trial for Chloroquine Phosphate in the treatment of Novel Coronavirus Pneumonia 2019 (COVID-19)	Inclusion criteria: Patients aged 18 or older, and meet the diagnostic criteria of Diagnosis and Treatment Scheme of Novel Coronavirus Infected Pneumonia published by the National Health Commission.<br>Criteria for diagnosis (meet all the following crite	affected	NA	NA
ChiCTR2000029947	A Randomized Controlled Trial for Qingyi No. 4 Compound in the treatment of Convalescence Patients of Novel Coronavirus Pneumonia (COVID-19)	Inclusion criteria: 1. Meet the diagnostic criteria forconfirmed cases in the Diagnosis and Treatment of Pneumonia of New Coronavirus Pneumonia (Trial Version 5);<br>2. The acute stage is complicated by sepsis, respiratory failure, ARDS and so on. The p	affected	NA	NA
ChiCTR2000029850	Study on convalescent plasma treatment for severe patients with novel coronavirus pneumonia (COVID-19)	Inclusion criteria: 1. Laboratory confirmed diagnosis of COVID19 infection by RT-PCR;<br>2. Aged > 18 years;<br>3. Written informed consent given by the patient or next-of-kin;<br>4. Clinical deterioration despite conventional treatment that required i	affected	NA	severe
ChiCTR2000029814	Clinical Trial for Integrated Chinese and Western Medicine in the Treatment of Children with Novel Coronavirus Pneumonia (COVID-19)	Inclusion criteria: Children diagnosed with novel coronavirus pneumonia through epidemiological history, clinical symptoms, and nucleic acid test results.	affected	NA	NA
ChiCTR2000029869	A multicenter, randomized, controlled trial for integrated Chinese and western medicine in the treatment of ordinary novel coronavirus pneumonia (COVID-19) based on the ' Internal and External Relieving -Truncated Torsion' strategy	Inclusion criteria: 1. patients with novel coronavirus pneumonia confirmed by pathogenic detection;<br>2. Fever, respiratory tract and other symptoms, the change of pneumonia can be seen in imaging;<br>3. Aged 18 to 80 years;<br>4. Signed informed cons	affected	NA	NA
ChiCTR2000029811	Clinical Study for Anti-aging Active Freeze-dried Powder Granules in the Treatment of Acute Novel Coronavirus Pneumonia (COVID-19)	Inclusion criteria: 1. Patients with confirmed new coronavirus-infected pneumonia;<br>2. Voluntarily sign written informed consent.	affected	NA	severe
ChiCTR2000029867	The efficacy and safety of carrimycin treatment in patients with novel coronavirus pneumonia (COVID-19): a multicenter, randomized, open-label, controlled trial	Inclusion criteria: 1. Subjects have signed informed consent; agree not to participate in other clinical studies within 30 days from the first administration of the research drug to the last administration.<br>2. Aged >= 18 and <= 75 years.<br>3. Met th	affected	NA	NA
ChiCTR2000029849	Application of Regulating Intestinal Flora in the Treatment of Severe Novel Coronavirus Pneumonia (COVID-19)	Inclusion criteria: Participants with 18 to 75 years of age who have been diagnosed with NCP by nucleic acid testing and meet the clinical classification of severe NCP referring to the clinical classification standard in the General Office of the National	affected	NA	severe
ChiCTR2000029855	A randomized, open and controlled clinical trial for traditional Chinese medicine in the treatment of novel coronavirus pneumonia (COVID-19)	Inclusion criteria: 1) common type pneumonia patients with confirmed new coronavirus infection;<br>2) aged 18 to 75 years old;<br>3) voluntary signing of written informed consent.	affected	NA	NA
ChiCTR2000029789	Randomized controlled trial for TCM syndrome differentiation treatment impacting quality of life of post-discharge patients with novel coronavirus pneumonia (COVID-19)	Inclusion criteria: 1. General/severe/critical patients who meet the diagnostic criteria of new coronavirus pneumonia;<br>2. Patients whose viral nucleic acid has turned negative after treatment;<br>3. Patients who are characterized by respiratory sympt	cured	NA	NA
ChiCTR2000029822	A randomized controlled trial for honeysuckle decoction in the treatment of patients with novel coronavirus (COVID-19) infection	Inclusion criteria: 1. Age is not limited;<br>2. Clinical diagnosis is in accordance with the "Notice on issuing a new type of coronavirus pneumonia diagnosis and treatment program (Fifth edition)" on the diagnosis of a new type of coronavirus infection;	affected	NA	NA
ChiCTR2000029778	Clinical Study for Traditional Chinese Medicine Combined With Western Medicine in Treatment of Novel Coronavirus Pneumonia (COVID-19)	Inclusion criteria: Meet the diagnostic criteria of Novel Coronavirus Pneumonia (COVID-19).	affected	NA	NA
ChiCTR2000029853	A randomized, open-label, controlled clinical trial for azvudine in the treatment of novel coronavirus pneumonia (COVID-19)	Inclusion criteria: (1) aged >=18 years old;<br>(2) real-time fluorescence rt-pcr of respiratory or blood samples presents the positive nucleic acid of COVID-19, or the viral gene sequencing of respiratory or blood samples was highly homologous with the	affected	NA	NA
ChiCTR2000029813	Clinical Trial for Tanreqing Capsules in the Treatment of Novel Coronavirus Pneumonia (COVID-19)	Inclusion criteria: (1) Those who meet the diagnosis of new coronavirus pneumonia and have clinical classification of low and medium;<br>(2) Those who have been diagnosed with TCM as epidemic-closed lungs;<br>(3) Inpatients aged 18 to 75 years, regardle	affected	NA	NA
ChiCTR2000029806	Immunomodulatory Therapy for Severe Novel Coronavirus Pneumonia (COVID-19)	Inclusion criteria: 1. 2019 adult patients with new-type coronavirus pneumonia diagnosed with 2019-nCoV infection by PCR according to the "Pneumonitis Diagnosis and Treatment Protocol for New-type Coronavirus Infection (Trial Version 5)"<br>2. The absolu	affected	NA	severe
ChiCTR2000029777	A multicenter, randomized, controlled trial for integrated chinese and western medicine in the treatment of novel coronavirus pneumonia (COVID-19) based on the 'Truncated Torsion' strategy	Inclusion criteria: 1. Hospitalized patients with novel coronavirus pneumonia confirmed by pathogenic detection<br>2. Meet any one of the criteria for severe type:<br>1) Respiratory distress: RP >= 30/min;<br>2) At rest, the oxygen saturation <= 93%;<	affected	NA	severe
ChiCTR2000029776	A randomized, open-label, blank-controlled, multicenter trial for Polyinosinic-Polycytidylic Acid Injection in the treatment of novel coronavirus pneumonia (COVID-19)	Inclusion criteria: 1. Patients with confirmed new coronavirus-infected pneumonia;<br>2. Above 18 years old (inclusive);<br>3. Voluntarily sign written informed consent.	affected	NA	NA
ChiCTR2000029819	Ba-Bao-Dan in the adjuvant therapy of novel coronavirus pneumonia (COVID-19) patients	Inclusion criteria: 1. Aged >=18 years, unlimited for men and women;<br>2. A novel coronavirus infection confirmed by pathogenic detection;<br>3. According to novel coronavirus infection pneumonia treatment plan (trial version fifth), severe patients sh	affected	NA	severe
ChiCTR2000029790	Clinical study for the integration of traditional Chinese and western medicine in the treatment of novel coronavirus pneumonia (COVID-19)	Inclusion criteria: (1) Comply with the standards of diagnosis and classification of western medicine, and the standards of syndromes of traditional Chinese medicine.<br>(2) Aged 18-80 years.<br>(3) Those who voluntarily participated in this research an	affected	NA	NA
ChiCTR2000029788	Traditional Chinese medicine cooperative therapy for patients with novel coronavirus pneumonia (COVID-19): a randomized controlled trial	Inclusion criteria: 1. Meet the diagnostic criteria of the "New Coronavirus Pneumonia Diagnosis and Treatment Scheme", patients with pneumonia confirmed by new coronavirus infection; <br>2. Pneumonia Severity Index (PSI) grade is I ~ II; <br>3. Aged 18-	affected	NA	mild/moderate
ChiCTR2000029769	Babaodan Capsule used for the adjuvant treatment of severe novel coronavirus pneumonia (COVID-19)	Inclusion criteria: Severe patients (according to any of the following): respiratory distress (RR> 30 beats / min); at rest, means oxygen saturation <= 93%; arterial oxygen pressure (PaO2) / oxygen concentration (FiO2) < = 300 mmHg	affected	NA	severe
ChiCTR2000029765	A multicenter, randomized controlled trial for the efficacy and safety of tocilizumab in the treatment of new coronavirus pneumonia (COVID-19)	Inclusion criteria: 1. The patients who were diagnosed with the common type of NCP (including severe risk factors) and severe cases of new coronavirus pneumonia;<br>2. Aged 18 to 85 years;<br>3. IL-6 elevated (using Elisa method, using the same compan	affected	NA	NA
ChiCTR2000029763	The efficacy of traditional chinese medicine on Novel Coronavirus Pneumonia (COVID-19) patients treated in square cabin hospital: a prospective, randomized controlled trial	Inclusion criteria: (1) Comply with the diagnostic criteria for general type COVID-19 in the "Diagnosis and Treatment Program for COVID-19"(trial version 5th).<br>(2) Agree to participate in the study and the patient or legal guardian signs the informed	affected	NA	NA
ChiCTR2000029656	A randomized, open-label study to evaluate the efficacy and safety of low-dose corticosteroids in hospitalized patients with novel coronavirus pneumonia (COVID-19)	Inclusion criteria: 1. Adults (defined as age >= 18 years); <br>2. Patients with new type of coronavirus infection confirmed by PCR / serum antibodies; <br>3. The time interval between symptom onset and random enrollment is within 10 days.The onset of s	affected	NA	NA
ChiCTR2000029768	A randomized, open, controlled trial for diammonium glycyrrhizinate enteric-coated capsules combined with vitamin C tablets in the treatment of common novel coronavirus pneumonia (COVID-19) in the basic of clinical standard antiviral treatment to evaluate the safety and efficiency	Inclusion criteria: 1. Aged 18-75 years male or female;<br>2. Body weight 40-100 kg and BMI >= 18kg/m2;<br>3. Been Confirmed with commom 2019-nCoV pneumonia inpatient;<br>4. With fever, respiratory tract and other symptoms, imaging shows pneumonia;<br	affected	NA	NA
ChiCTR2000029756	Clinical study of nebulized Xiyanping injection in the treatment of novel coronavirus pneumonia (COVID-19)	Inclusion criteria: 1. 18 years old <= age <= 60 years old at the time of screening;<br>2. Pharyngeal swabs, alveolar lavage fluid, or sputum specimens during screening showed that 2019-nCoV virus nucleic acid test results were positive for at least two	affected	NA	NA
ChiCTR2000029742	A randomized, parallel controlled trial for the efficacy and safety of Sodium Aescinate Injection in the treatment of patients with pneumonia (COVID-19)	Inclusion criteria: 1. Aged >=18 to 70 years;<br>2. Diagnosed 2019-nCoV infected patients by viral nucleic acid,or although the test was negative and even not be detected, the reseachers judged it to be a novel coronavirus pneumonia;<br>3. Understand an	affected	NA	NA
ChiCTR2000029741	Efficacy of Chloroquine and Lopinavir/ Ritonavir in mild/general novel coronavirus (CoVID-19) infections: a prospective, open-label, multicenter randomized controlled clinical study	Inclusion criteria: (All the following criteria are met before being selected):<br>1. Aged >= 18 years;<br>2. Meet all the following criteria (refer to confirmed cases in the 5th edition of the diagnosis and treatment plan):<br>(1) Epidemiological hist	affected	NA	NA
ChiCTR2000029747	Effect evaluation and prognosis of Chinese medicine based on Novel Coronavirus Pneumonia (COVID-19)	Inclusion criteria: Conforming to the diagnostic standard of COVID-19; Participants in the first and second trials need to meet the diagnostic criteria of traditional Chinese medicine for epidemic diseases; Participants in the third trial need to meet the	affected	NA	NA
ChiCTR2000029739	A Multicenter, Randomized, Parallel Controlled Clinical Study of Hydrogen-Oxygen Nebulizer to Improve the Symptoms of Patients With Novel Coronavirus Pneumonia (COVID-19)	Inclusion criteria: Subjects participating in this clinical study must meet all of the following criteria:<br>1. General- severe hospitalized patients who meet the diagnostic criteria of the "New Coronavirus Infected Pneumonia Diagnosis and Treatment Pla	affected	NA	NA
ChiCTR2000029639	Study for Mental health and psychological status of doctors, nurses and patients in novel coronavirus pneumonia (COVID-19) designated hospital and effect of interventions	Inclusion criteria: 1) Medical staff involved in the diagnosis and treatment of new coronavirus pneumonia;<br>2) 2019-nCoV infection suspected or confirmed cases;<br>3) Voluntarily participate in this research project and sign informed consent;<br>4) A	affected	at risk	NA
ChiCTR2000029636	Efficacy and safety of aerosol inhalation of vMIP in the treatment of novel coronavirus pneumonia (COVID-19): a single arm clinical trial	Inclusion criteria: 1) Aged >=18 years, gender unlimited, inpatient;<br>2) Patients with new coronavirus infection were confirmed: respiratory or blood samples were positive for 2019 ncov nucleic acid by real-time fluorescent RT-PCR, or respiratory or bl	affected	NA	NA
ChiCTR2000029621	Clinical study of arbidol hydrochloride tablets in the treatment of novel coronavirus pneumonia (COVID-19)	Inclusion criteria: 1. Sign the informed consent form;<br>2. Aged >=18 years;<br>3. Subjects diagnosed as 2019-nCoV pneumonia;<br>(1) Detection of 2019-nCoV nucleic acid positive by RT-PCR in respiratory tract or blood samples;<br>(2) The virus gene s	affected	NA	NA
ChiCTR2000029601	Community based prevention and control for Chinese medicine in the treatment of novel coronavirus pneumonia (COVID-19) in the isolate suspected and confirmed population	Inclusion criteria: 1. Suspected and confirmed cases of pneumonia in accordance with the above new signs of coronavirus infection and the standard of clinical common diagnosis;<br>2. Aged 18-65 years old;<br>3. Signing the general informed consent form.	affected	NA	NA
ChiCTR2000029569	Safety and efficacy of umbilical cord blood mononuclear cells conditioned medium in the treatment of severe and critically novel coronavirus pneumonia (COVID-19): a randomized controlled trial	Inclusion criteria: On January 27, 2020, the general office of the national health commission and the office of the state administration of traditional Chinese medicine issued the pneumonia diagnosis and treatment plan for new coronavirus infection (trial	affected	NA	severe
ChiCTR2000029602	Clinical study for community based prevention and control strategy of novel coronavirus pneumonia (COVID-19) in the isolate suspected and confirmed population	Inclusion criteria: 1. Conforming to the diagnostic criteria for the above close contacts;<br>2. Aged between 18 and 65 years old;<br>3. Signing the generalized informed consent form. (The intervention objects is incorporated in the clinical study as d	affected	NA	NA
ChiCTR2000029600	Clinical study for safety and efficacy of Favipiravir in the treatment of novel coronavirus pneumonia (COVID-19)	Inclusion criteria: 1. 16 to 75 years of age, male or female;<br>2. Respiratory or blood samples tested positive for novel coronavirus;<br>3. Within 7 days of onset: Onset is defined as body temperature exceeding 38 degree C (armpit temperature) or at l	affected	NA	NA
ChiCTR2000029609	A prospective, open-label, multiple-center study for the efficacy of chloroquine phosphate in patients with novel coronavirus pneumonia (COVID-19)	Inclusion criteria: 1. Aged >=18 years old; <br>2. Patients has been diagnosed with 2019-nCoV pneumonia according to the fifth version of 2019-nCoV pneumonia management guideline made by the national health commission of the People's Repulic of China.<b	affected	NA	NA
ChiCTR2000029606	Clinical Study for Human Menstrual Blood-Derived Stem Cells in the Treatment of Acute Novel Coronavirus Pneumonia (COVID-19)	Inclusion criteria: 1. Diagnosed as novel coronavirus pneumonia (NCP) Patient:<br>1) Basis of diagnostic criteria: "Notice on Printing and Distributing Pneumonia Diagnosis and Treatment Plan for New Coronavirus Infection (Trial Implementation Fourth Edit	affected	NA	severe
ChiCTR2000029542	Study for the efficacy of chloroquine in patients with novel coronavirus pneumonia (COVID-19)	Inclusion criteria: 1. Aged >=18 years old; <br>2. Patients has been diagnosed with 2019-nCoV pneumonia according to WHO interim guidance*.<br>* WHO. Clinical management of severe acute respiratory infection when Novel coronavirus (nCoV) infection is su	affected	NA	NA
ChiCTR2000029539	A randomized, open-label study to evaluate the efficacy and safety of Lopinavir-Ritonavir in patients with mild novel coronavirus pneumonia (COVID-19)	Inclusion criteria: 1. Adult aged >= 18 years old;<br>2. Patients with unexplained viral pneumonia that have been clinically diagnosed or patients with novel coronavirus serum antibody (IgM or IgG) positive or patients with novel coronavirus infection co	affected	NA	mild/moderate
ChiCTR2000029572	Safety and efficacy of umbilical cord blood mononuclear cells in the treatment of severe and critically novel coronavirus pneumonia(COVID-19): a randomized controlled clinical trial	Inclusion criteria: On January 27, 2020, the general office of the national health commission and the office of the state administration of traditional Chinese medicine issued the pneumonia diagnosis and treatment plan for new coronavirus infection (trial	affected	NA	severe
ChiCTR2000029559	Therapeutic effect of hydroxychloroquine on novel coronavirus pneumonia (COVID-19)	Inclusion criteria: Patients with novel coronavirus pneumonia who agreed to participate in this trial and signed the informed consent form.	affected	NA	NA
ChiCTR2000029605	A randomized, open-label, blank-controlled, multicenter trial for Shuang-Huang-Lian oral solution in the treatment of ovel coronavirus pneumonia (COVID-19)	Inclusion criteria: 1. Patients with confirmed new coronavirus-infected pneumonia;<br>2. Above 18 years old (inclusive);<br>3. Voluntarily sign written informed consent.	affected	NA	NA
ChiCTR2000029603	A Randomized, Open-Label, Multi-Centre Clinical Trial Evaluating and Comparing the Safety and Efficiency of ASC09/Ritonavir and Lopinavir/Ritonavir for Confirmed Cases of Novel Coronavirus Pneumonia (COVID-19)	Inclusion criteria: 1. Aged 18-75 years old;<br>2. Patients with novel coronavirus infection pneumonia were confirmed by RT-PCR and clinical symptoms. The diagnostic criteria refer to "Pneumonitis Diagnosis and Treatment Scheme for Novel Coronavirus Infe	affected	NA	NA
ChiCTR2000029544	A randomized controlled trial for the efficacy and safety of Baloxavir Marboxil, Favipiravir tablets in novel coronavirus pneumonia (COVID-19) patients who are still positive on virus detection under the current antiviral therapy	Inclusion criteria: 1. 18 to 75 years of age, male or female, willing to sign informed consent;<br>2. Tested positive for novel coronavirus infection after the onset of symptoms using a real time polymerase chain reaction (RT-PCR)-based diagnostic assay;	affected	NA	NA
ChiCTR2000029541	A randomised, open, controlled trial for darunavir/cobicistat or Lopinavir/ritonavir combined with thymosin a1 in the treatment of novel coronavirus pneumonia (COVID-19)	Inclusion criteria: 1. Aged 18-65 years;<br>2. been Confirmed with 2019-nCoV pneumonia, hospitalized or will be hospitalized;<br>3. Sign the ICF;<br>4. no more than 10 days from the occurrence of relevant clinical symptoms to the diagnosis been confirm	affected	NA	NA
ChiCTR2000029589	An open, prospective, multicenter clinical study for the efficacy and safety of Reduning injection in the treatment of ovel coronavirus pneumonia (COVID-19)	Inclusion criteria: (1) Comply with the diagnostic criteria of "Pneumonitis Diagnosis and Treatment Scheme for New Coronavirus Infection (Trial Version 5)";<br>(2) The classification was judged as common type;<br>(3) Body temperature > 37.3 degree C;<b	affected	NA	NA
ChiCTR2000029578	Chinese medicine prevention and treatment program for novel coronavirus pneumonia (COVID-19): a perspective, sing-arm trial	Inclusion criteria: 1. Patients who meet the diagnostic criteria of the fifth edition of pneumonia diagnosis and treatment plan for new coronavirus infection issued by the national health and health commission (annex 1) for the confirmed cases of light (m	affected	NA	NA
ChiCTR2000029438	A randomized controlled trial of integrated TCM and Western Medicine in the treatment of severe novel coronavirus pneumonia (COVID-19)	Inclusion criteria: 1) Pneumonia patients diagnosed as new coronavirus infection;<br>2) The type of pneumonia was judged as severe and critical;<br>3) Informed consent.	affected	NA	severe
ChiCTR2000029468	A real-world study for lopinavir/ritonavir (LPV/r) and emtritabine (FTC) / Tenofovir alafenamide Fumarate tablets (TAF) regimen in the treatment of novel coronavirus pneumonia (COVID-19)	Inclusion criteria: 1. diagnosis of 2019-new coronavirus (2019-nCoV) pneumonia;<br>2. adult patients aged 18-80 years old.	affected	NA	NA
ChiCTR2000029558	Recommendations of Integrated Traditional Chinese and Western Medicine for Diagnosis and Treatment of Novel Coronavirus Pneumonia (COVID-19) in Sichuan Province	Inclusion criteria: Patients who meet the suspected and confirmed diagnostic criteria for the 2019-nCoV pneumonia version 4.0 of the National Health and Medical Commission (released 2020.01.27).	affected	NA	NA
ChiCTR2000029548	Randomized, open-label, controlled trial for evaluating of the efficacy and safety of Baloxavir Marboxil, Favipiravir, and Lopinavir-Ritonavir in the treatment of novel coronavirus pneumonia (COVID-19) patients	Inclusion criteria: 1. Aged 18 to 75 years male or female, willing to sign the informed consent;<br>2. Tested positive for novel coronavirus infection after the onset of symptoms using a real time polymerase chain<br>reaction (RT-PCR)-based diagnostic a	affected	NA	NA
ChiCTR2000029518	Chinese medicine prevention and treatment program for novel coronavirus pneumonia (COVID-19): a perspective, double-blind, placebo, randomised controlled trial	Inclusion criteria: (1) Patients who meet the diagnostic criteria of the common type of confirmed cases (the initial stage of clinical treatment of traditional Chinese medicine) or the severe cases of confirmed cases (the middle stage of clinical treatmen	affected	NA	NA
ChiCTR2000029517	Chinese medicine prevention and treatment program for suspected novel coronavirus pneumonia (COVID-19): a perspective, double-blind, placebo, randomised controlled trial	Inclusion criteria: (1) Conforming to the diagnostic criteria of suspected cases (Chiese medicine observation period) in the fourth edition of pneumonia diagnosis and treatment program for new coronavirus infection issued by the national health and health	suspected	NA	NA
ChiCTR2000029435	Randomized controlled trial for traditional Chinese medicine in the prevention of novel coronavirus pneumonia (COVID-19) in high risk population	Inclusion criteria: 1. aged 18 to 60 years<br>2. to be confirmed with a exposure history of diagnosed population within last 14 days;<br>3. with fever, positive results of blood routine examination and positive findings in CT examination, any two in thr	suspected	at risk	NA
ChiCTR2000029461	A Randomized Controlled Trial for Integrated Traditional Chinese Medicine and Western Medicine in the Treatment of Common Type Novel Coronavirus Pneumonia (COVID-19)	Inclusion criteria: 1. patients diagnosed as Pneumonia caused by new coronavirus infection (2019-nCoV);The classification was judged as common type;<br>2. aged 18-70 years old;<br>3. patients with clear consciousness;<br>4. Signing the informed consent	affected	NA	NA
ChiCTR2000029460	The effect of shadowboxing for pulmonary function and quality of life in patients with novel coronavirus pneumonia (COVID-19) in rehabilitation period	Inclusion criteria: 1. patients diagnosed as Pneumonia caused by new coronavirus infection (2019-nCoV);<br>2. virus turned negative after treatment;<br>3. aged 18-70 years old;<br>4. patients with clear consciousness<br>5. Signing the informed consent	cured	NA	NA
ChiCTR2000029436	A single arm study for evaluation of integrated traditional Chinese and western medicine in the treatment of novel coronavirus pneumonia (COVID-19)	Inclusion criteria: 1. patients with 2019-nCoV pneumonia;<br>2. Sign informed consent.	affected	NA	NA
ChiCTR2000029418	Chinese Herbal medicine for Severe nevel coronavirus pneumonia (COVID-19): a Randomized Controlled Trial	Inclusion criteria: 1) Aged >= 18 years;<br>2) Meet the diagnostic criteria of severe pneumonia patients with new coronavirus;<br>3) The informed consent form.	affected	NA	severe
ChiCTR2000029495	Traditional Chinese Medicine, Psychological Intervention and Investigation of Mental Health for Patients With Novel Coronavirus Pneumonia (COVID-19) in Convalescent Period	Inclusion criteria: 1. patients diagnosed as Pneumonia caused by new coronavirus infection (2019-nCoV); <br>2. virus turned negative after treatment; <br>3. aged 18-70 years old; <br>4. patients with clear consciousness <br>5. Signing the informed con	cured	NA	NA
ChiCTR2000029493	Traditional Chinese Medicine for Pulmonary Fibrosis, Pulmonary Function and Quality of Life in Patients With Novel Coronavirus Pneumonia (COVID-19) in Convalescent Period: a Randomized Controlled Trial	Inclusion criteria: 1. patients diagnosed as Pneumonia caused by new coronavirus infection (2019-nCoV);<br>2. virus turned negative after treatment;<br>3. Patients diagnosed with pulmonary fibrosis; <br>4. aged 18-70 years old;<br>5. patients with cle	cured	NA	NA
ChiCTR2000029459	The effect of pulmonary rehabilitation for pulmonary function and quality of life in patients with novel coronavirus pneumonia (COVID-19) in rehabilitation period	Inclusion criteria: 1. patients diagnosed as Pneumonia caused by new coronavirus infection (2019-nCoV);<br>2. virus turned negative after treatment;<br>3. aged 18-70 years old;<br>4. patients with clear consciousness;<br>5. Signing the informed consen	cured	NA	NA
ChiCTR2000029439	Combination of traditional Chinese medicine and western medicine in the treatment of common type novel coronavirus pneumonia (COVID-19)	Inclusion criteria: 1) patients diagnosed as Pneumonia caused by new coronavirus infection (2019-nCoV);<br>2) The classification was judged as common type;<br>3) Informed consent.	affected	NA	NA
ChiCTR2000029400	Clinical Controlled Trial for Traditional Chinese Medicine in the treatment of Novel Coronavirus Pneumonia (COVID-19)	Inclusion criteria: 1) Comply with the diagnostic criteria for pneumonia caused by novel coronavirus infection in the "Diagnosis and Treatment Program for pneumonia caused by novel coronavirus infection (Trial Version 4)";<br>2) Agree to participate in t	affected	NA	NA
ChiCTR2000029432	A Real World Study for the Efficacy and Safety of Large Dose Tanreqing Injection in the Treatment of Patients with Novel Coronavirus Pneumonia (COVID-19)	Inclusion criteria: 1. Confirmed or suspected cases who are comply with the diagnostic criteria for pneumonia caused by novel coronavirus infection in the "Diagnosis and Treatment Program for pneumonia caused by novel coronavirus infection (Trial Version	affected	NA	NA
ChiCTR2000029431	Clinical study for the remedy of M1 macrophages target in the treatment of novel coronavirus pneumonia (COVID-19)	Inclusion criteria: 1. 2019-nCoV infected patients treated at Affiliated Zhongshan Hospital of Dalian University and Zhongnan Hospital of Wuhan University from January 2020 to December 2020<br>2. nCoV nucleic acid positive;<br>3. Aged >=18 years;<br>4.	affected	NA	NA
ChiCTR2000029381	A prospective comparative study for Xue-Bi-Jing injection in the treatment of novel coronavirus pneumonia (COVID-19)	Inclusion criteria: 1. New coronavirus-infected pneumonia confirmed by pathogenic detection;<br>2. Meet the diagnostic criteria for community-acquired pneumonia (based on 2019 ATS/IDSA diagnostic criteria);<br>3. Pneumonia Severity Index (PSI) III-V or	affected	NA	severe
ChiCTR2000030179	Experimental study of novel coronavirus pneumonia rehabilitation plasma therapy severe novel coronavirus pneumonia (COVID-19)	Inclusion criteria: 1) The confirmed patient (or legal guardian) agrees to participate in the study and signs the informed consent form;<br>2) aged 18 to 65 years;<br>3) Real-time fluorescent RT-PCR of respiratory specimens or blood specimens to detect	affected	NA	severe
ChiCTR2000030173	Key techniques of umbilical cord mesenchymal stem cells for the treatment of novel coronavirus pneumonia (COVID-19) and clinical application demonstration	Inclusion criteria: 1. Aged 18-60 years old;<br>2. Patients with clinical symptoms, signs, auxiliary detection combined with 1 or more nucleic acid test to confirm the diagnosis of new coronavirus pneumonia;<br>3. Voluntarily sign the informed consent t	affected	NA	NA
ChiCTR2000030166	Randomized, parallel control, open trial for Qing-Wen Bai-Du-Yin combined with antiviral therapy in the treatment of novel coronavirus pneumonia (COVID-19)	Inclusion criteria: Inclusion of case criteria (pneumonia diagnosis and treatment protocol for COVID-19 (trial 6th edition))<br>1. Common type patient: with fever, respiratory tract and other symptoms, and imaging findings of pneumonia.<br>2. Severe pat	affected	NA	NA
ChiCTR2000030188	Clinical Study on Syndrome Differentiation of TCM in Treating Severe and Critical novel coronavirus pneumonia (COVID-19)	Inclusion criteria: (1) Comply with the diagnostic criteria for COVID-19 in the "Diagnosis and Treatment Program for pneumonia caused by novel coronavirus infection (Trial Version 5)", meet the the criteria of severe and critical type;<br>(2) Agree to pa	affected	NA	severe
ChiCTR2000030170	Study for safety and efficacy of Jakotinib hydrochloride tablets in the treatment severe and acute exacerbation patients of novel coronavirus pneumonia (COVID-19)	Inclusion criteria: (1) Inpatients aged 50 and over, regardless of gender, voluntarily signed informed consent;<br>(2) Persons diagnosed with 2019-nCoV infection: respiratory specimens or blood specimens are tested positive for 2019-nCoV nucleic acid by	affected	NA	severe
ChiCTR2000030167	Clinical Trial for Recombinant Human Interleukin-2 in the Treatment of Novel Coronavirus Pneumonia (COVID-19)	Inclusion criteria: (1) Those who meet the diagnosis of new coronavirus pneumonia and have clinical classification of low and medium;<br>(2) Inpatients aged 18 to 75 years;<br>(3) Voluntarily receive treatment with the drug and sign informed consent. Th	affected	NA	mild/moderate
ChiCTR2000030165	Clinical study for ozonated autohemotherapy in the treatment of Novel Coronavirus Pneumonia (COVID-19)	Inclusion criteria: (1) Confirmed patients (or legal guardian) sign a written informed consent form;<br>(2) Aged from 18 to 80 years, male or female;<br>(3) Patients with positive detection of 2019 Novel Coronavirus Pneumonia fluorescence RT-PCR in resp	affected	NA	NA
ChiCTR2000030113	Randomized controlled trial for safety and efficacy of Favipiravir in the treatment of novel coronavirus pneumonia (COVID-19) with poorly responsive ritonavir/ritonavir	Inclusion criteria: 1. 16 to 75 years of age, male or female;<br>2. Respiratory or blood samples tested positive for novel coronavirus;<br>3. A novel coronavirus nucleic acid was detected in respiratory or anal swabs after 10 days of standard treatment	affected	NA	NA
ChiCTR2000030138	Clinical Trial for Human Mesenchymal Stem Cells in the Treatment of Severe Novel Coronavirus Pneumonia (COVID-19)	Inclusion criteria: Subjects who met all of the following conditions entered the trial:<br>1. Male or female patients aged 16 to 75 years;<br>2. willing to sign informed consent;<br>3. Based on the criteria for suspected cases of COVID-19 infection, sp	affected	NA	severe
ChiCTR2000030117	A multicenter, randomized, open, parallel controlled trial for the evaluation of the effectiveness and safety of Xiyanping injection in the treatment of common type novel coronavirus pneumonia (COVID-19)	Inclusion criteria: 1. Aged 18-70 years old;<br>2. Meet the diagnostic criteria for confirmed cases in the diagnosis and treatment plan of new coronavirus-infected pneumonia (trial version 5); and the clinical symptoms before admission or screening must	affected	NA	NA
ChiCTR2000030118	A clinical study for ''Huo-Shen'' particles in the treatment of novel coronavirus pneumonia (COVID-19)	Inclusion criteria: (1) All patients were diagnosed with a new type of coronavirus pneumonia;<br>(2) Clear mind, cooperation and communication; <br>(3) Men and women aged 18 and 80 years; <br>(4) informed consent has been signed and is willing to be as	affected	NA	NA
ChiCTR2000030116	Safety and effectiveness of human umbilical cord mesenchymal stem cells in the treatment of acute respiratory distress syndrome of severe novel coronavirus pneumonia (COVID-19)	Inclusion criteria: Patients are eligible for admission if they meet all of the following criteria within 5-7 days of their first ICU admission. <br>1) Aged 18-75 years; <br>2) The patient meets the ARDS diagnostic standard (Berlin standard) and needs i	affected	NA	severe
ChiCTR2000030090	A Prospective Randomized Controlled Trial for Home Exercise Prescription Intervention During Epidemic of Novel Coronary Pneumonia (COVID-19) in College Students	Inclusion criteria: All students from China University will be invited to participate in this research. Students will voluntarily participate in the study and ask for an informed consent.	general/healthy	NA	NA
ChiCTR2000030093	Study for application of simplified cognitive-behavioral therapy for related emergency psychological stress reaction of medical providers working in the position of treatment and control of novel coronavirus pneumonia (COVID-19)	Inclusion criteria: Including front-line medical staff for COVID-19 epidemic prevention and control, including front-line medical staff responsible for epidemic prevention and control in Wuhan or other regions, and front-line staff responsible for epidemi	at risk	NA	healthcare
ChiCTR2000030084	A multicenter study for efficacy of intelligent psychosomatic adjustment system intervention in the treatment of novel coronavirus pneumonia (COVID-19) patients with mild to moderate anxiety and depression	Inclusion criteria: 1. Age between 18 and 75 years old (including threshold), regardless of gender;<br>2. The patient under isolation observation is diagnosed with mild or common type of 2019-nCoV acute respiratory disease and can cooperate to complete c	affected	NA	mild/moderate
ChiCTR2000030136	Humanistic Care in Patients With Novel Coronavirus Pneumonia (COVID-19)	Inclusion criteria: Inpatients with 2019 Novel Coronavirus infection in the severe case section running by national medical team from the Second Affiliated hospital of Xian Jiaotong University	affected	NA	severe
ChiCTR2000030102	A multicenter randomized controlled trial for ozone autohemotherapy in the treatment of novel coronavirus pneumonia (COVID-19)	Inclusion criteria: 1. Aged 18-80 years;<br>2. Within 1 week of onset;<br>3. Meet the diagnostic criteria of common, severe and critical NCP, according to "Pneumonitis Diagnosis and Treatment Scheme for Novel Coronavirus Pneumonia (Trial Version 6)".<b	affected	NA	NA
ChiCTR2000030058	A multicenter, randomized, double-blind, controlled clinical trial for leflunomide in the treatment of novel coronavirus pneumonia (COVID-19)	Inclusion criteria: 1. aged 18-70 years male or female;<br>2. 2019 new coronavirus nucleic acid test positive;<br>3. meet the national diagnosis criteria;<br>4. subjects onset within 8 days (severe cases can be delayed to 14 days);<br>5. subjects or a	affected	NA	NA
ChiCTR2000030043	Shen-Fu injection in the treatment of severe novel coronavirus pneumonia (COVID-19): a multicenter, randomized, open-label, controlled trial	Inclusion criteria: 1. Confirmed and suspected cases of pneumonia from novel coronavirus infection;<br>2. Meet the diagnostic criteria for community - acquired pneumonia;<br>3. Clinical classification is "heavy" or "critical";<br>4. Aged 18 to 75 years	affected	NA	severe
ChiCTR2000030041	A single-arm, single-center clinical trial for Azivudine tablets in the treatment of adult novel coronavirus pneumonia (COVID-19)	Inclusion criteria: (1) Aged >=18 years old inpatient;<br>(2) novel coronavirus nucleic acid positive was detected by real-time fluorescent RT-PCR in throat swabs;<br>(3) The clinical types were common type or severe type;<br>(4) Informed consent has b	affected	NA	NA
ChiCTR2000030089	A clinical study for the efficacy and safety of Adalimumab Injection in the treatment of patients with severe novel coronavirus pneumonia (COVID-19)	Inclusion criteria: Subjects who meet the following conditions can become subjects of this study:<br>1. Will sign written informed consent. Adolescents or patients who cannot sign informed consent must obtain informed consent from the guardian;<br>2. Ch	affected	NA	severe
ChiCTR2000030088	Umbilical cord Wharton's Jelly derived mesenchymal stem cells in the treatment of severe novel coronavirus pneumonia (COVID-19)	Inclusion criteria: 1) age 18-80 years old, regardless of gender: 2) the diagnosis criteria of severe nCoV pneumonia in line with the 6th edition of China's new coronavirus pneumonia diagnosis scheme: a.B. Real-time fluorescence rt-pcr of respiratory trac	affected	NA	severe
ChiCTR2000030046	A single arm trial to evaluate the efficacy and safety of anti-2019-nCoV inactivated convalescent plasma in the treatment of novel coronavirus pneumonia patient (COVID-19)	Inclusion criteria: 1. Inpatients aged 18 to 80 years old, male or female;<br>2. Confirmed patient diagnosed according to the guideline for Diagnosis and Treatment for COVID-19 (5th version), whose clinical classification is common or severe case;<br>Cl	affected	NA	NA
ChiCTR2000030034	Traditional Chinese Medicine in the treatment of novel coronavirus pneumonia (COVID-19): a multicentre, randomized controlled trial	Inclusion criteria: (1) Patients in accordance with the diagnostic criteria of "Quick reference guide for diagnosis and treatment of novel coronavirus pneumonia(2019-nCoV)(Standard Edition)" and "Diagnostic and treatment protocols of novel coronavirus pne	affected	NA	NA
ChiCTR2000030033	A study for the intervention of Xiangxue antiviral oral solution and Wu-Zhi-Fang-Guan-Fang on close contacts of novel coronavirus pneumonia (COVID-19)	Inclusion criteria: 1. Aged 18 to 80 years (inclusive);<br>2. People who had ineffective protection, i.e.:<br>1) living, studying, working together with, or having close contacts with confirmed cases and positive testers, such as working at close distan	at risk	NA	NA
ChiCTR2000030029	A multi-center study on the efficacy and safety of suramin sodium in adult patients with novel coronavirus pneumonia (COVID-19)	Inclusion criteria: 1. Aged 18 to 75 years male or female, willing to sign the informed consent; <br>2. Patients with novel coronavirus infection pneumonia were confirmed by epidemiology and clinical symptoms. The diagnostic criteria refer to "Pneumoniti	affected	NA	mild/moderate
ChiCTR2000030027	Traditional Chinese medicine cooperative therapy for patients with Novel coronavirus pneumonia (COVID-19) and its effect on spermatogenesis: a randomized controlled trial	Inclusion criteria: 1. Meet the diagnostic criteria of the "New Coronavirus Pneumonia Diagnosis and Treatment Scheme" and patients diagnosed with new coronavirus infection; <br>2. Meet the diagnostic criteria for severe cases in the "Plan", namely: respi	affected	NA	severe
ChiCTR2000030054	A prospective, open label, randomized, control trial for chloroquine or hydroxychloroquine in patients with mild and common novel coronavirus pulmonary (COVIP-19)	Inclusion criteria: 1. Aged 18-75 years old;<br>2. RT-PCR positive for 2019-nCoV or Confirmed lung involvement with chest imaging;<br>3. The clinical symptoms are slight, and there is no obvious manifestation of pneumonia (mild disease) or clinical symp	affected	NA	mild/moderate
ChiCTR2000030039	Clinical study for infusing convalescent plasma to treat patients with new coronavirus pneumonia (COVID-19)	Inclusion criteria: 1. The diagnosis conforms to the diagnostic criteria of "pneumonia diagnosis and treatment program for new coronavirus infection (trial version 5)";<br>2. Clinical classification is normal,severe or critical;<br>3. Subject aged >=18	affected	NA	NA
ChiCTR2000030016	Basic and clinical study of inhalation of inactivated mycobacterium vaccine in the treatment of Novel coronavirus pneumonia (COVID-19)	Inclusion criteria: Patients aged >=18 years with novel coronavirus pneumonia who agreed to participate in this trial and signed the informed consent.	affected	NA	NA
ChiCTR2000030007	Multicenter randomized controlled trial for rhG-CSF in the treatment of novel coronavirus pneumonia (COVID-19)	Inclusion criteria: 1. Patients aged 15-80 years,diagnosed with mild, common, and severe novel coronavirus pneumonia in accordance with the diagnostic criteria for the diagnosis and treatment of novel coronavirus pneumonia issued by the National Health C	affected	NA	NA
ChiCTR2000030012	Development of anti-2019-nCoV therapeutic antibody from the recovered novel coronavirus pneumonia patients (COVID-19)	Inclusion criteria: 1)2019-nCoV-cured patients that over 18 years of age<br>2)Sign informed consent.	cured	NA	NA
ChiCTR2000030010	A randomized, double-blind, parallel-controlled, trial to evaluate the efficacy and safety of anti-SARS-CoV-2 virus inactivated plasma in the treatment of severe novel coronavirus pneumonia patients (COVID-19)	Inclusion criteria: 1. Aged 18 to 70 years old, inpatients, male or female;<br>2. Patients with severe novel coronavirus infection: According to the "Pneumonitis Diagnosis and Treatment Guideline for the Novel Coronavirus Infection (Trial Version 5)", cl	affected	NA	severe
ChiCTR2000030006	A randomized controlled trial for the efficacy of ozonated autohemotherapy in the treatment of Novel Coronavirus Pneumonia (COVID-19)	Inclusion criteria: (1) In line with ethics, sign a written informed consent form;<br>(2) Patients with positive detection of new coronavirus nucleic acid;<br>(3) Chest CT confirmed pulmonary lesions;<br>(4) Hospitalized patients with fever or respirat	affected	NA	NA
ChiCTR2000030001	The efficacy and safety of Triazavirin for 2019 novel coronary pneumonia (COVID-19): a multicenter, randomized, double blinded, placebo-controlled trial	Inclusion criteria: (1) Adult aged >=18 years and agrees to sign the informed consent;<br>(2) Laboratory-confirmed 2019-nCoV infection by real-time RT-PCR;<br>(3) Chest imaging (CT) confirmed lung damage: multiple small plaques and stromal changes in th	affected	NA	NA
ChiCTR2000030020	The clinical application and basic research related to mesenchymal stem cells to treat novel coronavirus pneumonia (COVID-19)	Inclusion criteria: (1) Age 18-70 years<br>(2) Clinical symptoms, signs, and lung CT suggest changes in lung inflammation. Patients diagnosed with new type of coronavirus pneumonia combined with more than one nucleic acid test<br>(3) Clinical symptoms,	affected	NA	NA
ChiCTR2000030000	An open, controlled clinical trial for evaluation of ganovo combined with ritonavir and integrated traditional Chinese and Western medicine in the treatment of novel coronavirus infection (COVID-19)	Inclusion criteria: 1. Aged 18-75 years old;<br>2. Pneumonia patients with new coronavirus infection were confirmed to be positive by RT-PCR and clinical manifestations. The diagnosis standard refers to the diagnosis and treatment plan for pneumonia with	affected	NA	NA
ChiCTR2000029956	Chinese Medicine Promotes Rehabilitation Recommendations after 2019 Novel Coronavirus Infection (COVID-19)	Inclusion criteria: cured patients of 2019 novel coronavirus.	cured	NA	NA
ChiCTR2000029996	A randomized, open-label, controlled trial for the efficacy and safety of Farpiravir Tablets in the treatment of patients with novel coronavirus pneumonia (COVID-19)	Inclusion criteria: 1. Voluntarily sign the Consent Form;<br>2. Male or female aged 18 and over;<br>3. According to the "Diagnosis and Treatment Scheme for Pneumonia of Novel coronavirus pneumonia Infection-Trial Fifth Edition", inpatient diagnosed with	affected	NA	NA
ChiCTR2000029999	A clinical study for probiotics in the regulation of intestinal function and microflora structure of novel coronavirus pneumonia (COVID-19)	Inclusion criteria: 1. aged >=18 years;<br>2. Gender limitation;<br>3. Patients must be able to sign informed consent and understand the possible risks of microecological intervention;<br>4. Be willing to provide stool and blood samples on time.	affected	NA	NA
ChiCTR2000029992	A prospective, randomized, open label, controlled trial for chloroquine and hydroxychloroquine in patients with severe novel coronavirus pneumonia (COVID-19)	Inclusion criteria: 1. The age at the time of signing the informed consent is >= 18 years old and <= 75 years old, both male and female; <br>2. The change of typical viral pneumonia in lung was detected by RT-PCR test of novel coronavirus nucleic acids o	affected	NA	severe
ChiCTR2000030003	Optimization Protocal of Integrated Traditional Chinese and Western Medicine in the Treatment for Novel Coronavirus Pneumonia (COVID-19)	Inclusion criteria: (1) Patients with mild who are in compliance with the "Pneumonitis Diagnosis and Treatment Program for COVID-19(Trial Fifth Edition)" (released on 2020.2.4);<br>(2) Aged more than 18 years old;<br>(3) Informed consent of the patient.	affected	NA	mild/moderate
ChiCTR2000030002	Clinical study of novel NLRP Inflammasome inhibitor (Tranilast) in the treatment of novel coronavirus pneumonia (COVID-19)	Inclusion criteria: 1. The patients who were diagnosed with the common type of NCP (including severe risk factors) and severe cases of new coronavirus pneumonia;<br>2. Aged 18 to 85 years;<br>3. IL-1 elevated (using Elisa method, using the same compan	affected	NA	NA
ChiCTR2000029994	Liu-Zi-Jue Qigong and Acupressure Therapy for Pulmonary Function and Quality of Life in Patient with Severe novel coronavirus pneumonia (COVID-19): A Randomized Controlled Trial	Inclusion criteria: (1) Meet NCP critical diagnosis criteria;<br>(2) Volunteer to participate in this study, cooperate with examination and treatment;<br>(3) The selected patients were basically stable, conscious and cooperative;<br>(4) No serious ment	affected	NA	severe
ChiCTR2000029978	A randomized controlled trial for the efficacy of Dao-Yin in the prevention and controlling novel coronavirus pneumonia (COVID-19)	Inclusion criteria: 1. Aged 18 to 60 years old;<br>2. Inpatients who meet the diagnostic criteria for mild, general and neonatal pneumonia in western medicine, and early and recovery stages of traditional Chinese medicine;<br>3. Understand and agree to	affected	general/healthy	NA
ChiCTR2000029989	A randomized controlled Trial for therapeutic efficacy of Recombinant Human Interferon alpha 1b Eye Drops in the treatment of elderly with novel coronavirus pneumonia (COVID-19)	Inclusion criteria: 1. Aged >=60 years;<br>2. Patients confirmed with novel coronavirus pneumonia. The Diagnostic criteria refer to "Pneumonitis Diagnosis and Treatment Scheme for Novel Coronavirus Infection (Trial Version 5)";<br>3. Those without broad	affected	NA	NA
ChiCTR2000029988	Clinical Study of Chloroquine Phosphate in the Treatment of Severe Novel Coronavirus Pneumonia (COVID-19)	Inclusion criteria: 1) Male and female, 18-70 years old;<br>2) Severe patients (in any case: respiratory distress, RR >= 30 times / min; in resting state, oxygen saturation <= 93%; PaO2 / FiO2 <= 300MMHG);<br>3) Within 12 days after illness onset;<br>4	affected	NA	severe
ChiCTR2000029781	A multicenter, randomized, open and controlled trial for the efficacy and safety of Kang-Bing-Du granules in the treatment of novel coronavirus pneumonia (COVID-19)	Inclusion criteria: 1) Aged >= 18 years; <br>2) In line with the diagnostic criteria of "new coronavirus pneumonia diagnosis program", the patient was diagnosed as pneumonia infected by the new coronavirus;<br>3) Severe pneumonia index (PSI)	affected	NA	NA
ChiCTR2000029740	Efficacy of therapeutic effects of hydroxycholoroquine in novel coronavirus pneumonia (COVID-19) patients(randomized open-label control clinical trial)	Inclusion criteria: Patients with novel coronavirus infection who agreed to participate in this trial and signed the informed consent form. The diagnose criteria was according to Diagnostic and treatment protocol of COVID-19 pneumonia published by Chinese	affected	NA	NA
ChiCTR2000029990	Clinical trials of mesenchymal stem cells for the treatment of pneumonitis caused by novel coronavirus pneumonia (COVID-19)	Inclusion criteria: 1. Male or female, 18-95 years old;<br>2. 2019 new coronavirus nucleic acid test positive;<br>3. Diagnosed as moderate to severe cases of new coronavirus pneumonia in 2019, which meets the following clinical manifestations:<br>4. Wi	affected	NA	NA
ChiCTR2000029960	Comparative study for integrate Chinese and conventional medicine the the treatment of novel coronavirus pneumonia (COVID-19) in Hu'nan province	Inclusion criteria: The diagnostic criteria of novel coronavirus infection pneumonia can be observed and agreed by the patients themselves.	affected	NA	NA
ChiCTR2000029972	A randomized controlled trial for the Efficacy of Ultra Short Wave Electrotherapy in the treatment of Novel Coronavirus Pneumonia (COVID-19)	Inclusion criteria: (1) Aged 18-65 years;<br>(2) Virus nucleic acid test is positive;<br>(3) Lung CT showed multiple patchy, lumpy ground glass opacity(GGO) or consolidation in both lungs.	affected	NA	NA
ChiCTR2000029974	A prospective, multicenter, open-label, randomized, parallel-controlled trial for probiotics to evaluate efficacy and safety in patients infected with 2019 novel coronavirus pneumonia (COVID-19)	Inclusion criteria: 1. Patients or his/her legal representatives agreed to participate the study and signed the informed consent. <br>2. Those diagnosed with mild or moderate novel coronavirus pneumonia (NCP) or those with severe NCP but can take medicin	affected	NA	NA
ChiCTR2000029803	A prospective, randomized, open-label, controlled clinical study to evaluate the preventive effect of hydroxychloroquine on close contacts after exposure to the Novel Coronavirus Pneumonia (COVID-19)	Inclusion criteria: 1. 18 years old <= age <= 60 years old when screening, not limited to men and women;<br>2. Who are in close contact with suspected cases, confirmed cases, and positive test of new coronavirus nucleic acid, and those who have not taken	at risk	NA	NA
ChiCTR2000029780	A multicenter, randomized, open, controlled trial for the efficacy and safety of Shen-Qi Fu-Zheng injection in the treatment of novel coronavirus pneumonia (COVID-19)	Inclusion criteria: 1) Aged >= 18 years;<br>2) In line with the diagnostic criteria of "new coronavirus pneumonia diagnosis program", the patient was diagnosed as pneumonia infected by the new coronavirus;<br>3) Severe pneumonia index (PSI) class for II	affected	NA	severe
ChiCTR2000029851	A multicenter, randomized controlled trial for the efficacy and safety of Alpha lipoic acid (iv) in the treatment of patients of severe novel coronavirus pneumonia (COVID-19)	Inclusion criteria: 1. Severe patients diagnosed with novel coronavirus pneumonia (COVID-19);<br>2. Aged 35 years old to 74 years old;<br>3. Patients or authorized family members volunteered to participate in this study and signed informed consent.<br>	affected	NA	severe
ChiCTR2000029954	Efficacy and safety of honeysuckle oral liquid in the treatment of novel coronavirus pneumonia (COVID-19): a multicenter, randomized, controlled, open clinical trial	Inclusion criteria: 1. Diagnosed Novel coronavirus pneumonia patients or clinically diagnosed NCP patients in Hubei Province;<br>2. Aged 18 to 65 years;<br>3. The time interval between symptom onset and randomization was within 7 days (the onset of symp	affected	NA	NA
ChiCTR2000030433	Application of Rehabilitation and Lung Eight-segment Exercise in Home Rehabilitation of Survivors from novel coronavirus pneumonia (COVID-19)	Inclusion criteria: 1. aged between 18-70 years old;<br>2. clinical dignosied 2019-nCov pneumonia and clinical recovery,diagnostic criteria according to the 2019-nCov pneumonia-6th edition;<br>3. Cured within one month of discharge;<br>4. consious,em	cured	NA	NA
ChiCTR2000030418	Application of rehabilitation lung exercise eight-segment exercise in patients with novel coronavirus pneumonia (COVID-19)	Inclusion criteria: 1. Aged 18-80 years;<br>2. Meet the diagnostic criteria of "New Coronavirus Infected Pneumonia Sixth Edition";<br>3. Blood pressure 90-150 / 60-100mmHg, respiratory rate 12-20 beats / min, heart rate 60-100 beats / min;<br>4. Extrem	affected	NA	mild/moderate
ChiCTR2000030420	A Clinical Trial Study for the Influence of TCM Psychotherapy on Negative Emotion of Patients with Novel Coronavirus Pneumonia (COVID-19) Based on Network Platform	Inclusion criteria: 1) confirmed or suspected cases of new coronavirus pneumonia;<br>2) be able to understand the content of this study, and have the ability of normal communication and understanding;<br>3) voluntarily participate in this study and obta	suspected	NA	mild/moderate
ChiCTR2000030386	Study for moxibustion in the preventing of novel coronavirus pneumonia (COVID-19)	Inclusion criteria: Moxibustion intervention study plan for 14 days of NCP close contact with forced home isolation:<br>Participants inclusion criteria:<br>1. Aged 18 to 75 years old;<br>2. Those that meet one or more of the following:<br>(1)In the pa	at risk	NA	NA
ChiCTR2000030432	Application of rehabilitation and Lung eight-segment exercise in front-line nurses in the prevention of novel coronavirus pneumonia (COVID-19) epidemic	Inclusion criteria: (1) Aged 20-45 years old;<br>(2) Understand and willing to participate in this clinical trial and provide signed informed consent.	at risk	NA	healthcare
ChiCTR2000030398	A randomized, double-blind, placebo-controlled trial for evaluation of the efficacy and safety of bismuth potassium citrate capsules in the treatment of patients with novel coronavirus pneumonia (COVID-19).	Inclusion criteria: 1. Aged 18 to 75 years men and women;<br>2. Inpatients with novel coronavirus(SARS-CoV-2) infection confirmed by PCR;<br>3. Agree and sign the informed consent form.	affected	NA	NA
ChiCTR2000030333	A randomized, open-label controlled trial for the efficacy and safety of Pirfenidone in patients with severe and critical novel coronavirus pneumonia (COVID-19)	Inclusion criteria: 1. First diagnosis of novel coronavirus infection<br>2. Epidemiological history Travel history or residence history of Wuhan City within two weeks before the onset of illness; or patients who have had fever from Wuhan with respiratory	affected	NA	severe
ChiCTR2000030442	Combination of Tocilizumab, IVIG and CRRT in severe patients with novel coronavirus pneumonia (COVID-19)	Inclusion criteria: severe case of COVID-19	affected	NA	severe
ChiCTR2000030424	A single-center, single-arm clinical trial for azvudine in the treatment of novel coronavirus pneumonia (COVID-19)	Inclusion criteria: (1) aged >=18 years;<br>(2) positive COVID-19 nucleic acid was detected by RT-PCR in sputum/nasal swab/pharyngeal swab/lower respiratory tract secretions, or viral gene sequencing was detected in sputum/nasal swab/pharyngeal swab/lowe	affected	NA	NA
ChiCTR2000030317	Clinical study for a new type of Gastroscope isolation mask for preventing and controlling the novel coronavirus pneumonia (COVID-19) Epidemic period	Inclusion criteria: Patients undergoing painless gastroscopy in our hospital.	general/healthy	NA	NA
ChiCTR2000030314	Traditional Chinese medicine Ma-Xing-Shi-Gan-Tang and Sheng-Jiang-San in the treatment of children with novel coronavirus pneumonia (COVID-19)	Inclusion criteria: 1. Confirmed or clinically diagnosed cases;<br>2. Aged > 1 year;<br>3. Volunteers.	affected	NA	NA
ChiCTR2000030324	Traditional Chinese Medicine 'Zang-Fu Point-pressing' massage for children with novel coronavirus pneumonia (COVID-19)	Inclusion criteria: 1. Confirmed or clinically diagnosed cases;<br>2. Aged >= 2 years;<br>3. Volunteers.	affected	NA	NA
ChiCTR2000030300	Umbilical cord mesenchymal stem cells (hucMSCs) in the treatment of high risk novel coronavirus pneumonia (COVID-19) patients	Inclusion criteria: 1. Upon the judgment of the researcher, the subject or his legal representative can understand and comply with the requirements of the program, and voluntarily sign the informed consent;<br>2. According to the new type of coronavirus	affected	NA	severe
ChiCTR2000030262	Clinical study for combination of anti-viral drugs and type I interferon and inflammation inhibitor TFF2 in the treatment of novel coronavirus pneumonia (COVID-19)	Inclusion criteria: 1. Aged from 18 to 70 years old;<br>2. According with the clinical diagnosis of viral pneumonia symptoms,including fever, Low white blood cells or platelets infiltration shadow in CT;<br>3. Positive result for nucleic acid of 2019-n	affected	NA	NA
ChiCTR2000030260	Clinical study for individualized nutritional assessment and supportive treatment of novel coronavirus pneumonia (COVID-19) patients in Tibetan Plateau	Inclusion criteria: 1. novel coronavirus pneumonia patients with nutritional malnutrition diagnosed by nutritional assessment;<br>2. enteral nutrition support treatment for at least 5 days;<br>3. No use of Fat emulsion taboo;	affected	NA	malnutrition
ChiCTR2000030265	Study for continuous renal replacement therapy with adsorption filter in the treatment of the novel coronavirus pneumonia (COVID-19)	Inclusion criteria: 1. Aged 18 to 85 years old;<br>2. It conforms to the diagnostic criteria of severe and critical type in "Diagnosis and Treatment Plan for Pneumonia Infected in novel coronavirus (6th Edition)";<br>3. Sign the informed consent form.	affected	NA	severe
ChiCTR2000030215	Study for the efficacy of Kangguan No. 1-3 prescription in the treatment of novel coronavirus pneumonia (COVID19)	Inclusion criteria: 1) The confirmed patient (or legal guardian) agrees to participate in the study and signs the informed consent form;<br>2) aged 18 to 65 years;<br>3) The time interval between the onset of symptoms and random enrollment is within 8 d	affected	NA	NA
ChiCTR2000030196	A multicenter, single arm, open label trial for the efficacy and safety of CMAB806 in the treatment of cytokine release syndrome of novel coronavirus pneumonia (COVID-19)	Inclusion criteria: 1. Patients volunteered to sign the informed consent;<br>2. Patients who were diagnosed with the common type of NCP and severe cases of new coronavirus pneumonia, Referring to the New Coronavirus Pneumonia Diagnosis and Treatment Plan	affected	NA	NA
ChiCTR2000030261	A study for the key technology of mesenchymal stem cells exosomes atomization in the treatment of novel coronavirus pneumonia (COVID-19)	Inclusion criteria: Patients meet the diagnostic criteria "Diagnosis and treatment of novel coronavirus pneumonia (trial version fifth)"for suspected cases outside Hubei Province: combined with the following epidemiological and clinical manifestations: ep	affected	NA	NA
ChiCTR2000030255	Efficacy and Safety of Jing-Yin Granule in the treatment of novel coronavirus pneumonia (COVID-19) wind-heat syndrome	Inclusion criteria: 1. Patients with confirmed new coronavirus-infected pneumonia, clinical classification is ordinary or heavy;<br>2. TCM syndrome differentiation is wind-heat syndrome;<br>3. Aged between 18-75 years old, regardless of gender;<br>4. V	affected	NA	NA
ChiCTR2000030259	Evaluation Danorevir sodium tablets combined with ritonavir in the treatment of novel coronavirus pneumonia (COVID-19): a randomized, open and controlled trial	Inclusion criteria: 1. Aged 18 to 75 years old;<br>2. Pneumonia patients with new coronavirus infection were confirmed to be positive by RT-PCR and clinical manifestations. The diagnosis standard refers to the current diagnosis and treatment plan for pne	affected	NA	NA
ChiCTR2000030258	A multicenter, randomized, controlled trial for efficacy and safety of hydrogen inhalation in the treatment of novel coronavirus pneumonia (COVID-19) patients	Inclusion criteria: (1) Adults aged >=18 years understand and agree to sign informed consent;<br>(2) a novel coronavirus infection confirmed by laboratory RT-PCR.<br>(3) Hospitalized patients with fever (axillary temperature >=37.0 degree C) or respirat	affected	NA	NA
ChiCTR2000030022	A parallel, randomized controlled clinical trial for the efficacy and safety of Pediatric Huatanzhike granules (containing ipecacuanha tincture) in the treatment of mild and moderate novel coronavirus pneumonia (COVID-19)	Inclusion criteria: (1) Age 18 to 80 years old (including threshold), sex unlimited, inpatient<br>(2) Respiratory specimen were positive for COVID-19 nucleic acid by RT-PCR;<br>(3) Clinical classification is mild or moderate type (with symptoms of fever	affected	NA	mild/moderate
ChiCTR2000030013	A prospective clinical study for recombinant human interferon alpha 1b spray in the prevention of novel coronavirus (COVID-19) infection in highly exposed medical staffs.	Inclusion criteria: 1. Aged 18 to 70 years old;<br>2. Non-suspected and non-confirmed cases;<br>3. Front-line medical staffs in designated hospitals during the outbreak of pneumonia caused by COVID-19;<br>4. Participate voluntarily and sign the informe	at risk	NA	healthcare
ChiCTR2000030218	Study of Pinavir / Ritonavir Tablets (Trade Name: Kelizhi) Combined with Xiyanping Injection for Novel Coronavirus Pneumonia (COVID-19)	Inclusion criteria: (1) Aged >=18 years;<br>(2) Novel coronavirus pneumonia patients diagnosed by pathogenic testing;<br>(3) The patient himself participated in the study voluntarily, agreed and signed the informed consent.	affected	NA	NA
ChiCTR2000030219	Study for evaluation of integrated traditional Chinese and Western Medicine in the treatment of Novel Coronavirus Pneumonia (COVID-19)	Inclusion criteria: 1) Any age;<br>2) Meet the diagnostic standard of COVID-19;<br>3) Voluntarily accept TCM syndrome differentiation treatment;<br>4) Agree to sign informed consent.	affected	NA	NA
ChiCTR2000030091	A prospective randomized controlled trial for the home exercise prescription intervention in nursing students during epidemic of novel coronary pneumonia (COVID-19)	Inclusion criteria: Nursing student will be invited to participate in this research. Students will voluntarily participate in the study and ask for an informed consent.	at risk	NA	healthcare
ChiCTR2000029991	A randomized, open-label, controlled trial for the safety and efficiency of Kesuting syrup and Keqing capsule in the treatment of mild and moderate novel coronavirus pneumonia (COVID-19)	Inclusion criteria: 1. Patients withmild and moderate novel coronavirus pneumonia (COVID-19) diagnosed refers to the diagnosis and treatment plan for pneumonia with new coronavirus infection (trial version 5);<br>2. Patient cough score > 1;<br>3. Aged	affected	NA	mild/moderate
ChiCTR2000029755	A randomized, open, parallel-controlled clinical trial on the efficacy and safety of Jingyebaidu granules in treating novel coronavirus pneumonia (COVID-19)	Inclusion criteria: 1. Patients who were confirmed diagnosis of 2019-ncov virus pneumonia, according to the "pneumonia diagnosis and treatment program for novel coronavirus infection (trial version 5)",including clinical symptoms, pulmonary CT manifestat	affected	NA	NA
ChiCTR2000029975	Single arm study for exploration of chloroquine phosphate aerosol inhalation in the treatment of novel coronavirus pneumonia (COVID-19)	Inclusion criteria: A novel coronavirus pneumonia patient who was more than 18 years old and agreed to participate in the trial and signed informed consent.	affected	NA	NA
ChiCTR2000030225	Clinical Reseach of Acupuncture in the treatment of Novel Coronavirus Pneumonia (COVID-19)	Inclusion criteria: 1. Aged 18 to 80 years;<br>2. Patients with novel coronavirus pneumonia who were diagnosed as general type or severe type according to the western medicine classification general type, severe type and Chinese medicine classification c	affected	NA	NA
ChiCTR2000029387	Comparative effectiveness and safety of ribavirin plus interferon-alpha, lopinavir/ritonavir plus interferon-alpha and ribavirin plus lopinavir/ritonavir plus interferon-alphain in patients with mild to moderate novel coronavirus pneumonia	Inclusion criteria: (1) 1865 years of age; <br>(2) Diagnosed as mild to moderate COVID-19; <br>(3) Be willing to sign informed consent;<br>(4) The clinical assessment and condition of the subject does not influence the completion of the study.	affected	NA	mild/moderate
ChiCTR2000029386	Effectiveness of glucocorticoid therapy in patients with severe novel coronavirus pneumonia: a randomized controlled trial	Inclusion criteria: 1. Male or female over 18 years of age;<br>2. Novel coronavirus infection is confirmed by pathogenic detection;<br>3. The diagnosis of severe coronavirus pneumonia will have to meet at least one of the following criteria: <br>(1) Re	affected	NA	severe
ChiCTR2000029899	Evaluation the Efficacy and Safety of Hydroxychloroquine Sulfate in Comparison with Phosphate Chloroquine in Mild and Commen Patients with Novel Coronavirus Pneumonia (COVID-19): a Randomized, Open-label, Parallel, Controlled Trial	Inclusion criteria: 1. Aged >=18 years at time of signing Informed Consent Form;<br>2. Patients with confirmed cases meeting the following criteria<br>(1) Epidemiology history;<br>(2) Clinical manifestations (epidemiological history and in accordance w	affected	NA	NA
ChiCTR2000029898	Evaluation the Efficacy and Safety of Hydroxychloroquine Sulfate in Comparison with Phosphate Chloroquine in Severe Patients with Novel Coronavirus Pneumonia (COVID-19): a Randomized, Open-Label, Parallel, Controlled Trial	Inclusion criteria: 1. Age 18 to 75 Yearsmale or female subjects<br>2. Diagnosed with COVID-19,according to "New Coronavirus Infected Pneumonia Diagnosis and Treatment Scheme (Pilot Sixth Edition);<br>3. Sever COVID-19, except shock and ICU care wit	affected	NA	severe
ChiCTR2000030535	Multi-Center Clinical Study on the Treatment of Patients with Novel Coronavirus Pneumonia (COVID-19) by Ebastine	Inclusion criteria: 1. Aged 18 to 75 years;<br>2. Real-time fluorescence RT-PCR detection of nucleic acid positive of novel coronavirus in respiratory tract specimens or blood preparation;<br>3. Sequencing of virus genes in respiratory tract specimens o	affected	NA	NA
ChiCTR2000030522	Efficacy and safety of Ma-Xing-Gan-Shi decoction in the treatment of novel coronavirus pneumonia (COVID-19)	Inclusion criteria: 1. Laboratory confirmed infection with 2019-nCoV;<br>2. Clinical classification is mild or common;<br>3. Lung involvement confirmed with chest imaging;<br>4. Hospitalised with: Fever: axilla temperature >= 36.7 degrees C, or Oral te	affected	NA	mild/moderate
ChiCTR2000030503	Extracorporeal blood purification therapy using Li's Artifical Liver System for patients with severe novel coronavirus pneumonia (COVID19) patient	Inclusion criteria: 1. aged >=18 years old;<br>2. laboratory conformed SARS-CoV-2 infection;<br>3. critically ill and require intensive care.	affected	NA	severe
ChiCTR2000030540	Research for the mechanism of improvement of novel coronavirus pneumonia (COVID-19) patients' pulmonary exudation by continuous renal replacement therapy	Inclusion criteria: 1. Adult patients confirmed by 2019-nCov throat swab or other samples of nucleic acid positive; <br>2. Patients with clear manifestations of pulmonary exudation on chest imaging; <br>3. Patients requiring oxygen therapy or mechanical	affected	NA	severe
ChiCTR2000030627	Study for using the healed novel coronavirus pneumonia (COVID-19) patients plasma in the treatment of severe critical cases	Inclusion criteria: Patients who were diagnosed as COVID-19 by nucleic acid test and were in accordance with the clinical classification of severe or critically illness. (refer to the clinical classification criteria in the pneumonia diagnosis and treatme	affected	NA	severe
ChiCTR2000030518	Zedoary Turmeric Oil for Injection in the treatment of Novel Coronavirus Pneumonia (COVID-19): a randomized, open, controlled trial	Inclusion criteria: (1) Aged 18 years or older, male or female;<br>(2) Real-time fluorescent RT-PCR of pharyngeal swab samples was positive for novel coronavirus nucleic acid;<br>(3) Clinical classification is common or severe;<br>(4) Signed informed c	affected	NA	NA
ChiCTR2000030487	A single-center, single-arm clinical trial for azvudine in the treatment of novel coronavirus pneumonia (COVID-19)	Inclusion criteria: (1) aged >=18 years; <br>(2) positive COVID-19 nucleic acid was detected by RT-PCR in sputum/nasal swab/pharyngeal swab/lower respiratory tract secretions, or viral gene sequencing was detected in sputum/nasal swab/pharyngeal swab/low	affected	NA	NA
ChiCTR2000030578	Clinical Prediction and Intervention of Pulmonary Function Impairment in Patients with Novel Coronavirus Pneumonia (COVID-19)	Inclusion criteria: Patients with new type of coronavirus pneumonia admitted to the designated hospital of Jinan City have the same diagnostic criteria as "Pneumonitis diagnosis and treatment plan for new type of coronavirus infection (latest version)<br	affected	NA	NA
ChiCTR2000030490	To evaluate the efficacy and safety of diammonium glycyrrhizinate enteric-coated capsules combined with hydrogen-rich water in the treatment of novel coronavirus pneumonia (COVID-19)	Inclusion criteria: Must meet all of the following criteria<br>1. aged 18 to 75 years male or female;<br>2. Body Weight 40-100kg, and BMI >=18kg/M2;<br>3. to meet the diagnostic criteria in the fourth edition of the diagnostic protocol for pneumonia ca	affected	NA	NA
ChiCTR2000030472	An open and controlled clinical study to evaluate the efficacy and safety of Ganovo combined with ritonavir in the treatment of novel coronavirus pneumonia (COVID-19)	Inclusion criteria: 1. Aged 18-75 years old;<br>2. Pneumonia patients with new coronavirus infection were confirmed to be positive by RT-PCR and clinical manifestations. The diagnosis standard refers to the diagnosis and treatment plan for pneumonia with	affected	NA	NA
ChiCTR2000030471	Efficacy and safety of lipoic acid injection in reducing the risk of progression in common patients with novel coronavirus pneumonia (COVID-19)	Inclusion criteria: (1) Patients aged from 18 to 75 years old;<br>(2) Mild patients with confirmed COVID-19 according to the diagnostic criteria of "novel coronavirus Infection Diagnosis and Treatment Plan (Trial 6th Edition)" issued by the National Heal	affected	NA	mild/moderate
ChiCTR2000030484	HUMSCs and Exosomes Treating Patients with Lung Injury following Novel Coronavirus Pneumonia (COVID-19)	Inclusion criteria: (1) The novel coronavirus was detected at the age of 18~70 years when signing the informed consent; (2) the nucleic acid test of the pharyngeal test, sputum, lower respiratory tract secretions, blood and so on (RT-PCR detection of the	affected	NA	NA
ChiCTR2000030481	The clinical value of corticosteroid therapy timing in the treatment of novel coronavirus pneumonia (COVID-19): a prospective randomized controlled trial	Inclusion criteria: Patients who are more than 18 years are definitely diagnosed with COVID-19. [That is, the diagnosis of 2019-nCoV-infected pneumonia patients was diagnosed according to the diagnostic criteria for novel coronavirus pneumonia diagnosis a	affected	NA	NA
ChiCTR2000030467	A Randomized Controlled Trial for the Influence of TCM Psychotherapy on Negative Emotion of Patients with Novel Coronavirus Pneumonia (COVID-19) Based on Network Platform	Inclusion criteria: 1) confirmed or suspected cases of new coronavirus pneumonia;<br>2) be able to understand the content of this study, and have the ability of normal communication and understanding;<br>3) voluntarily participate in this study and obta	suspected	NA	NA
ChiCTR2000030469	A randomized parallel controlled trial for LIUSHENWAN in Treatment of Novel Coronavirus Pneumonia (COVID-19)	Inclusion criteria: 1. Real-time fluorescent RT-PCR detection of new coronavirus nucleic acid positive, or viral gene sequencing is highly homologous with known new coronavirus;<br>2. Confirmed as a novel coronavirus pneumonia common and severe patients,	affected	NA	NA
ChiCTR2000030475	Cytosorb in Treating Critically Ill Hospitalized Adult Patients with novel coronavirus pneumonia (COVID-19)	Inclusion criteria: 1. Written informed consent from patients or representative;<br>2. Aged over 18<br>3. Fullfill the diagnostic criteria of critically ill 2019-nCoV Respiratory Disease;<br>2019-nCoV diagnosis confirmed by the combination of epidemiol	affected	NA	severe
ChiCTR2000030480	Randomized, open, blank controlled trial for the efficacy and safety of recombinant human interferon alpha 1beta in the treatment of Wuhan patients with novel coronavirus pneumonia (COVID-19)	Inclusion criteria: 1. Aged >=18 years;<br>2. Clinically diagnosed patients with COVID-19, including: on the basis of meeting the criteria for suspected cases, one of the following etiology evidence:<br>(1) real-time fluorescent RT-PCR detection of SARS	suspected	NA	NA
ChiCTR2000030479	Study for the Effectiveness and Safety of Yi-Qi Hua-shi Jie-Du-Fang in the Treatment of the Novel Coronavirus Pneumonia (COVID-19)	Inclusion criteria: 1) Confirmed or clinically diagnosed patients with the novel coronavirus disease;<br>2) Those who have been identified by Chinese medicine as pestilence stagnant in Lung;<br>3) Inpatients aged 18 to 75 years male or female;<br>4) Vo	suspected	NA	NA
ChiCTR2000029993	A pilot study for Integrated Chinese and Western Medicine in the treatment of non-critical novel coronavirus pneumonia (COVID-19)	Inclusion criteria: 1. Aged>= 18, male or female;<br>2. Fever, axillary temperature > 37.3 degrees;<br>3. Consistent with the clinical diagnosis of COVID-19 mild, normal, severe case;<br>4. Patients who sign informed consent form freely and voluntarily	affected	NA	NA
ChiCTR2000029638	A Multicenter, Randomized, Controlled trial for Recombinant Super-Compound Interferon (rSIFN-co) in the Treatment of 2019 Novel Coronavirus (2019-nCoV) Infected Pneumonia	Inclusion criteria: (1) Aged 18 to 75 years old;<br>(2) Real-time fluorescent RT-PCR for respiratory or blood specimens to detect novel coronavirus nucleic acid positive;<br>(3) The sequence of virus genes in respiratory or blood samples was highly homo	affected	NA	NA
ChiCTR2000030477	oXiris Membrane in Treating Critically Ill Hospitalized Adult Patients with novel coronavirus pneumonia (COVID-19)	Inclusion criteria: 1. Written informed consent from patients or representative;<br>2. Aged over 18 years;<br>3. Fullfill the diagnostic criteria of critically ill 2019-nCoV Respiratory Disease;<br>2019-nCoV diagnosis confirmed by the combination of ep	affected	NA	severe
ChiCTR2000029550	Recommendations for Diagnosis and Treatment of Influenza Patients in the Hospital of Chengdu University of Traditional Chinese Medicine Under the Raging of Novel Coronavirus Pneumonia (COVID-19)	Inclusion criteria: 1. Conform to the western medicine influenza diagnostic criteria<br>2. Conform to the diagnostic criteria of TCM wind-heat clip dampness syndrome<br>3. Over 18 years old	affected	NA	NA
ChiCTR2000029580	Severe novel coronavirus pneumonia (COVID-19) patients treated with ruxolitinib in combination with mesenchymal stem cells: a prospective, single blind, randomized controlled clinical trial	Inclusion criteria: 1. Aged >= 18 years and <= 75 years;<br>2. Patients clinically diagnosed as novel coronavirus infection; or with positive serum antibodies (IgM or IgG); or with novel coronavirus infection confirmed by PCR; <br>3. Severe/critical pat	affected	NA	severe
ChiCTR2000029434	A randomized, open-label, blank-controlled trial for Lian-Hua Qing-Wen Capsule /Granule in the treatment of novel coronavirus pneumonia (COVID-19)	Inclusion criteria: 1. Patients with confirmed new coronavirus-infected pneumonia;<br>2. Above 18 years old (inclusive);<br>3. At the time of enrollment, the patient had any of the main symptoms (fever, cough, fatigue);<br>4. Voluntarily sign written i	affected	NA	NA
ChiCTR2000029433	A randomized, open-label, blank-controlled trial for Lian-Hua Qing-Wen Capsule/Granule in the treatment of suspected novel coronavirus pneumonia (COVID-19)	Inclusion criteria: 1. Those who meet the diagnostic criteria for suspected cases in the diagnosis and treatment scheme;<br>2. Over 18 years old (including 18 years old), male or female;<br>3. At the time of enrollment, the patient had any of the main s	suspected	NA	NA
ChiCTR2000029757	Convalescent plasma for the treatment of severe and critical novel coronavirus pneumonia (COVID-19): a prospective randomized controlled trial	Inclusion criteria: 1. The patient signed an informed consent form to participate in the study of convalescent plasma therapy;<br>2.The age of the patient is 18 or more than18 years old;<br>3. COVID-19 patients diagnosed by PCR;<br>4. Nucleic acid posi	affected	NA	NA
ChiCTR2000029549	Recommendations of Integrated Traditional Chinese and Western Medicine for Novel Coronavirus Pneumonia (COVID-19)	Inclusion criteria: Patients with suspected and confirmed diagnosis of 2019-nCoV Pneumonia Version 4.0 (published at 2020.01.27) of the National Health Commission	suspected	NA	NA
ChiCTR2000029479	Research for Traditional Chinese Medicine Technology Prevention and Control of Novel Coronavirus Pneumonia (COVID-19) in the Community Population	Inclusion criteria: 1. No physical discomfort;<br>2. Aged 16 years old and above;<br>3. Take the medicine recommended by this research voluntarily.	general/healthy	NA	NA
ChiCTR2000029308	A randomized, controlled open-label trial to evaluate the efficacy and safety of lopinavir-ritonavir in hospitalized patients with novel coronavirus pneumonia (COVID-19)	Inclusion criteria: 1. Adult aged >=18years old;<br>2. Patients infected with new coronavirus confirmed by PCR<br>3. In the state of no oxygen at rest, the patient's SPO2<=94% or the oxygenation index is less than 300mmHg.	affected	NA	severe
ChiCTR2000030896	Clinical Application and Theoretical Discussion of Fu-Zheng Qing-Fei Thought in Treating Non-Critical Novel Coronavirus Pneumonia (COVID-19)	Inclusion criteria: 1. Pneumonitis patients infected with new coronavirus;<br>2. Meet the standard of TCM syndrome differentiation;<br>3. Sign the informed consent.	affected	NA	NA
ChiCTR2000030897	Evaluation of the effect of taking Newgen beta-gluten probiotic composite powder to nutrition intervention of patients with novel coronavirus pneumonia (COVID-19)	Inclusion criteria: 1. Patients aged 18 or older, and meet the diagnostic criteria of Diagnosis and Treatment Scheme of Novel Coronavirus Infected Pneumonia published by the National Health Commission. Criteria for diagnosis (meet all the following criter	affected	NA	NA
ChiCTR2000030892	Efficacy and Safety of Pirfenidone in the Treatment of Severe Post-Novel Coronavirus Pneumonia (COVID-19) Fibrosis: a prospective exploratory experimental medical study	Inclusion criteria: 1. Patients aged from 18 to 80 years;<br>2. conformed to epidemic history;<br>3. fever and respiratory symptoms;<br>4. normal or decreased leukocyte count in peripheral blood; or decreased lymphocyte count;<br>5. conformed to imagi	suspected	NA	NA
ChiCTR2000030894	Favipiravir Combined With Tocilizumab in the Treatment of novel coronavirus pneumonia (COVID-19) - A Multicenter, Randomized, Controlled Trial	Inclusion criteria: 1. Male and female aged 18-65 years;<br>2. Clinically diagnosed with Corona Virus Disease 2019;<br>3. Increased interleukin-6;<br>4. Sign the informed consent;<br>5. Subjects who can take medicine orally;<br>6. Agree to collect cl	affected	NA	NA
ChiCTR2000030864	Traditional Chinese Medicine for novel coronavirus pneumonia (COVID-19)	Inclusion criteria: 1. novel coronavirus pneumonia diagnostic criteria;<br>2. age unlimited, male and female unlimited.	affected	NA	NA
ChiCTR2000030853	Evaluation of the protective effect of dexmedetomidine on patients with severe novel coronavirus pneumonia (COVID-19)	Inclusion criteria: 1. Aged >=18 years old;<br>2. Symptoms of novel coronavirus infection;<br>3. Positive nucleic acid test of novel coronavirus.	affected	NA	NA
ChiCTR2000030855	Study for the effect of external diaphragmatic pacing assisted invasive ventilation and weaning in patients with severe novel coronavirus pneumonia (COVID-19)	Inclusion criteria: 1. Aged >=18 years;<br>2. Endotracheal intubation patients with positive nucleic acid test of novel coronavirus;<br>3. Patients with off-line extubation.	affected	NA	severe
ChiCTR2000030836	Novel coronavirus pneumonia (COVID-19) combined with Chinese and Western medicine based on ''Internal and External Relieving -Truncated Torsion'' strategy	Inclusion criteria: 1. patients with novel coronavirus pneumonia confirmed by pathogenic detection;<br>2. Fever, respiratory tract and other symptoms, the change of pneumonia can be seen in imaging;<br>3. Aged 18 to 80 years;<br>4. Signed informed cons	affected	NA	NA
ChiCTR2000030841	Exploratory study for Immunoglobulin From Cured COVID-19 Patients in the Treatment of Acute Severe novel coronavirus pneuvirus (COVID-19)	Inclusion criteria: 1. Volunteers who have understood and signed the informed consent;<br>2. Aged >=18 years;<br>3. Patients diagnosed with acute severe 2019-nCoV pneumonia:<br>(1) Laboratory (RT-PCR) confirmed infection with 2019-nCoV.<br>(2) Lung in	affected	NA	severe
ChiCTR2000030849	Investigation on psychological status of novel coronavirus pneumonia (COVID-19) rehabilitation patients in Zhengzhou City and research on coping strategies	Inclusion criteria: 1. Above 7 years old, understand the purpose and significance of the research, and be able to cooperate with the research;<br>2. Meet the diagnostic criteria of the COVID-19;<br>3. Clear consciousness and stable vital signs;<br>4. V	affected	NA	NA
ChiCTR2000030835	Clinical study for the efficacy of Mesenchymal stem cells (MSC) in the treatment of severe novel coronavirus pneumonia (COVID-19)	Inclusion criteria: 1. Male or female patients aged 16-75 years;<br>2. Willing to sign informed consent;<br>3. novel coronavirus novel coronavirus is highly novel correlate with the novel coronavirus, based on the standard of suspected cases of new coro	suspected	NA	NA
ChiCTR2000030832	Study for the pathogenesis and effective intervention of mood disorders caused by the novel coronavirus pneumonia (COVID-19)	Inclusion criteria: 1. Intervention group:<br>(1) Aged 18 to 50 years;<br>(2) Diagnosed as a depression or anxiety by Diagnostic and Statistical Manual of Mental Disorders (DSM-5); the score of HAMD-17>17,or HAMA>7;<br>2. Non-intervention group:<br>(1	affected	at risk	healthcare
ChiCTR2000030810	Clinical observation and evaluation of traditional Chinese medicine in the treatment of novel coronavirus pneumonia (COVID-19) in Hubei 672 Orthopaedics Hospital of Integrated Chinese&Western Medicine	Inclusion criteria: (1) mild / general patients who meet the diagnostic criteria of the Protocol;<br>(2) Aged >=18 years;<br>(3) Obtain patients' informed consent.	affected	NA	mild/moderate
ChiCTR2000030804	Exocarpium Citri Grandis Relieves Symptoms of Novel Coronavirus Pneunomia (COVID-19): a Randomized Controlled Clinical Trial	Inclusion criteria: (1) aged between 18 and 75 years old;<br>(2) Common type patients with confirmed COVID-19 according to the diagnostic criteria of "novel coronavirus Infection Diagnosis and Treatment Plan (Trial 6th Edition)" issued by the National He	affected	NA	NA
ChiCTR2000030779	A clinical trial for Ulinastatin Injection in the treatment of patients with severe novel coronavirus pneumonia (COVID-19)	Inclusion criteria: 1. Aged between 18 and 75 years;<br>2. In accordance with NCP criteria for severe and critical illness. Combined with the following epidemiological history, clinical manifestations, and pathogenic examinations to make a comprehensive	affected	NA	severe
ChiCTR2000030759	Study for the therapeutic effect and mechanism of traditional Chinese medicine in the treatment of novel coronavirus pneumonia (COVID-19)	Inclusion criteria: (1) Patients with Novel coronavirus pneumonia diagnosed according to <diagnosis and treatment scheme for pneumonia of new coronavirus infection (trial version 5)>;<br>(2) Inpatients aged >18 years old;<br>(3) Patients Know the inform	affected	NA	NA
ChiCTR2000030761	Continuous renal replacement therapy (CRRT) alleviating inflammatory response in severe patients with novel coronavirus pneumonia (COVID-19) associated with renal injury: A Prospective study	Inclusion criteria: 1. Patients who agree to join the study and signed the informed consent;<br>2. Aged >16 years old;<br>3. Patients with CRP more than twice the upper limit of laboratory test;<br>4. The severe or critial patients with COVID-19 accord	affected	NA	severe
ChiCTR2000030773	Application of blood purification in the treatment of novel coronavirus pneumonia (COVID-19)	Inclusion criteria: 1. Aged 18 to 80 years;<br>2. Diagnosed as COVID-19 pneumonia (according to the latest diagnostic criteria of The novel coronavirus pneumonia diagnosis and treatment plan formulated by the State Health Protection Committee);<br>3. ad	affected	NA	NA
ChiCTR2000030751	Clinical Research for Traditional Mongolian Medicine in the treatment of novel coronavirus pneumonia (COVID-19)	Inclusion criteria: (1) novel coronavirus pneumonia novel coronavirus pneumonia is diagnosed according to the new pneumonia diagnosis and treatment plan (trial version fifth);<br>(2) According to the diagnostic standard of "lung invasion" in Mongolian me	affected	NA	NA
ChiCTR2000030750	A clinical study for effectiveness and safety evaluation for recombinant chimeric COVID-19 epitope DC vaccine in the treatment of novel coronavirus pneumonia	Inclusion criteria: 1. Confirmed cases: positive nucleic acid test;<br>2. Aged 25-65 years old;<br>3. Asexual difference;<br>4. Clinical stage (light, common type);<br>5. Immunology standard: peripheral blood lymphocyte was higher than the lower limit	affected	NA	NA
ChiCTR2000030720	Prognosis Investigation and Intervention Study on Patients with novel coronavirus pneumonia (COVID-19) in recovery period Based on Community Health Management	Inclusion criteria: 1. Conforming to the Chinese and Western Medicine Diagnostic Standards of patients with novel coronavirus pneumonia (COVID-19) in recovery period;<br>2. Aged between 18 and 65 years old;<br>3. Signing the generalized informed consent	affected	NA	NA
ChiCTR2000030744	Clinical Application of ECMO(or Ultra-Protective Lung Mechanical Ventilation) in the Treatment of Patients with ARDS due to novel Coronavirus Pneumonia (COVID-19)	Inclusion criteria: 1. Patients who were diagnosed as COVID-19 by nucleic acid test;<br>2. Severe ARDS patients according to the Berlin definition.	affected	NA	severe
ChiCTR2000030718	Randomized controlled trial for Chloroquine Phosphate in the Treatment of novel coronavirus pneumonia (COVID-19)	Inclusion criteria: 1. Male and female, older than 18 years; <br>2. Patients with confirmed COVID19;<br>3. Need to continue the antivirus therapy;<br>4. Agree to sign the informed consent;<br>5. Able to ingest, absorb and tolerate oral medication;<br	affected	NA	NA
ChiCTR2000030701	A randomized, parallel controlled open-label trial for the efficacy and safety of Prolongin (Enoxaparin Sodium Injection) in the treatment of adult patients with novel coronavirus pneumonia (COVID-19)	Inclusion criteria: 1. Those who agree to take part in the test and sign the informed consent form voluntarily;<br>2. Adult aged >=18years old, male or female;<br>3. The inpatients with mild or common type of COVID-19 confirmed according to the diagnost	affected	NA	mild/moderate
ChiCTR2000030702	Plasma of the convalescent in the treatment of novel coronavirus pneumonia (COVID-19) common patient: a prospective clinical trial	Inclusion criteria: 1. The patient signed an informed consent form to participate in the study of convalescent plasma therapy;<br>2. patient aged >=18 years old;<br>3. COVID-19 patients diagnosed by PCR;<br>4. Nucleic acid positive within 72 hours befo	affected	NA	NA
ChiCTR2000030700	Study for the efficacy and safety of Prolongin (Enoxaparin Sodium Injection) in treatment of novel coronavirus pneumonia (COVID-19) adult common patients	Inclusion criteria: 1. Those who agree to take part in the test and sign the informed consent form voluntarily;<br>2. Adults aged >=18years old, male or female;<br>3. The inpatients with mild or common type of COVID-19 confirmed according to the diagnos	affected	NA	mild/moderate
ChiCTR2000030703	A randomized, blinded, controlled, multicenter clinical trial to evaluate the efficacy and safety of Ixekizumab combined with conventional antiviral drugs in patients with novel coronavirus pneumonia (COVID-19)	Inclusion criteria: 1. Aged 18 to 75 years old;<br>2. The diagnosis of new-type coronavirus pneumonia was confirmed by RT-PCR or gene sequencing according to the "Diagnosis and Treatment Scheme for Pneumonia of New Coronavirus Infection (Trial Version 6	affected	NA	NA
ChiCTR2000030545	Efficacy and safety of honeysuckle oral liquid in the treatment of novel coronavirus pneumonia (COVID-19): a multicenter, randomized, controlled, open clinical trial	Inclusion criteria: 1. Diagnosed Novel coronavirus pneumonia patients or clinically diagnosed NCP patients in Hubei Province;<br>2. Aged 18 to 65 years;<br>3. The time interval between symptom onset and randomization was within 7 days (the onset of symp	affected	NA	NA
ChiCTR2000030580	Efficacy and safety of tozumab combined with adamumab(Qletli) in severe and critical patients with novel coronavirus pneumonia (COVID-19)	Inclusion criteria: (1) aged 18-80 years old;<br>(2) severe (including critical risk factors) and critical patients with confirmed novel coronavirus pneumonia;<br>(3) blood CRP and ESR were more than twice higher than normal or TNFa and Il-6 were higher	affected	NA	severe
ChiCTR2000030681	An anaesthesia procedure and extubation strategy for reducing patient agitation and cough after extubation that can be used to prevent the spread of Novel Coronavirus Pneumonia (COVID-19) and other infectious viruses in the operating Room	Inclusion criteria: Aged 2-65 years, with a BMI of 18-28, who underwent otolaryngological surgery. The patients were ASA grade I-III.	general/healthy	NA	NA
ChiCTR2000030388	Efficacy and safety of Xue-Bi-Jing injection in the treatment of severe cases of novel coronavirus pneumonia (COVID-19)	Inclusion criteria: 1. The patient signs the written informed consent;<br>2. Aged 18-80 years;<br>3. the novel coronavirus novel coronavirus infection diagnostic criteria for pneumonia, namely, the new coronavirus pneumonia diagnosis and treatment plan	affected	NA	NA
ChiCTR2000030476	Study for meditation assists for the rehabilitation of patients with novel coronaviruse pneumonia (COVID-19)	Inclusion criteria: (1) diagnosed as a mild and common type of the new coronavirus pneumonia, meeting the diagnostic criteria of the new coronavirus pneumonia diagnosis plan (trial version 6), both male and female;<br>(2) aged 14 to 70 years old;<br>(3)	affected	NA	mild/moderate
ChiCTR2000030187	Clinical study for Lopinavir and Ritonavir in the treatment of novel coronavirus pneumonia (COVID-19)	Inclusion criteria: 1. Sign the written informed consent;<br>2. Aged 18-80 years old;<br>3. Meet the diagnostic criteria for novel coronavirus infection(trial version sixth), confirmed by combining with the epidemiological history, clinical manifestatio	affected	NA	NA
ChiCTR2000031139	Safety and Effectiveness of Human embryonic stem cell-derived M cells (CAStem) for Pulmonary Fibrosis Correlated with novel coronavirus pneumonia (COVID-19)	Inclusion criteria: 1. Aged 18 to 80 years old;<br>2. Patients diagnosed with novel coronavirus pneumonia (COVID-19);<br>3. Patients >=21 days since the first symptoms ;<br>4. The diagnosis of pulmonary fibrosis is based on the chest CT (such as fibrot	affected	NA	NA
ChiCTR2000031089	A medical records based study for Tou-Jie-Qu-Wen Granules in the Treatment of mild and moderate patients with novel coronavirus pneumonia (COVID-19)	Inclusion criteria: 1. Patients who have been diagnosed as COVID-19 according to The Diagnosis and Treatment Plan for 2019-nCoV(The Fifth Trial Edition);<br>2. aged between 18 to 80 years old, male or female;<br>3. the subjects participating the clinica	affected	NA	NA
ChiCTR2000031138	Prospective exploratory clinical research on the efficacy and safety of pirfenidone capsules in the treatment of severe novel coronavirus pneumonia (COVID-19)	Inclusion criteria: (1) Patients aged 18-80 years;<br>(2) Clear diagnosis of patients with severe COVID-19;<br>(3) Voluntarily join the trial and sign the informed consent.	affected	NA	severe
ChiCTR2000031090	Psychological Support for Diagnosed Patients with novel coronavirus pneumonia (COVID-19)	Inclusion criteria: Positive result in nucleic acid test, medical diagnosis is Corona Virus Disease 2019	affected	NA	NA
ChiCTR2000031023	Perioperative immune prediction and intervention of tumor patients undergoing surgery during the novel coronavirus pneumonia (COVID-19) outbreak period	Inclusion criteria: (1) aged 18-60 years;<br>(2) BMI in the normal range (1+/-20%);<br>(3) diagnosis of lung cancer, breast cancer, cervical cancer, colorectal cancer, with surgical indications, no distant metastasis;<br>(4) ASA grade I-II;<br>(5) no	at risk	NA	cancer
ChiCTR2000030989	Internet based Solution Focused Brief Therapy treating adolescent anxiety under the novel coronavirus pneumonia (COVID-19) outbreak: A randomized controlled trial	Inclusion criteria: 1. Aged 11-18 years middle school students;<br>2. GAD-7 score above 10;<br>3. willing to participate this study and receive their legal guardian's informed consent;<br>4. Have stable internet and quiet space to receive internet base	general/healthy	NA	NA
ChiCTR2000030987	A Randomized Controlled Trial for Favipiravir Tablets Combine With Chloroquine Phosphate in the Treatment of Novel Coronavirus Pneumonia (COVID-19)	Inclusion criteria: 1. Male and female aged 18-75 years old;<br>2. Patients previously diagnosed with COVID-2019: the course of illness is no more than 14 days;If the course of disease was more than 14 days, patients meeting one of the following conditio	affected	NA	NA
ChiCTR2000030996	Effect of Auricular point pressing on insomnia of novel coronavirus pneumonia (COVID-19) patients: a randomized controlled trial.	Inclusion criteria: (1) Patients with mild, common, and severe neocoronary pneumonia; <br>(2) Those who meet the diagnostic criteria for insomnia with traditional Chinese medicine; <br>(3) Those who meet the diagnostic criteria for insomnia with western	affected	NA	NA
ChiCTR2000030939	Preliminary evaluation of the safety and efficacy of oral LL-37 antiviral peptide (CAS001) in the treatment of novel coronavirus pneumonia (COVID-19)	Inclusion criteria: (1) all patients with clearly diagnosed NCP who voluntarily receive treatment and do not participate in other clinical trials;<br>(2) aged >=18 years, approved by the ethics committee, fully understand and sign the informed consent.	affected	NA	NA
ChiCTR2000030946	Effects of different VTE prevention methods on the prognosis of hospitalized patients with novel coronavirus pneumonia (COVID-19)	Inclusion criteria: 1. Patients diagnosed with new coronavirus pneumonia and in need of hospitalization: they meet the diagnostic criteria of the diagnosis and treatment program for new coronavirus pneumonia (trial fifth edition) issued by the national he	affected	NA	NA
ChiCTR2000030933	Effectiveness of ''Liu-Zi-Jue'' combined with respiratory muscle training for respiratory function in novel coronavirus pneumonia (COVID-19) patients: a randomized controlled trial	Inclusion criteria: 1. Patients diagnosed with COVID-19 [in accordance with the diagnostic criteria of the Notice on Printing and Distributing COVID-19 Diagnosis and Treatment Plan (Trial Implementation Version 6th) issued by the National Health and Medic	affected	NA	NA
ChiCTR2000030944	Clinical study of human NK cells and MSCs transplantation for severe novel coronavirus pneumonia (COVID-19)	Inclusion criteria: 1. Patients are eligible for inclusion if they meet all of the following criteria within 5-7 days after the first admission to the ICU.<br>2. The patients met the diagnostic criteria of 2019-nCoV pneumonia (new coronavirus infection)	affected	NA	severe
ChiCTR2000030929	A randomized, double-blind, parallel-controlled trial to evaluate the efficacy and safety of anti-SARS-CoV-2 virus inactivated plasma in the treatment of severe novel coronavirus pneumonia (COVID-19)	Inclusion criteria: 1. Aged 18 to 70 years old, inpatients, male or female;<br>2. Patients with severe COVID-19: confirmed cases shall be in compliance with guideline of "Diagnosis and Treatment Plan for COVID-19 (Version 7)" or updated versions.Confirme	affected	NA	severe
ChiCTR2000030539	Study for clinical oral characteristics of patients with novel coronavirus pneumonia (COVID-19) and Effect of 3% hydrogen peroxide gargle on the Intraoral novel coronavirus	Inclusion criteria: 1. Pharyngeal swabs are used to detect the positive nucleic acid of the novel coronavirus, or the virus gene sequencing is highly homologous with the known novel coronavirus;<br>2. Ages between 18 to 85 years male or female;<br>3. Su	suspected	NA	NA
ChiCTR2000030920	Evaluation of the effect of taking tricholoma matsutake, cannabis sativa capsule and dendrobium candidum to nutrition intervention of patients with novel coronavirus pneumonia (COVID-19) during convalescence.	Inclusion criteria: 1. Aged >=18 years old;<br>2. The person, who is diagnosed as COVID-19 according to the 'Diagnosis and treatment of novel coronavirus pneumonia (trial edition 5)', is treated with de-isolation and meets hospital discharge criteria:<b	affected	NA	NA
ChiCTR2000029868	Hydroxychloroquine treating novel coronavirus pneumonia (COVID-19): a randomized controlled, open label, multicenter trial	Inclusion criteria: 1. Aged 18 years old and above;<br>2. Meet the novel coronavirus pneumonia (COVID-19) diagnostic criteria. The upper and lower respiratory tract RT-PCR confirmed that 2019-nCoV nucleic acid positive, chest CT imaging examination could	affected	NA	NA
ChiCTR2000030922	Prospective, open-label, controlled, multicenter cohort study of long-acting interferon plus ribavirin in patients with novel coronavirus pneumonia (COVID-19)	Inclusion criteria: (1) Aged 18 to 65 years old;<br>(2) Patients with mild or normal type who have been diagnosed with new type of coronavirus infection [in accordance with the diagnostic criteria of the Notice on Printing and Distributing New Coronaviru	affected	NA	mild/moderate
ChiCTR2000030254	the Efficacy and Safety of Favipiravir for novel coronavirus–infected pneumonia: A multicenter, randomized, open, positive, parallel-controlled clinical study	Inclusion criteria: (1) Aged 18 years or older; <br>(2) Voluntarily signed informed consent;<br>(3) Hospitalized patients diagnosed as COVID-19.	affected	NA	NA
IRCT20100228003449N28	Interferon in treatment of COVID-19	Inclusion criteria: Patients with highly suspected or confirmed COVID-19 infection who are candid forhospitalized and starting triple-drug combination	suspected	NA	NA
IRCT20160625028622N1	The effect of Noscapine on clinical and pulmonary manifestations of COVID-19 patients	Inclusion criteria: Positive PCR test for Coronavirus (SARS-COV2)<br>CT Scan finding	affected	NA	NA
ChiCTR2000029658	Nasal high-fow preoxygenation assisted fibre-optic bronchoscope intubation in patients with critical novel coronavirus pneumonia (COVID-19)
ChiCTR2000029573	A multicenter, randomized, open, controlled clinical study to evaluate the efficacy and safety of recombinant cytokine gene-derived protein injection in combination with standard therapy in patients with novel coronavirus infection	Inclusion criteria: o be enrolled, all the following criteria must be met:<br>1) the confirmed patient (or legal guardian) agrees to participate in the study and signs the informed consent;<br>2) Aged 18-65 years, gender not limited;<br>3) the time int	affected	NA	NA
EUCTR2020-000890-25-FR	Hydroxychloroquine as a treatment for coronavirus disease COVID-19	Inclusion criteria: <br>- Women and men with documented respiratory infection with Coronavirus SARS CoV 2<br>- Teenager girls and boys aged more than 12 years old<br>- Persons who have given their free and informed consent and have signed the written fo	affected	NA	NA
ChiCTR2000029496	A randomized, open label, parallel controlled trial of evaluating the efficacy of recombinant cytokine gene-derived protein injection for clearing novel coronavirus in patients with novel coronavirus pneumonia (COVID-19)	Inclusion criteria: (1) aged 18 to 70 years;<br>(2) Light and heavy patients with new coronavirus infection confirmed by etiology.	affected	NA	NA
IRCT20100228003449N27	Interferon ß in treatment of COVID-19	Inclusion criteria: Patients with highly suspected or confirmed COVID-19 who are candid for hospitalization and starting triple-drug combination.	suspected	NA	NA
IRCT20200316046792N1	Effect of herbal syrup and solution in treatment of COVID-19	Inclusion criteria: Laboratory-confirmed COVID-19 cases (2019-nCoV Real-Time RT-PCR ), regardless of the clinical manifestations and history of close contact<br>Both the men and women, aged between 18 to 65 years old<br>Signing informed written consent<br	affected	NA	NA
IRCT20151227025726N12	Evaluting the therapeutic and adverse effects of Interferon beta 1-a in patients with novel Coronavirus(COVID-19)	Inclusion criteria: Laboratory confirmed COVID-19 with RT-PCR<br>Respiratory rate > 30/min<br>Oxygen saturation < 90%<br>PaO2/FiO2 < 300mmHg	affected	NA	severe
IRCT20100228003449N30	Combination therapy in COVID 19	Inclusion criteria: Patients with highly suspected or confirmed COVID-19 who are candid for hospitalization and starting triple-drug combination	suspected	NA	NA
JPRN-jRCTs031190226	Favipiravir in patients infected with COVID-19	Inclusion criteria: positive result for COVID-19 detection test<br>fever above 37.5 degree Celsius, or pneumonia shadow on chest X-ray or CT-scan<br>hospital admission	affected	NA	NA
JPRN-jRCTs041190120	Favipiravir for SARS-CoV-infected patients	Inclusion criteria: (1) Age 16 or greater at the time of consent<br>(2) Sex; male or female<br>(3) Outpatient or inpatient: inpatient <br>(4) Meets all of 1), 2), 3) below<br> 1)Has at least one RT-PCR test positive for SARS-CoV2 from pharyngeal or nasop	affected	NA	NA
IRCT20100228003449N29	?Effect of sofosbuvir/ ledipasvir on COVID-19	Inclusion criteria: Patients with highly suspected diagnosis of COVID-19<br>Patients with confirmed diagnosis of COVID-19<br>Patients who are candid for hospitalization<br>Patients who are candid for starting triple-drug combination	suspected	NA	NA
IRCT20200128046294N2	Study to Evaluate the Safety and Efficacy of Sofosbuvir/Daclatasvir in Participants with Moderate to Severe Coronavirus Disease (COVID-19)	Inclusion criteria: Both genders<br>Age =18 years at time of signing Informed Consent Form<br>Willing and able to provide written informed consent prior to performing study to any assigned treatment arm<br>Must agree not to enroll in another study of an i	affected	NA	NA
JPRN-jRCTs031190227	Triple combination therapy in patients infected with COVID-19	Inclusion criteria: positive result for COVID-19 detection test<br>fever above 37.5 degree Celsius, or pneumonia shadow on chest X-ray or CT-scan<br>hospital admission	affected	NA	NA
ChiCTR2000031319	Safety and Efficacy Study of Allogeneic Human Dental Pulp Mesenchymal Stem Cells to Treat Severe novel coronavirus pneumonia (COVID-19) patients	Inclusion criteria: (1) Aged 18-65 years;<br>(2) Voluntarily participate in this clinical trial and sign off "informed consent form";<br>(3) Diagnosed with severe pneumonia of COVID: respiratory distress, RR >30 times / min; resting oxygen saturation of	affected	NA	severe
ChiCTR2000031328	The protective effect of sleep psychology and music therapy of novel coronavirus pneumonia (COVID-19) mild and moderate type patients	Inclusion criteria: 1. Mild or moderate cases who meet the "Diagnosis and Treatment Protocol for Novel Coronavirus Pneumonia" issued by the National Health And Health Council are trialled in the fifth and sixth editions of clinical diagnosis and diagnosti	affected	NA	mild/moderate
ChiCTR2000031271	Metabolic abnormalities and rearrangement reversal treatment of patient with novel coronavirus pneumonia (COVID-19)	Inclusion criteria: Novel coronavirus pneumonia diagnosis and treatment plan (trial version seventh) was revised to meet the diagnostic criteria of the 18-65 year old patients	affected	NA	NA
ChiCTR2000031272	The effectiveness of mindfulness intervention in improving people's psychological and physical well-being during novel coronavirus pneumonia (COVID-19) outbreak	Inclusion criteria: Eligible participants are residents who were located in Wuhan during the lockdown starting from 23 January 2020 due to the Coronavirus breakout. The study was conducted for 12 days between 20 Feb to 2 March	general/healthy	NA	NA
ChiCTR2000031203	Study for the effect of Moxibustion Guidance and Intervention based on internet for the discharged patients with novel coronavirus pneumonia (COVID-19)	Inclusion criteria: 1. Those who meet the above-mentioned diagnostic criteria and have reached the standards of separation and discharge after clinical treatment;<br>2. The patient was conscious, without aphasia, mental retardation, literacy, volunteered	cured	NA	NA
ChiCTR2000031204	A multicenter, single-blind, randomized controlled clinical trial for chloroquine phosphate in the treatment of novel coronavirus pneumonia (COVID-19)	Inclusion criteria: 1. male and female aged 18-70 years;<br>2. positive result of test for 2019 novel coronavirus nucleic acid;<br>3. Clinical diagnosed with pneumonia;<br>4. onset within 7 days (severe cases can be delayed to 14 days);<br>5. the info	affected	NA	NA
ChiCTR2000030940	Study for ''Bai-Du Duan Fang'' application on the acupoint in the treatment of general type novel coronavirus pneumonia (COVID-19)	Inclusion criteria: 1. patients with novel coronavirus pneumonia confirmed by pathogenic detection;<br>2. Fever, respiratory tract and other symptoms, the change of pneumonia can be seen in imaging;<br>3. Aged 18 to 80 years;<br>4. Signed informed cons	affected	NA	NA
ChiCTR2000030937	A randomized, open-label, controlled trial for Gu-Shen Ding-Chuan-Wan in the treatment of patients with novel coronavirus pneumonia (COVID-19) at recovery phase with Fei-Pi-Qi-Xu Zhen	Inclusion criteria: (1) Aged >=18 years;<br>(2) 2019-nCoV pneumonia is diagnosed according to the standard of diagnosis and treatment;<br>(3) Patient's condition has reached the standard of desolation / discharge specified according to the diagnosis and	affected	NA	NA
ChiCTR2000031196	Efficacy and optimization of antiviral therapy for novel coronavirus pneumonia (COVID-19) patients	Inclusion criteria: 1. patients aged 16-85 male or female; <br>2. they were willing to sign the informed consent;<br>3. The novel coronavirus nucleic acid was detected by real-time fluorescence RT-PCR in sputum, throat swabs, and lower respiratory tract	affected	NA	NA
ChiCTR2000030988	A RCT for Hua-Shi Bai-Du granules in patients with novel coronavirus pneumonia (COVID-19)	Inclusion criteria: (1) Meet the diagnostic criteria for patients with COVID-19 of the Proposal of Diagnosis and Treatment of COVID-19;<br>(2) Aged 18-85 years;<br>(3) To agree to participate in the study and sign the informed consent	affected	NA	NA
ChiCTR2000030936	A real-world study for the Chinese medicines ''Xinguan 2'' and ''Xinguan 3'' in the treatment of novel coronavirus pneumonia (COVID-19)	Inclusion criteria: 1. During the outbreak of new coronavirus pneumonia, patients with fever caused by respiratory infection (body temperature > 37 degree C), whether or not they are suspected or confirmed cases of new coronary pneumonia;<br>2. Comply wi	suspected	NA	NA
ChiCTR2000030923	The treatment and diagnosis plan of integrated traditional Chinese and Western medicine for novel coronavirus pneumonia (COVID-19)	Inclusion criteria: 1. Novel coronavirus history before entering the group:<br>(1) there were travel history or residential history in Wuhan area or other areas with local cases within 14 days before onset;<br>(2) During the 14 days before onset, there	suspected	NA	NA
ChiCTR2000030288	Efficacy of Traditional Chinese Medicine in the Treatment of Novel Coronavirus Pneumonia (COVID-19): a Randomized Controlled Trial	Inclusion criteria: (1) Comply with the diagnostic criteria for general type COVID-19 in the "Diagnosis and Treatment Program for COVID-19"(trial version 6th);<br>(2) Aged >= 18 years;<br>(3) Agree to participate in the trial, and the patient, the legal	affected	NA	NA
ChiCTR2000030704	Observation Of Clinical Efficacy And Safety Of Bufonis Venenum Injection In The Treatment Of Severe Novel Coronavirus Pneumonia (COVID-19)
ChiCTR2000030028	Clinical comparative study of PD-1 mAb in the treatment of severe and critical patients with novel coronavirus pneumonia (COVID-19)	Inclusion criteria: (1) RT-PCR detection of the respiratory or blood samples shows positive nucleic acid of the novel coronavirus;<br>(2) Gene sequence of the virus in respiratory or blood samples are highly homologous to the known coronaviruses;<br>(3)	affected	NA	NA
ChiCTR2000030198	Clinical research of pulmonary rehabilitation in survivors due to severe or critial novel coronavirus pneumonia (COVID-19)	Inclusion criteria: 1. Patients discharged from severe or critical new coronavirus pneumonia;<br>2. Adults over 18 years of age who signed the informed consent;<br>3. Study participants are willing to accept random assignment to any designated treatment	affected	NA	severe
ChiCTR2000029976	The effect of Gymnastic Qigong Yangfeifang on functional recovery and quality of life in patients with mild novel coronavirus pneumonia (COVID-19)	Inclusion criteria: A novel coronavirus pneumonia is 25-65 years old. It has no gender limitation. It has clinical symptoms such as cough, chest tightness and fatigue. Physical energy can withstand indoor standing for 20 minutes or 2 times a day.	affected	NA	mild/moderate
EUCTR2020-001162-12-FR	Sarilumab COVID-19	Inclusion criteria: <br>Participants must have severe disease, multi-system organ dysfunction or critical disease<br>Laboratory-confirmed SARS-CoV-2 infection<br>Are the trial subjects under 18? no<br>Number of subjects for this age range: <br>F.1.2 Adult	affected	NA	severe
EUCTR2020-001243-15-BE	Covid-19: A randomized, open-label, adaptive, proof-of- concept clinical trial of new antiviral drug candidates against SARS-CoV-2.	Inclusion criteria: <br>1.Subject (=18 years old) or legally authorized representative provides informed consent prior to initiation of any study procedures. When signed informed consent is not possible (e.g. due to restrictions to prevent viral transmis	affected	NA	NA
EUCTR2020-000919-69-NL	Reducing health care workers absenteeism in Coronavirus 2019 pandemic nu enhancement of the immune system through vaccination with Bacillus Calmette-Guérin	Inclusion criteria: <br>In order to be eligible to participate in this study, a subject must meet the following criteria:<br>Adult (=18 years) <br>Male or female<br>Hospital personnel (expected to) taking care for patients with SARS-CoV-2 infe	at risk	NA	healthcare
EUCTR2020-001224-33-DE	Systematic study of the medicine hydroxychloroquine against placebo for the treatment of adult patients with acute coronavirus disease 2019 – COVID-19	Inclusion criteria: <br>Written informed consent<br>Age above 18 years<br>Women of childbearing age only: Must agree to practice continuous effective contraception for the duration of the study (a method which results in a failure rate less th	suspected	NA	NA
EUCTR2020-000982-18-NO	A clinical study to evaluate the efficacy of different anti-viral drugs in SARS-CoV-2 infected patients (COVID-19)	Inclusion criteria: <br>1.Adult patients, 18 years and above<br>2.Confirmed SARS-2-CoV-2 infection by PCR<br>3.Admitted to the hospital ward or the ICU<br>4.Subjects (or legally authorized representative) provides written informed consent prior to	affected	NA	NA
EUCTR2020-001023-14-GB	a trial of an inhaled antiviral drug to treat or prevent severe respiratory difficulties in patients with COVID-19	Inclusion criteria: <br>1. Positive virus test for SARS-CoV-2<br><br>2. Male or female, =18 years of age at the time of consent <br><br>3. Patients admitted to hospital due to the severity of their COVID-19 disease OR non-hospitalised patients from high-r	suspected	NA	NA
ISRCTN50189673	A randomised trial of treatments to prevent death in patients hospitalised with COVID-19 (coronavirus)
ChiCTR2000031630	Clinical study for Celebrex in the treatment of novel coronavirus pneumonia (COVID-19)
ChiCTR2000031540	Study for clinical effect of rehabilitation nursing program for patients with novel coronavirus pneumonia (COVID-19)
ISRCTN14966673	Does point-of-care testing for coronavirus in hospital improve patient care compared to laboratory testing?	Inclusion criteria: <br> 1. Is a patient in ED, AMU, HDU, GICU, medical wards, or another location within Southampton General Hospital, University Hospital Southampton NHS Foundation Trust (UHS)<br> 2. Aged =18 years old<br>	suspected	NA	NA
ChiCTR2000031639	Effects of a single session internet-delivered cognitive behavioral therapy for Acute Insomnia during the pandemic of novel coronavirus pneumonia (COVID-19)
ChiCTR2000031453	Efficacy and safety of Nintedanib esilate soft capsules in the treatment of pulmonary fibrosis in healed moderate to severe patients of novel coronavirus pneumonia (COVID-19): a single-center, randomized, placebo-controlled trial
ChiCTR2000031503	Application of non-invasive multichannel cardiopulmonary monitoring cloud management platform in patients with Novel Coronavirus Pneumonia (COVID-19)
ChiCTR2000031501	The efficacy of convalescent plasma in patients with critical novel coronavirus pneumonia (COVID-19): a pragmatic, prospective cohort study
NL8483	A weapon against COVID-19: (Social) media and influencers
NL8490	An open label randomized controlled trial of chloroquine, hydroxychloroquine or only supportive care in patients admitted with moderate to severe COVID-19
NL8491	Countering Lung Damage in COVID-19 infection (CounterCovid) study
ChiCTR2000031430	Clinical study of human umbilical cord mesenchymal stem cells in the treatment of novel coronavirus pneumonia (COVID-19) induced pulmonary fibrosis
ISRCTN16912075	RECOVERY Respiratory Support: Respiratory Strategies in patients with coronavirus COVID-19 – CPAP, high-flow nasal oxygen, and standard care
ISRCTN83971151	Public health emergency SOLIDARITY trial of treatments for COVID-19 infection in hospitalized patients	Inclusion criteria: <br> 1. Adults (aged =18 years) hospitalized with definite COVID-19<br> 2. Not already receiving any of the study drugs<br> 3. Without known allergy or contraindications to any of them (in t	affected	NA	NA
ISRCTN86534580	A trial evaluating treatments for suspected coronavirus infection in people aged 50 years and above with pre-existing conditions and those aged 65 years and above	Inclusion criteria: <br> 1. Participant is willing and able to give informed consent for participation in the study<br> 2. Participant is willing to comply with all trial procedures<br> 3. Onset of symptoms of	suspected	NA	NA
EUCTR2020-001270-29-GB	Hydroxychloroquine for COVID 19 in moderately to severely ill hospitalized patients
EUCTR2020-001236-10-NL	Countering Lung Damage in COVID-19 infection: the CounterCovid Study
EUCTR2020-001172-15-DK	Recombinant human angiotensin-converting enzyme 2 (rhACE2) as a treat-ment for patients with COVID-19
EUCTR2020-001386-37-IT	Efficacy of Tocilizumab - COVID-19
ChiCTR2000031494	Clinical study for stem cells in the treatment of severe novel coronavirus pneumonia (COVID-19)
EUCTR2020-001010-38-NO	NORWEGIAN CORONAVIRUS DISEASE 2019 [NO-COVID-19] STUDY: A TRIAL TO EVALUATE THE ANTIVIRAL EFFECT OF CHLOROQUINE IN ADULT PATIENTS WITH SARS-COV-2 INFECTION	Inclusion criteria: <br>Hospitalised<br>Adults 18 year or older<br>Moderately severe disease (NEWS score = 6)<br>SARS-CoV-2 positive nasopharyngeal swab <br>Signed informed consent must be obtained and documented according to ICH G	affected	NA	severe
EUCTR2020-000936-23-FR	Multi-centre, adaptive, randomized trial of the safety and efficacy of treatments of COVID-19 in hospitalized adults - DisCoVeRy	Inclusion criteria: <br>1.1.Subject (or legally authorized representative) provides written informed consent prior to initiation of any study procedures.<br>2.Understands and agrees to comply with planned study procedures.<br>3.Agrees to the collect	affected	NA	severe
ChiCTR2000031454	Clinical study for prevention and treatment of digestive tract lesions caused by novel coronavirus pneumonia (COVID-19)
ACTRN12620000448943	Expressive Writing To Combat Distress Associated With The COVID-19 Pandemic In People With Inflammatory Bowel Disease
ACTRN12620000445976	To compare the effectiveness of two drugs (hydroxychloroquine and lopinavir/ritonavir alone or combined in treating hospitalized patients with confirmed COVID-19 compared to standard of care
EUCTR2020-001254-22-BE	Sargramostim in patients with acute hypoxic respiratory failure due to COVID-19	Inclusion criteria: <br>-Recent (=2weeks prior to randomization) PCR-Confirmed (GLIMS) COVID19 infection<br>-Presence of acute hypoxic respiratory failure defined as (either or both)<br>saturation below 93% on minimal 2 l/min O2<br>PaO2/FiO2 below 300	affected	NA	severe
EUCTR2020-001039-29-GR	MANAGEMENT OF NOVEL SARS CORONAVIRUS
EUCTR2020-001345-38-GR	CHROLOQUINE PHOSPHATE AGAINST INFECTION BY THE NOVEL CORONAVIRUS
ACTRN12620000417987	Chloroquine Chemorophylaxis Countermeasure against COVID-19	Inclusion criteria: Participants eligible for inclusion in this study must fulfill all of the following criteria:<br>1.Completion of the written informed consent process (signed) with video recording of the verbal consent process;<br>2.Male or female	affected	NA	NA
ACTRN12620000443998	Home rehabilitation for people with COVID-19: Implementing telehealth approaches to care
EUCTR2020-001271-33-FR	HYCOVID - Hydroxychloroquine versus placebo chez les patients ayant une infection COVID-19 à risque d’aggravation secondaire : étude prospective multicentrique randomisée en double aveugle
EUCTR2020-001281-11-FR	Evaluation of the concentration/viral effect relationship of hydroxychloroquine in COVID-19 patients in the intensive care unit..
EUCTR2020-001275-32-DK	Anti-il6 treatment of serious COVID-19 disease with threatening respiratory failure
EUCTR2020-001500-41-BE	Treatment of COVID-19 patients with anti-interleukin drugs
ACTRN12620000447954	Use of therapeutic drug monitoring (TDM) to optimise oral/enteral hydroxychloroquine dosing in critically ill patients with COVID-19
NCT04341038	Clinical Trial to Evaluate Methylprednisolone Pulses and Tacrolimus in Patients With COVID-19 Lung Injury		affected		severe
NCT04341116	Study of TJ003234 (Anti-GM-CSF Monoclonal Antibody) in Subjects With Severe Coronavirus Disease 2019 (COVID-19)		affected		severe
NCT04341142	Assessment of Serological Techniques for Screening Patients Regarding COVID-19-COVID-SER		general/healthy		blood donors
NCT04341207	Epidemiology of SARS-CoV-2 and Mortality to Covid19 Disease in French Cancer Patients		at risk		cancer
NCT04341285	Early Versus Late ECMO Therapy in COVID-19 Induced ARDS (ECMO-VID)		affected		severe
NCT04341389	A Phase II Clinical Trial to Evaluate the Recombinant Vaccine for COVID-19 (Adenovirus Vector)		general/healthy
NCT04341415	Impact of Auricular Vagus Nerve Neuromodulation on COVID-19 Positive Inpatients Outcome		affected		severe
NCT04341441	Will Hydroxychloroquine Impede or Prevent COVID-19		general/healthy		blood donors
NCT04341493	Hydroxychloroquine vs Nitazoxanide in Patients With COVID-19		affected
NCT04341584	CORIMUNO-ANA: Trial Evaluating Efficacy Of Anakinra In Patients With Covid-19 Infection		affected
NCT04341675	Sirolimus Treatment in Hospitalized Patients With COVID-19 Pneumonia		affected		severe
NCT04341688	A Clinical Trial of Gargling Agents in Reducing Intraoral Viral Load Among COVID-19 Patients		affected
NCT04341727	Hydroxychloroquine,Hydroxychloroquine,Azithromycin in the Treatment of SARS CoV-2 Infection		affected
NCT04341870	Study of Immune Modulatory Drugs and Other Treatments in COVID-19 Patients: Sarilumab, Azithromycin, Hydroxychloroquine Trial - CORIMUNO-19 - VIRO		affected
NCT04341935	Effects of DPP4 Inhibition on COVID-19		affected		mild/moderate
NCT04342156	Safety And Efficacy Of Hydroxychloroquine As COVID-19 Prophylaxis For At-Risk Population (SHARP): A Cluster Randomized Controlled Trial		at risk
NCT04342169	University of Utah COVID-19 Hydrochloroquine Trial		affected
NCT04342182	Convalescent Plasma as Therapy for Covid-19 Severe SARS-CoV-2 Disease (CONCOVID Study)		affected	cured
NCT04342221	Hydroxychloroquine for COVID-19		affected
NCT04342650	Chloroquine Diphosphate in the Prevention of SARS in Covid-19 Infection		suspected
NCT04342663	A Double-blind, Placebo-controlled Clinical Trial of Fluvoxamine for Symptomatic Individuals With COVID-19 Infection		affected
NCT04342689	The Role of Resistant Potato Starch in COVID-19 Infection		affected
NCT04342897	A Study of LY3127804 in Participants With COVID-19		suspected
NCT04343001	Coronavirus Response - Active Support for Hospitalised Covid-19 Patients		suspected
NCT04343053	Pro-thrombotic Status in Patients With SARS-Cov-2 Infection		affected		severe
NCT04343092	Ivermectin Adjuvant to Hydroxychloroquin in COVID19 Patients		affected
NCT04343144	Trial Evaluating Efficacy and Safety of Nivolumab (Optivo®) in Patients With COVID-19 Infection, Nested in the Corimmuno-19 Cohort.		affected		severe
NCT04343183	Hyperbaric Oxygen Therapy (HBOT) as a Treatment for COVID-19 (COVID-19) Infection		affected		severe
NCT04343248	Trial to Evaluate the Efficacy and Safety of Nitazoxanide (NTZ) for Post-Exposure Prophylaxis of COVID-19 and Other Viral Respiratory Illnesses in Elderly Residents of Long-Term Care Facilities (LTCF)		at risk		elderly
NCT04343261	Convalescent Plasma in the Treatment of COVID 19		affected		severe
NCT04343651	Study to Evaluate the Efficacy and Safety of Leronlimab for Mild to Moderate COVID-19		affected		mild/moderate
NCT04343677	Military COVID-19 Hydroxychloroquine Pre-exposure and Post-exposure Prophylaxis Study		at risk		healthcare
NCT04343690	COPING With COVID-19( CWC-19)		at risk		healthcare
NCT04343729	Methylprednisolone in the Treatment of Patients With Signs of Severe Acute Respiratory Syndrome in Covid-19		suspected
NCT04343755	Convalescent Plasma as Treatment for Hospitalized Subjects With COVID-19 Infection		affected	cured	blood donors
NCT04343768	An Investigation Into Beneficial Effects of Interferon Beta 1a, Compared to Interferon Beta 1b And The Base Therapeutic Regiment in Moderate to Severe COVID-19: A Randomized Clinical Trial		affected
NCT04343794	Using Biovitals® Sentinel to Monitor Disease Progression in Subjects Quarantined for Suspected COVID-19		suspected
NCT04343963	Pyridostigmine in Severe SARS-CoV-2 Infection		affected		severe
NCT04343976	Pegylated Interferon Lambda Treatment for COVID-19		affected
NCT04343989	A Randomized Placebo-controlled Safety and Dose-finding Study for the Use of the IL-6 Inhibitor Clazakizumab in Patients With Life-threatening COVID-19 Infection		affected		severe
NCT04344015	COVID-19 Plasma Collection		cured		blood donors
NCT04344041	COvid-19 and Vitamin D Supplementation: a Multicenter Randomized Controlled Trial of High Dose Versus Standard Dose Vitamin D3 in High-risk COVID-19 Patients (CoVitTrial)		affected		severe
NCT04344080	Effect of CytoSorb Adsorber on Hemodynamic and Immunological Parameters in Critical Ill Patients With COVID-19		affected
NCT04344106	Prone Positioning in Spontaneously Breathing Nonintubated Covid-19 Patient: a Pilot Study		affected		severe
NCT04344184	Early Infusion of Vitamin C for Treatment of Novel COVID-19 Acute Lung Injury (EVICT-CORONA-ALI)		affected		severe
NCT04344236	Gargling and Nasal Rinses to Reduce Oro- and Nasopharyngeal Viral Load in Patients With COVID-19		affected
NCT04344288	Corticosteroids During Covid-19 Viral Pneumonia Related to SARS-Cov-2 Infection		affected		severe
NCT04344379	Prevention of SARS-CoV-2 in Hospital Workers s Exposed to the Virus		general/healthy		healthcare
NCT04344431	Management by Hyperbaric Oxygen Therapy of Patients With Hypoxaemic Pneumonia With SARS-CoV-2 (COVID-19)		affected		mild/moderate
NCT04344444	Treatment in Patients With Suspected or Confirmed COVID-19 With Early Moderate or Severe Disease		suspected	affected
NCT04344457	Evaluate the Efficacy and Safety of Oral Hydroxychloroquine, Indomethacin and Zithromax in Subjects With Mild Symptoms of COVID-19		affected		mild/moderate
NCT04344535	Convalescent Plasma vs. Standard Plasma for COVID-19		affected	cured	blood donors
NCT04344587	COVID-19 smArtphone-based Trial of Non-ICU Admission Prone Positioning		suspected	affected
NCT04344600	Peginterferon Lambda-1a for the Prevention and Treatment of SARS-CoV-2 Infection		affected
NCT04344730	Dexamethasone and Oxygen Support Strategies in ICU Patients With Covid-19 Pneumonia		affected		severe
NCT04344756	Trial Evaluating Efficacy and Safety of Anticoagulation in Patients With COVID-19 Infection, Nested in the Corimmuno-19 Cohort		affected
NCT04344782	Trial Evaluating Efficacy and Safety of Bevacizumab (Avastin®/Zeribev®) in Patients With COVID-19 Infection, Nested in the Corimmuno-19 Cohort		affected		severe
NCT04344951	Chloroquine Phosphate Against Infection by the Novel Coronavirus SARS-CoV-2 (COVID-19): The HOPE Open-Label, Non Randomized Clinical Trial		affected
NCT04345276	Efficacy and Safety of Ganovo (Danoprevir) Combined With Ritonavir in the Treatment of SARS-CoV-2 Infection		affected
NCT04345289	Efficacy and Safety of Novel Treatment Options for Adults With COVID-19 Pneumonia		affected		severe
NCT04345445	Study to Evaluate the Efficacy and Safety of Tocilizumab Versus Corticosteroids in Hospitalised COVID-19 Patients With High Risk of Progression		affected
NCT04345523	Convalescent Plasma Therapy vs. SOC for the Treatment of COVID19 in Hospitalized Patients		affected		mild/moderate
NCT04345601	Mesenchymal Stromal Cells for the Treatment of SARS-CoV-2 Induced Acute Respiratory Failure (COVID-19 Disease)		suspected	affected	elderly
NCT04345653	Hydroxychloroquine as Chemoprevention for COVID-19 for High Risk Healthcare Workers		at risk		healthcare
NCT04345679	Anti COVID-19 Convalescent Plasma Therapy		affected	cured
NCT04345692	A Randomized Controlled Clinical Trial: Hydroxychloroquine for the Treatment of COVID-19 in Hospitalized Patients		affected
NCT04345848	Preventing COVID-19 Complications With Low- and High-dose Anticoagulation		affected
NCT04345861	Hydroxychloroquine Plus Azithromycin Versus Hydroxychloroquine for COVID-19 Pneumonia (COVIDOC Trial)		affected		mild/moderate
NCT04345991	Efficacy of Convalescent Plasma to Treat COVID-19 Patients, a Nested Trial in the CORIMUNO-19 Cohort		affected		mild/moderate
NCT04346017	Evaluation of Interleukine 6 (and Other Cytokines and Inflammatory Markers) in COVID-19 Patients With a Systemic Inflammatory Response Syndrome		affected
NCT04346147	Clinical Trial to Evaluate Efficacy of 3 Types of Treatment in Patients With Pneumonia by COVID-19		affected
NCT04346199	Acalabrutinib Study With Best Supportive Care Versus Best Supportive Care in Subjects Hospitalized With COVID-19. CALAVI (Calquence Against the Virus)		affected
NCT04346277	Compassionate Use Open-Label Anti-CD14 Treatment in Patients With SARS-CoV-2 (COVID-19)		affected
NCT04346329	Immune Monitoring of Prophylactic Effect of Hydroxychloroquine in Healthcare Providers Highly Exposed to COVID-19		at risk		healthcare
NCT04346355	Efficacy of Early Administration of Tocilizumab in COVID-19 Patients		affected		mild/moderate
NCT04346368	Bone Marrow-Derived Mesenchymal Stem Cell Treatment for Severe Patients With Coronavirus Disease 2019 (COVID-19)		affected		severe
NCT04346589	Convalescent Antibodies Infusion in Critically Ill COVID 19 Patients		affected	cured	severe
NCT04346615	Safety and Efficacy Trial of Vazegepant Intranasal for Hospitalized Patients With COVID-19 Requiring Supplemental Oxygen		affected
NCT04346667	Post-Exposure Prophylaxis for Asymptomatic SARS-CoV-2 COVID-19 Patients With choloroquinE Compounds		affected		mild/moderate
NCT04346693	An Open Randomized Study of Dalargin Effectiveness in Patients With Severe and Critical Manifestations of SARS-COVID-19		affected		severe
NCT04346797	CORIMUNO19-ECU: Trial Evaluating Efficacy and Safety of Eculizumab (Soliris) in Patients With COVID-19 Infection, Nested in the CORIMUNO-19 Cohort		affected
NCT04346953	Video-Based Exercise for Individuals With Social Isolation Due to Coronavirus (COVID-19)		general/healthy
NCT04347174	A Clinical Trial of Mycobacterium w in Critically Ill COVID 19 Patients		affected		severe
NCT04347226	Anti-Interleukin-8 (Anti-IL-8) for Cancer Patients With COVID-19		affected		cancer
NCT04347239	Study to Evaluate the Efficacy and Safety of Leronlimab for Patients With Severe or Critical Coronavirus Disease 2019 (COVID-19)		affected		severe
NCT04347382	Efficacy of Nigella Sativa and Natural Honey Against COVID-19: an RCT		affected
NCT04347512	Azithromycin-Hydroxychloroquine Combination in Sars-CoV-2 Pneumonia Study		affected
NCT04347538	Impact of Nasal Saline Irrigations on Viral Load in Patients With COVID-19		affected
NCT04347681	Potential Efficacy of Convalescent Plasma to Treat Severe COVID-19 and Patients at High Risk of Developing Severe COVID-19		affected		severe
NCT04347889	Prophylactic Hydroxychloroquine vs Vitamin C in Healthcare Workers:RCT		at risk		healthcare
NCT04347915	The Randomized, Open, Phase 2 Study to Evaluate the Safety and Efficacy of Clevudine in Patients With Moderate COVID-19		affected		mild/moderate
NCT04347941	Awake Prone Positioning to Reduce Invasive VEntilation in COVID-19 Induced Acute Respiratory failurE		affected		severe
NCT04347954	PVP-I Nasal Sprays and SARS-CoV-2 Nasopharyngeal Titers (for COVID-19)		affected
NCT04347980	Dexamethasone Treatment for Severe Acute Respiratory Distress Syndrome		affected		severe
NCT04348071	Safety and Efficacy of Ruxolitinib for COVID-19		affected
NCT04348305	Hydrocortisone for COVID-19 and Severe Hypoxia		affected
NCT04348370	BCG Vaccine for Health Care Workers as Defense Against SARS-COV2		suspected
NCT04348383	Defibotide as Prevention and Treatment of Respiratory Distress and Cytokine Release Syndrome of Covid 19.		affected
NCT04348409	Efficacy and Safety of Nitazoxanide for the Treatment of Hospitalized Patients With Moderate COVID-19		affected		mild/moderate
NCT04348435	A Randomized, Double-Blind, Single Center, Efficacy and Safety Study of Allogeneic HB-adMSCs to Provide Immune Support Against COVID-19		at risk
NCT04348474	Efficacy and Safety of Hydroxychloroquine and Azithromycin for the Treatment of Ambulatory Patients With Mild COVID-19		affected		mild/moderate
NCT04348500	Clazakizumab (Anti-IL- 6 Monoclonal) Compared to Placebo for COVID19 Disease		affected		mild/moderate
NCT04348513	Triiodothyronine for the Treatment of Critically Ill Patients With COVID-19 Infection		affected		severe
NCT04348656	CONvalescent Plasma for Hospitalized Adults With COVID-19 Respiratory Illness (CONCOR-1)		affected		mild/moderate
NCT04348695	Study of Ruxolitinib Plus Simvastatin in the Prevention and Treatment of Respiratory Failure of COVID-19.		affected		mild/moderate
NCT04348864	COVID-19 Antibody Self-testing Using Virtual Point-of-care		affected	cured	blood donors
NCT04348877	Plasma Rich Antibodies From Recovered Patients From COVID19		affected		severe
NCT04349098	Evaluation of Activity and Safety of Oral Selinexor in Participants With Severe COVID-19 Infection		affected		severe
NCT04349228	Assessment of the Efficacy and Safety of (HCQ) as a Prophylaxis for COVID19 for Health Professionals		at risk		healthcare
NCT04349241	Efficacy and Safety of Favipiravir in Management of COVID-19		affected		mild/moderate
NCT04349410	The Fleming [FMTVDM] Directed CoVid-19 Treatment Protocol		affected
NCT04349592	Qatar Prospective RCT Of Therapy Eliminating Covid Transmission		affected		mild/moderate
NCT04349618	Ultraprotective Ventilation Without Extracorporeal Circulation During COVID 19 Pneumonia		affected		severe
NCT04349631	A Clinical Trial to Determine the Safety and Efficacy of Hope Biosciences Autologous Mesenchymal Stem Cell Therapy (HB-adMSCs) to Provide Protection Against COVID-19		at risk	general/healthy	healthcare
NCT04350073	Longitudinal Energy Expenditure and Metabolic Effects in Patients With COVID-19 (LEEP-COVID)		affected	at risk	elderly
NCT04350086	Use of Dexmedetomidine in Light to Moderate Sedation in the Patient in the Palliative Situation of a Sars-cov-2 / COVID-19 Infection		affected		mild/moderate
ACTRN12620000468921	Effect of a Brief Problem Management Intervention on Covid 19-Related Anxiety and Depression		general/healthy
ACTRN12620000470998	Virucidal pilot study of Nasodine® Antiseptic Nasal Spray (povidone-iodine 0.5%) in people with COVID-19 and confirmed nasal shedding of SARS-CoV-2 virus.		affected
ChiCTR2000031834	A clinical study for the effect of remote monitoring exercise rehabilitation on the discharged patients with novel coronavirus pneumonia (COVID-19)		cured
ChiCTR2000031781	A randomized, double-blinded, placebo-controlled phase II clinical trial for Recombinant Novel Coronavirus (2019-nCOV) Vaccine (Adenovirus Vector)		general/healthy
NCT04320953	Non-contact Endoscopy at Covid-19 Outbreak	<br> Inclusion Criteria: <br> <br> - Signed the informed consents before joining this study <br> <br> Exclusion Criteria: <br> <br> - Dysphagia or symptoms of gastric outlet obstruction, suspected or known intestinal <br> stenosis, history of upper gastrointestinal surgery or abdominal surgery altering <br> gastrointestinal anatomy <br> <br> - Refused abdominal surgery to take out the capsule in …
NCT04341610	ASC Therapy for Patients With Severe Respiratory COVID-19	<br> Inclusion Criteria: <br> <br> - Patients between 18-80 years <br> <br> - Confirmed HCoV-19 infection <br> <br> - Temperature above 38.0o C <br> <br> - Pulmonary symptoms and signs, at least one of the following before clinical decision <br> for intubation and respirator treatment: <br> <br> 1. Respiratory distress, RR = 30/min; <br> <br> 2. Oxygen saturation = 93% at rest state; <br> <br> 3.…	affected		severe
NCT04342728	COVID-19 Using Ascorbic Acid and Zinc Supplementation	<br> Inclusion Criteria: <br> <br> - Outpatients = 18 years presenting to Cleveland Clinic Health System in Northeast Ohio <br> who test positive for COVID-19 <br> <br> - Women of child bearing potential who have not had a menstrual period within the past <br> 30 days, have not had previous sterilization or those who are perimenopausal (less <br> than 1 year) who have a negative pregnancy test <b…	affected
ISRCTN15281137	A phase I/II study to determine efficacy, safety and immunogenicity of the candidate coronavirus disease (COVID-19) vaccine ChAdOx1 nCoV-19 in UK healthy adult volunteers	Inclusion criteria: <br> 1. Healthy adults aged 18 - 55 years<br> 2. Able and willing (in the Investigator’s opinion) to comply with all study requirements<br> 3. Willing to allow the investigators to discuss the volunteer’s medical history with their General Practitioner and access all medical records when relevant to study procedures<br> 4. For females only, willingness to practice continuous e…	general/healthy
ChiCTR2000031772	Impact of WeChat-based parenting education for children with autism spectrum disorder and their mothers during the epidemic of Coronavirus disease 2019 (COVID-19)	Inclusion criteria: 1. A diagnosis of an ASD according to the fifth edition of Diagnostic and Statistical Manual(DSM-5); 2. Preschool Children (3-7 years);DQ (Development Quotient) > 75; 3. Mothers were conscious and gave informed consent.
NCT04341922	A Online-delivered Cognitive-behavioral Intervention for Dysfunctional Worry Related to the Covid-19 Pandemic	<br> Inclusion Criteria: <br> <br> - Dysfunctional worry related to Covid-19 defined as reporting almost constant worry <br> about the topic (e.g. risk of getting ill, consequences for health, economy, family, <br> etc.) and at least one of the following negative consequences of worrying: <br> <br> 1. Trouble sleeping due to Covid-19 worries <br> <br> 2. Constantly checking the news and social me…
ChiCTR2000031672	Development and application of TCM body regulating protection scheme for the convalescent population of novel coronavirus pneumonia (COVID-19)	Inclusion criteria: 1. Meet the history of COVID-19 confirmed in accordance with the diagnosis and treatment plan of COVID-19(trial seventh edition); <br>2. Meet the discharge standards of COVID-19(trial seventh edition); <br>3. Meet the diagnosis standard of qi deficiency and phlegm stasis syndrome; <br>4. Patients aged 18-70 years old, 28 days after discharge, still have abnormal manifestations…	cured
EUCTR2020-001250-21-FR	COVID-19 - Epidemiology of SARS-CoV-2 and Mortality to Covid19 Disease upon Hydroxychloroquine and Azithromycin Therapy in French Cancer patients	Inclusion criteria: <br>• All types of locally advanced and metastatic malignancy <br>• Male/female participants <br>• Age>18 y.o. <br>• Signed informed consent for participation in the study <br>• No restriction on Eastern Cooperative Oncology Group (ECOG)/World Health Organization (WHO) Performance Status <br>• Subject should not have received a prior systemic anti-viral treatment for Covid19 d…	affected		cancer
ChiCTR2000031735	Clinical study for natural killer (NK) cells from umbilical cord blood in the treatment of novel coronavirus pneumonia (COVID-19)	Inclusion criteria: 1. Aged 18 years old; <br>2. diagnosed with viral pneumonia such as new coronavirus; <br>3. voluntary informed consent	suspected
ChiCTR2000031734	Evaluation Danorevir sodium tablets combined with ritonavir in the treatment of novel Coronavirus Pneumonia (COVID-19): a randomized, open-label, controlled trial	Inclusion criteria: 1. Aged 18-75 years old; <br>2. Pneumonia patients with new coronavirus infection were confirmed to be positive by RT-PCR and clinical manifestations. The diagnosis standard refers to the diagnosis and treatment plan for pneumonia with new coronavirus infection (Current Trial Version); <br>3. Women and their partners who have no planned pregnancy for nearly half a year and are…	affected
EUCTR2020-001381-11-FR	COVID-19 - ACORES-2 study: ACE inhibitors or ARBs discontinuation for Clinical Outcome Risk reduction in patients hospitalized for the Endemic Severe acute respiratory syndrome coronavirus (SARS-CoV-2) infection	Inclusion criteria: <br>Subjects meeting all of the following criteria will be considered for enrolment into the study: <br>1. Age = 18 year/old <br>2. Chronically treated with RAS blockers (ACE inhibitors or ARBs on the last prescription prior to admission with a treatment duration = 1 month)) <br>3. Diagnosis of COVID-19 confirmed by the presence of SARS-CoV-2 on any biological sample with any …	affected
ACTRN12620000457943	Hydroxychloroquine for the Community-Based Treatment of COVID-19	Inclusion criteria: • Aged 18 to 75 years. <br>• Laboratory confirmed SARS-CoV2 infection. <br>• Advised to self-manage COVID-19 in the community by the regional public health team. <br>• In the Investigator’s opinion, is able and willing to comply with all trial requirements. <br>• Baseline Flu PRO score >1.3 <br>• Able to receive and commence randomised treatment via courier the day after conse…	affected
EUCTR2020-001310-38-DE	Clinical Study to assess positive value of blood plasma from donors having built immunity against the new corona virus (SARS-CoV-2) transfused to patients suffering from SARS-CoV-2 infection	Inclusion criteria: <br>Patients with SARS-CoV-2 infection and: <br>1. age = 18 years and = 75 years <br>2. SARS-CoV-2 infection confirmed by PCR (BAL, sputum, nasal and/or pharyngeal <br> swap) <br>3. severe disease defined by at least one of the following: <br> a. respiratory rate = 30 breaths / minute under ambient air <br> b. requirement of any type of ventilation support <br> c. needs ICU Tr…	affected		severe
EUCTR2020-001435-27-FR	Home treatment of elderly patients with symptomatic SARS-CoV-2 infection (COVID-19) : a multiarm, multi-stage (MAMS) randomized trial to assess the efficacy and safety of several experimental treatments to reduce the risk of hospitalization or death (COVERAGE trial)	Inclusion criteria: <br>- Positive CoV-2 SARS test on nasopharyngeal swab<br>- Onset of symptoms < 72 hours prior to nasopharyngeal swabbing<br>- Age = 65 years old<br>- Valid, ambulatory person, fully capable of understanding the challenges of the tria<br>- No hospitalization criteria according to current recommendations<br>- Signed informed consent<br><br>Are the trial subjects under 18? no<br>…	affected		elderly
EUCTR2020-001333-13-FR	Dexamethasone associated with hydroxychloroquine vs. hydroxychloroquine alone for the early treatment of severe ARDS caused by COVID-19 : a randomized controlled trial	Inclusion criteria: <br>1. Patient aged > 18<br>2. Patient affiliated to a health insurance plan<br>3. Patient who has given their free, informed and written consent or patient for whom an independent doctor has given their signed consent as part of an emergency procedure<br>4. Serum Potassium> 3,5 mmol / L<br>5. Patient diagnosed COVID positive by RT-PCR and / or scanner<br>Are the trial subject…	affected
ACTRN12620000454976	Can intravenous high dose zinc improve clinical outcomes in patients with COVID-19 infection?	Inclusion criteria: • Consenting adult patients adult male or female, age 18 years or older. Laboratory-confirmed SARS-CoV-2 infection as determined by polymerase chain reaction (PCR) or another commercial or public health assay <br>• Hospitalized with a SARS-CoV-2 infection of any duration <br>• Ability to provide informed consent signed by study patient or legally acceptable representative <br>…	affected
ISRCTN43900695	Testing an early online intervention for the treatment of disturbed sleep during the COVID-19 pandemic	Inclusion criteria: <br> All participants must:<br> 1. Be aged 18 years and above<br> 2. Have a sufficient level of English comprehension to understand and complete questionnaires<br><br> Poor sleepers:<br> 1. Must have difficulties in falling asleep, staying asleep, or awakening too early at least three nights per week, for a time period of between two weeks and three months<br> 2. Must have dis…	NA
EUCTR2020-001366-11-ES	An international randomised trial of additional treatments for COVID-19 in hospitalised patients who are all receiving the local standard of care	Inclusion criteria: <br>consenting adults (age =18) hospitalised with definite COVID-19, not already receiving any of the study drugs<br>Are the trial subjects under 18? no<br>Number of subjects for this age range: <br>F.1.2 Adults (18-64 years) yes<br>F.1.2.1 Number of subjects for this age range 500<br>F.1.3 Elderly (>=65 years) yes<br>F.1.3.1 Number of subjects for this age range 2000<br>	affected
EUCTR2020-001409-21-ES	DEFIBROTIDE AS PREVENTION AND TREATMENT OF RESPIRATORY DISTRESS AND CYTOKINE RELEASE SYNDROME OF COVID-19	Inclusion criteria: <br>? Patients of both sexes with an age greater than or equal to 18 years.<br>? Patients with a diagnosis of SARS-CoV-2 infection confirmed by RT-PCR.<br>? Patients with grade 4, 5 or 6 clinical status according to the WHO classification.<br>- Grade 4: Hospitalized patients requiring oxygen therapy.<br>- Grade 5: Hospitalized patients requiring high-flow oxygen therapy, non-i…	affected		severe
EUCTR2020-001421-31-ES	Clinical trial for evaluation of efficacy and safety of hydroxychloroquine chemoprophylaxis against SARS-CoV-2 (COVID-19) infection in healthcare professionals.	Inclusion criteria: <br>1. Absence of SARS-CoV-2 infection (COVID-19) due to the absence of a symptoms of acute respiratory infection or a diagnostic test with a negative result.<br><br>2. Men or women 18 years of age or older at the time of signing the informed consent.<br><br>3. For fertile women, negative pregnancy test and written commitment to use a reliable contraceptive method for the dura…	general/healthy		healthcare
EUCTR2020-001606-33-ES	Randomized clinical trial to evaluate the efficacy of hydroxychloroquine associated or not with azithromycin as a treatment for COVID-19 infection	Inclusion criteria: <br>- Patients of both sexes<br>- Patients = 18 years with COVID and comorbidities (COPD, asthma, heart disease, HT, diabetes, neoplasia, chronic liver disease or with immunosuppressive treatment), without pneumonia or over 60 with COVID<br>- SARS-CoV-2 infection confirmed by PCR test<br>- Radiographic evidence of not presenting pneumonia<br>- O2 saturation> 92%<br>- Respirato…	affected
EUCTR2020-001492-33-FR	Interest in the administration of Dornase alpha aerosol in Acute Respiratory Distress Syndrome secondary to respiratory infection by the coronavirus SRASCoV-2 / COVID-19	Inclusion criteria: <br>- Major patient (age = 18 years old);<br>- Hospitalized in intensive care;<br>- Severe pneumonia COVID-19 with Berlin criteria for ARDS (PaO2/FiO2<300 and PEP>5).<br>- Intubated for less than 8 days ;<br>- Expected duration of mechanical ventilation is >48 hours;<br>- Carrying an arterial catheter;<br>- Affiliated with or beneficiary of a health insurance social protection…	affected		severe
EUCTR2020-001194-69-ES	Pilot study to evaluate the efficacy and safety of mefloquine as prophylaxis in people exposed to the disease caused by the new SARS-CoV-2 coronavirus (COVID-19)	Inclusion criteria: <br>People in close contact with adults diagnosed with COVID-19 who sign the informed consent. Close contact is defined as those who live at home with an infected person, who have had intimate relationships or whose job is less than two meters from the infected person.<br>Are the trial subjects under 18? no<br>Number of subjects for this age range: <br>F.1.2 Adults (18-64 year…	at risk	NA
EUCTR2020-001565-37-ES	Prevention of novel Coronavirus infection with hydroxychloroquine	Inclusion criteria: <br>- Age = 18 years<br>- Negative PCR and negative serology at day 0<br>- Healthcare worker at Hospital Clinic of Barcelona<br>- Female participants: negative for pregnancy test<br>- Willing to participate in the study<br>- Able to sign the informed consent form<br>Are the trial subjects under 18? no<br>Number of subjects for this age range: <br>F.1.2 Adults (18-64 years) yes…	at risk		healthcare
NL8504	Pre-emptive tocilizumab in hypoxic COVID-19 patients, a prospective randomized trial	Inclusion criteria: ? Patients 18 years and older<br>? Patients with a diagnosis of COVID-19 based on a compatible clinical presentation AND a positive SARS-CoV-2 PCR on a respiratory sample such as a nasopharyngeal swab, sputum, or BAL fluid<br>? Clinical features compatible with hyperinflammation:<br>- Hypoxia, without other explanation for hypoxia than COVID-19 OR<br>- ferritin >2000 µg/L or d…	affected
EUCTR2020-001301-23-FR	Efficacy of Addition of Naproxen for COVID-19 Infection / Enacovid Study	Inclusion criteria: <br>• COVID-19 infected patient <br>• Age 18 years or older <br>• Presence of pneumonia <br>• PaO2/FiO2 < 300 mm Hg or SpO2 < 93% in air ambient or need to supplementary oxygen administration in order to maintain SpO2 range in [94-98%] or lung infiltrates > 50% <br>• Medical insurance<br>Are the trial subjects under 18? no<br>Number of subjects for this age range: <br>F.1.2 Ad…	affected
EUCTR2020-001335-28-NL	An open label phase II/III study of IFX-1 in patients with severe COVID-19 Pneumonia	Inclusion criteria: <br>1. At least 18 years of age or older <br>2. Clinically evident or otherwise confirmed severe pneumonia as evidenced by at least one of the following criteria: <br>• Chest X-ray or CT-scan or MRI with pulmonary infiltrates consistent with pneumonia <br>• Clinical history in past 14 days of newly developed severe shortness of breath (> 29 BR / minute) in the absence of oxyge…	affected		severe
EUCTR2020-001188-96-FR	Chemoprophylaxis of SARS-CoV-2 infection (COVID-19) in exposed healthcare workers: a randomized double-blind placebo-controlled clinical trial	Inclusion criteria: <br>- Adult Healthcare workers (HCWs) (physicians, nurses, assistant nurses, dentists, physiotherapists, and midwives)<br>- HCWs involved at the time of enrolment in the care of patients with confirmed or suspected SARS-CoV-2 infection in hospital settings in outpatient care settings or in geriatric long-term care facilities<br>- HCWs tested negative for HIV<br>- HCW affiliate…	general/healthy	at risk	healthcare
EUCTR2020-001373-70-FR	Study comparing the efficacy of a chloroquine analog (GNS561), anti PD-1 (nivolumab) and anti-interleukine-6 receptor (tocilizumab) versus standard of care in advanced or metastatic cancer patients with SARS-CoV-2 (COVID-19) infection	Inclusion criteria: <br>I1. Age 18 or older at the time of enrolment. <br>I2. Histologically or cytologically confirmed diagnosis of advanced or metastatic hematological or solid tumor (hematological or solid tumor, any type and any localization). <br>I3. Documented diagnosis of COVID-19 (diagnostic test performed in a certified laboratory) or symptoms of COVID-19 associated with radiological sig…	affected	suspected	cancer
EUCTR2020-001457-43-FR	Dexamethasone and oxygen support strategies in ICU patients with Covid-19 pneumonia	Inclusion criteria: <br>1.Age = 18 years <br>2.Admitted to ICU within 48 hours <br>3.Confirmed or highly suspected COVID-19 infection <br>4.Acute hypoxemic respiratory failure (PaO2 <70 mmHg or SpO2<90% on room air or tachypnea>30/min or labored breathing or respiratory distress; need for oxygen flow >=6L/min) <br>5. Any treatment intended to treat the SARS-CoV-2 infection (either as a compassion…	affected	suspected	severe
EUCTR2020-001445-39-ES	CLINICAL TRIAL TO EVALUATE METHYLPREDNISOLONE PULSES AND TACROLIMUS IN HOSPITALIZED PATIENTS WITH SEVERE PNEUMONIA SECONDARY TO COVID-19 (TACROVID)	Inclusion criteria: <br>Inclusion criteria: <br><br>Patients admitted to the HUB with COVID-19 infection confirmed by fluorescent RT-PCR who meet all of the following criteria: <br>1 New-onset radiological infiltrates (either by plain chest radiography, computed tomography or chest ultrasound) attributed to COVID-19, <br>2. Respiratory failure (PaO2/FiO2 < 300 or satO2/FiO2 < 220) attributed to 1…	affected
EUCTR2020-001442-19-ES	Clinical trial of combined use of hydroxychloroquine, azithromycin, and tocilizumab for the treatment of COVID-19	Inclusion criteria: <br>1. Subject (or authorized legal representative) who can provide written informed consent before beginning any study procedure.<br>2. Understand and agree to abide by the study procedures.<br>3. Adult =18 years of age at the time of inclusion in the study.<br>4. Confirmation of SARS-CoV-2 infection by a microbiological test performed before randomization, no longer than 72 …	affected		mild/moderate
EUCTR2020-001385-11-ES	EPICOS - Experimental clinical trial for PreventIon or COronavirus in health Care professionalS	Inclusion criteria: <br>• Participants that after receiving appropriate information on the study design, objectives, possible risks and acknowledging that they have the right to withdraw from the study consent at any time sing the informed consent for participation in the study. <br>• Male or female aged 18-65 years. <br>• Health care workers in public or private hospitals in Spain in an areas of…	general/healthy		healthcare
EUCTR2020-001307-16-ES	Efficacy and Safety of corticoids in patients with adult respiratory distress syndrome (ARDS) secondary to coronavirus infection.	Inclusion criteria: <br>1. Diagnosis of SARS-CoV-2 by testing the polymerase chain reaction performed on a respiratory sample;<br>2. Pneumonia confirmed by radiological imaging test;<br>3. ARDS Criteria:<br> (i) bilateral infiltrates;<br> (ii) PO2/FiO2 <300 mmHg; And<br> (iii) reasonable clinical exclusion of heart cause (requires all).<br>4. Verbal consent of the patient.<br>Are the trial subjec…	affected
NCT04346446	Efficacy of Convalescent Plasma Therapy in Severely Sick COVID-19 Patients		affected		severe
NCT04350320	Randomized Open-blind Controlled Trial to Study the Benefit of Colchicine in Patients With COVID-19		affected
NCT04350450	Hydroxychloroquine Treatment of Healthcare Workers With COVID19 Illness at Montefiore		suspected		at risk
NCT04350476	COVID-19 Remote Monitoring		affected
NCT04350580	Polyvalent Immunoglobulin in COVID-19 Related ARds		affected		severe
NCT04350593	Dapagliflozin in Respiratory Failure in Patients With COVID-19		affected		mild/moderate
NCT04350671	Interferon Beta 1a in Hospitalized COVID-19 Patients		affected
NCT04350684	Umifenovir in Hospitalized COVID-19 Patients		affected
NCT04350736	First in Human SAD and MAD Study of Inhaled TD-0903, a Potential Treatment for ALI Associated With COVID-19		general/healthy
NCT04350931	Application of BCG Vaccine for Immune-prophylaxis Among Egyptian Healthcare Workers During the Pandemic of COVID-19		at risk		healthcare
NCT04351152	Phase 3 Study to Evaluate Efficacy and Safety of Lenzilumab in Hospitalized Patients With COVID-19 Pneumonia		affected
NCT04351191	PRophylaxis of Exposed COVID-19 Individuals With Mild Symptoms Using choloroquinE Compounds		affected
NCT04351243	A Study to Assess the Efficacy and Safety of of Gimsilumab in Subjects With Lung Injury or Acute Respiratory Distress Syndrome Secondary to COVID-19.		affected
NCT04351490	Impact of Zinc and Vitamin D3 Supplementation on the Survival of Aged Patients Infected With COVID-19		affected
NCT04351516	Test and Treat COVID 65plus+		affected		mild/moderate
NCT04351581	Effects of Discontinuing Renin-angiotensin System Inhibitors in Patients With COVID-19		affected
NCT04351620	High-dose Hydroxychloroquine for the Treatment of Ambulatory Patients With Mild COVID-19		affected		mild/moderate
NCT04351724	Austrian CoronaVirus Adaptive Clinical Trial (COVID-19)		suspected	general/healthy
NCT04351763	Amiodarone or Verapamil in COVID-19 Hospitalized Patients With Symptoms		affected
NCT04351789	Impact of a Minimal Psychoeducational Intervention on Anxiety Among Hospitalized COVID-19 Patients in Denmark		affected
NCT04351919	Assessment of Efficacy and Safety of HCQ and Antibiotics Administrated to Patients COVID19(+)		affected
NCT04352348	Cohort of Patients Infected With SARS-CoV2 (COVID-19) or Suspected of Being		suspected
NCT04352400	Efficacy of Nafamostat in Covid-19 Patients (RACONA Study)		affected		severe
NCT04352465	Efficacy and Safety of MTX-loaded Nanoparticles to Treat Severe COVID-19 Patients		suspected		severe
NCT04352608	Safety and Immunogenicity Study of Inactivated Vaccine for Prophylaxis of SARS CoV-2 Infection (COVID-19)		general/healthy
NCT04352751	Experimental Use of Convalescent Plasma for Passive Immunization in Current COVID-19 Pandemic in Pakistan in 2020		affected	cured	blood donors
NCT04352803	Adipose Mesenchymal Cells for Abatement of SARS-CoV-2 Respiratory Compromise in COVID-19 Disease		affected
NCT04352933	PROLIFIC ChemoprophylaxisTrial (COVID-19)		at risk		healthcare
NCT04352946	HEalth Care Worker pROphylaxis Against COVID-19: The HERO Trial		at risk		healthcare
NCT04352959	COVID-19: Nasal and Salivary Detection of the SARS-CoV-2 Virus After Antiviral Mouthrinses		affected
NCT04352985	Evaluating the Use of Polymyxin B Cartridge Hemoperfusion for Patients With Septic Shock and COVID 19		affected		at risk
NCT04353037	PATCH 2&3:Prevention & Treatment of COVID-19 (Severe Acute Respiratory Syndrome Coronavirus 2) With Hydroxychloroquine		suspected	at risk	healthcare
NCT04353128	Efficacy of Melatonin in the Prophylaxis of Coronavirus Disease 2019 (COVID-19) Among Healthcare Workers.		at risk		healthcare
NCT04353180	Assessment the Activity Value of 13- Cis-Retinoic Acid(Isotretinoin) in the Treatment of COVID-19		affected		severe
NCT04353206	Convalescent Plasma in ICU Patients With COVID-19-induced Respiratory Failure		affected		severe
NCT04353271	Trial of Hydroxychloroquine In Covid-19 Kinetics		suspected
NCT04353284	Camostat Mesylate in COVID-19 Outpatients		affected
NCT04353336	Efficacay of Chloroquine in COVID-19 Treatment		affected
NCT04353518	Clinical Trial to Evaluate Mycobacterium w in Preventing COVID-19 in Subjects at Risk of Getting Infected With COVID-19		at risk
NCT04353596	Stopping ACE-inhibitors in COVID-19		suspected		at risk
NCT04353674	Modulation of Hyperinflammation in COVID-19		affected		severe
NCT04354259	Interferon Lambda for Immediate Antiviral Therapy at Diagnosis		affected
NCT04354389	DAS181 for STOP COVID-19		affected
NCT04354428	Treatment for SARS-CoV-2 in High-Risk Adult Outpatients		affected		at risk
NCT04354441	Effect of Hydroxychloroquine in COVID-19 Positive Pregnant Women		affected		at risk
NCT04354597	Hydroxychloroquine and Azithromycin as Prophylaxis for Healthcare Workers Dealing With COVID19 Patients		at risk		healthcare
NCT04354610	Cardiovascular and Renal Biomarkers to Predict Acute Heart or Kidney Injury in Severe Covid-19 Infection		affected		severe
NCT04354714	Ruxolitinib to Combat COVID-19		affected		severe
NCT04354805	Administration of Chloropromazine as a Treatment for COVID-19		affected
NCT04354831	A Study Evaluating the Efficacy and Safety of High-Titer Anti-SARS-CoV-2 Plasma in Hospitalized Patients With COVID-19 Infection		affected		severe
NCT04354870	COVID-19 PrEP HCW HCQ Study		at risk		healthcare
NCT04355026	Use of Bromhexine and Hydroxychloroquine for Treatment of COVID-19 Pneumonia		affected
NCT04355052	Open Label Study to Compare Efficacy, Safety and Tolerability of Hydroxychloroquine Combined With Azithromycin Compared to Hydroxychloroquine Combined With Camostat Mesylate and to no Treatment in SARS CoV 2 Virus		affected		mild/moderate
NCT04355143	Colchicine to Reduce Myocardial Injury in COVID-19 (COLHEART-19)		at risk		cardio
NCT04355234	Prevalence and Impact of COVID-19 Infection in Pregnant Women, Fetuses and Newborns		at risk
NCT04355247	Prophylactic Corticosteroid to Prevent COVID-19 Cytokine Storm		affected
NCT04355351	Study of Immune Response During SARS-CoV-2 Infection - (COVID-19)		at risk		healthcare
NCT04355364	Efficacy and Safety of Aerosolized Intra-tracheal Dornase Alpha Administration in Patients With COVID19-induced ARDS (COVIDORNASE)		affected		severe
NCT04355429	Efficacy of Captopril in Covid-19 Patients With Severe Acute Respiratory Syndrome (SARS) CoV-2 Pneumonia (CAPTOCOVID)		affected
NCT04355494	SOLIRIS® (Eculizumab) Treatment of Participants With COVID-19		affected		severe
NCT04355533	Immunity Against SARS-CoV2 in Children and Their Parents / COVID-19		suspected
NCT04355637	Inhaled Corticosteroid Treatment of COVID19 Patients With Pneumonia		affected
NCT04355676	Evaluation of Activity and Safety of Two Regimens of Low Dose Oral Selinexor in Participants With Moderate or Severe COVID-19		affected
NCT04355728	Use of UC-MSCs for COVID-19 Patients		affected		severe
NCT04355767	Convalescent Plasma vs. Placebo in Emergency Room Patients With COVID-19		affected
NCT04355793	Expanded Access Program of Ruxolitinib for the Emergency Treatment of Cytokine Storm From COVID-19 Infection		affected		severe
NCT04355897	CoVID-19 Plasma in Treatment of COVID-19 Patients		affected
NCT04355936	Telmisartan for Treatment of COVID-19 Patients		affected
NCT04355962	Sevoflurane in COVID-19 ARDS (SevCov)		affected		severe
NCT04356482	CONVALESCENT PLASMA FOR ILL PATIENTS BY COVID-19		affected		severe
NCT04356495	Treatments to Decrease the Risk of Hospitalization or Death in Elderly Outpatients With Symptomatic SARS-CoV-2 Infection (COVID-19)		affected
NCT04356508	COVID-19: A Pilot Study of Adaptive Immunity and Anti-PD1		affected		mild/moderate
NCT04356534	Convalescent Plasma Trial in COVID -19 Patients		affected		severe
NCT04356677	Study to Evaluate the Safety and Efficacy of VIRAZOLE® in Hospitalized Adult Participants With Respiratory Distress Due to COVID-19		affected		severe
NCT04356690	Etoposide in Patients With COVID-19 Infection		affected
NCT04356937	Efficacy of Tocilizumab on Patients With COVID-19		affected		severe
NCT04357028	Measles Vaccine in HCW		general/healthy
NCT04357106	COPLA Study: Treatment of Severe Forms of COronavirus Infection With Convalescent PLAsma		affected		severe
NCT04357327	Rapid Salivary Test to Detect SARS-CoV-2 (COVID-19)		affected		severe
NCT04357340	The Effects of Pulmonary Physiotherapy Treatments on Patients With COVID-19		affected
NCT04357366	suPAR-guided Anakinra Treatment for Validation of the Risk and Management of Respiratory Failure by COVID-19 (SAVE)		affected
NCT04357444	Low Dose of IL-2 In Acute Respiratory DistrEss Syndrome Related to COVID-19		affected
NCT04357457	Efficacy of Intravenous Almitrine in Reducing the Need for Mechanical Ventilation in Patients With Hypoxemic Acute Respiratory Failure Due to Covid-19-related Pneumonia		affected		severe
NCT04357613	IMATINIB IN COVID-19 DISEASE IN AGED PATIENTS.		affected		elderly
NCT04357730	STudy of Alteplase for Respiratory Failure in SARS-Cov2 (COVID-19)		suspected		severe
NCT04357782	Administration of Intravenous Vitamin C in Novel Coronavirus Infection (COVID-19) and Decreased Oxygenation		affected		mild/moderate
NCT04357808	Efficacy of Subcutaneous Sarilumab in Hospitalised Patients With Moderate-severe COVID-19 Infection (SARCOVID)		affected
NCT04357808	Clinical Trial of Sarilumab in Adults With COVID-19		affected
NCT04357990	Kerecis Oral and Nasal Spray for Treating the Symptoms of COVID-19		affected
NCT04358003	Plasma Adsorption in Patients With Confirmed COVID-19		affected
NCT04358068	Evaluating the Efficacy of Hydroxychloroquine and Azithromycin to Prevent Hospitalization or Death in Persons With COVID-19		affected		severe
NCT04358081	Hydroxychloroquine Monotherapy and in Combination With Azithromycin in Patients With Moderate and Severe COVID-19 Disease		affected
NCT04358211	Expanded Access to Convalescent Plasma to Treat and Prevent Pulmonary Complications Associated With COVID-19		affected		severe
NCT04358406	Rhu-pGSN for Severe Covid-19 Pneumonia		affected
NCT04358549	Study of the Use of Favipiravir in Hospitalized Subjects With COVID-19		affected
NCT04358588	Pulsed Inhaled Nitric Oxide for the Treatment of Patients With Mild or Moderate COVID-19		suspected
NCT04358614	Baricitinib Therapy in COVID-19		affected		severe
NCT04358783	Convalescent Plasma Compared to the Best Available Therapy for the Treatment of SARS-CoV-2 Pneumonia		affected
NCT04358809	Clinical Trial of Mycobacterium w in COVID-19 Positive Patients, Hospitalized But Not Critically Ill		affected
NCT04358835	Keto-diet for Intubated Critical Care COVID-19		affected		severe
NCT04358926	Hyperbaric Oxygen Therapy Effect in COVID-19 RCT (HBOTCOVID19)		affected		severe
NCT04358939	Prone Position in Patients on High-flow Nasal Oxygen Therapy for COVID-19 (HIGH-PRONE-COVID-19)		suspected
NCT04359095	Effectiveness and Safety of Medical Treatment for SARS-CoV-2 (COVID-19) in Colombia		affected
NCT04359121	COVID-19 and the Developement of Phobic Fears of Disease		general/healthy
NCT04359251	Different PEEP Settings of COVID-19 Induced ARDS		affected		severe
NCT04359264	Direct Income SupporT and Advice Negating Spread of Epidemic COVID-19: a Randomized Controlled Trial		general/healthy
NCT04359277	A Randomized Trial of Anticoagulation Strategies in COVID-19		affected
NCT04359303	Indirect Endovenous Systemic Ozone for New Coronavirus Disease (COVID19) in Non-intubated Patients		affected		mild/moderate
NCT04359316	Azithromycin in Hospitalized COVID-19 Patients		affected
NCT04359511	Efficacy and Safety of Corticosteroids in Oxygen-dependent Patients With COVID-19 Pneumonia		affected		severe
NCT04359537	Efficacy of Various Doses of Hydroxychloroquine in Pre-Exposure Prophylaxis for COVID 19		at risk		healthcare
NCT04359615	Favipiravir in Hospitalized COVID-19 Patients		affected
NCT04359654	Nebulised Dornase Alfa for Treatment of COVID-19		affected
NCT04359680	Trial to Evaluate the Efficacy and Safety of Nitazoxanide (NTZ) for Pre- or Post Exposure Prophylaxis of COVID-19 and Other Viral Respiratory Illnesses (VRI) in Healthcare Workers		at risk		healthcare
NCT04359797	COVID-19 Patient Positioning Pragmatic Trial
NCT04359810	Plasma Therapy of COVID-19 in Critically Ill Patients		affected		severe
NCT04359862	Sedation With Sevoflurane Versus Propofol in Patients With Acute Respiratory Distress Syndrome Caused by COVID19 Infection		affected
NCT04359953	Efficacy of Hydroxychloroquine, Telmisartan and Azithromycin on the Survival of Hospitalized Elderly Patients With COVID-19		affected
NCT04360096	Inhaled Aviptadil for the Treatment of Non-Acute Lung Injury in COVID-19		affected
NCT04360122	Levamisole and Isoprinosine in Immune-prophylaxis of Egyptian Healthcare Workers Facing COVID-19		at risk		healthcare
NCT04360356	Ivermectin and Nitazoxanide Combination Therapy for COVID-19		affected
NCT04360486	Treatment Of CORONAVIRUS DISEASE 2019 (COVID-19) With Anti-Sars-CoV-2 Convalescent Plasma (ASCoV2CP)		affected		severe
NCT04360551	Pilot Clinical Trial of the Safety and Efficacy of Telmisartan for the Mitigation of Pulmonary and Cardiac Complications in COVID-19 Patients		affected
NCT04360759	Chloroquine Outpatient Treatment Evaluation for HIV-Covid-19		suspected		mild/moderate
NCT04360811	Assessment of Obstetric, Fetal and Neonatal Risks and Vertical SARS-CoV-2 Transmission During COVID-19 Pandemic		at risk
NCT04360824	Covid-19 Associated Coagulopathy		affected
NCT04360837	PEEP Incremental and Decremental Alveolar Recruitment of Critically Ill Corona Virus Disease-19 (COVID-19) Patients		affected		severe
NCT04360876	Targeted Steroids for ARDS Due to COVID-19 Pneumonia: A Pilot Randomized Clinical Trial		affected
NCT04360980	The Effects of Standard Protocol With or Without Colchicine in Covid-19 Infection		affected
NCT04361032	Assessment of Efficacy and Safety of Tocilizumab Compared to DefeROxamine, Associated With Standards Treatments in COVID-19 (+) Patients Hospitalized In Intensive Care in Tunisia		affected		severe
NCT04361214	Leflunomide in Mild COVID-19 Patients		affected		mild/moderate
NCT04361253	Evaluation of SARS-CoV-2 (COVID-19) Antibody-containing Plasma thErapy		affected
NCT04361318	Hydroxychloroquine and Nitazoxanide Combination Therapy for COVID-19		affected
NCT04361344	Neurodegeneration Markers and Neurological Course in Severe Covid-19 Infection		affected		severe
NCT04361396	Assessment of the Presence of the SARS-COV-2 Virus in the Peritoneum of COVID-19 Patients		suspected
NCT04361422	Isotretinoin in Treatment of COVID-19		affected
NCT04361435	Lung Recruitment Device for COVID-19		suspected		severe
NCT04361448	Performance of 3 Sampling Methods for the Detection of SARS-CoV-2 (COVID-19) With Real-time Reverse Transcriptase PCR		at risk		healthcare
NCT04361461	Use of Hydroxychloroquine Alone or Associated for Inpatients With SARS-CoV2 Virus (COVID-19)		suspected		mild/moderate
NCT04361474	Trial Evaluating the Efficacy of Local Budesonide Therapy in the Management of Hyposmia in COVID-19 Patients Without Signs of Severity		suspected
NCT04361526	Pilot Study on Cytokine Filtration in COVID-19 ARDS		affected
NCT04361552	Tocilizumab for the Treatment of Cytokine Release Syndrome in Patients With COVID-19 (SARS-CoV-2 Infection)		affected		at risk
NCT04361643	LENALIDOMIDE COVID-19 TRIAL		affected
NCT04361838	The COVID-19 ICU PRAYER Study		affected		severe
NCT04361916	Home Care for Patients With COVID-19: Active Monitoring in Two Italian Health Units (Casale Monferrato and Torino)		suspected
NCT04361942	Treatment of Severe COVID-19 Pneumonia With Allogeneic Mesenchymal Stromal Cells (COVID_MSV)		affected		severe
NCT04362085	Coagulopathy of COVID-19: A Pragmatic Randomized Controlled Trial of Therapeutic Anticoagulation Versus Standard Care		affected
NCT04362111	Early Identification and Treatment of Cytokine Storm Syndrome in Covid-19		affected
NCT04362124	Performance Evaluation of BCG vs COVID-19		at risk		healthcare
NCT04362137	Phase 3 Randomized, Double-blind, Placebo-controlled Multi-center Study to Assess the Efficacy and Safety of Ruxolitinib in Patients With COVID-19 Associated Cytokine Storm (RUXCOVID)		affected		severe
NCT04362176	Passive Immunity Trial of Nashville II		affected
NCT04362189	Efficacy and Safety Study of Allogeneic HB-adMSCs for the Treatment of COVID-19		suspected
NCT04362332	Chloroquine, Hydroxychloroquine or Only Supportive Care in Patients AdmItted With Moderate to Severe COVID-19		affected
NCT04362813	Study of Efficacy and Safety of Canakinumab Treatment for CRS in Participants With COVID-19-induced Pneumonia		affected		severe
NCT04363034	Arkansas Expanded Access COVID-19 Convalescent Plasma Treatment Program		affected
NCT04363060	Azithromycin+Amoxicillin/Clavulanate vs Amoxicillin/Clavulanate in COVID19 Patients With Pneumonia in Non-intensive Unit		affected
NCT04363203	VA Remote and Equitable Access to COVID-19 Healthcare Delivery (VA-REACH TRIAL)		affected		mild/moderate
NCT04363216	Pharmacologic Ascorbic Acid as an Activator of Lymphocyte Signaling for COVID-19 Treatment		affected
NCT04363346	Study of FT516 for the Treatment of COVID-19 in Hospitalized Patients With Hypoxia		affected
NCT04363372	A Study for Efficacy and Safety of Live Biotherapeutic MRx4DP0004 to Treat COVID-19		suspected
NCT04363385	Collection of Biological Samples With Clinical Characterization of Covid-19 Patients		affected
NCT04363437	the COMBAT-COVID-19 Pilot Study		affected
NCT04363450	Hydroxychloroquine as Prophylaxis for COVID-19 in Healthcare Workers (HCQPreP)		at risk		healthcare
NCT04363463	Impact of Prone Position in Patients Under Spontaneous Breathing on Intubation or Non-invasive Ventilation or Death Incidence During COVID-19 Acute Respiratory Distress		affected
NCT04363528	Incidence of Deep Vein Thrombosis at Doppler Echo in Covid-19 Patients With SARS-Cov-2 Pneumopathy Hospitalized in ICU		affected		severe
NCT04363541	Local Thermotherapy for Patients With Moderate Symptoms of COVID-19		affected		mild/moderate
NCT04363593	Serology COVID-19 From the Cornwall Hospital Union		affected	at risk	healthcare
NCT04363736	A Study to Investigate Intravenous Tocilizumab in Participants With Moderate to Severe COVID-19 Pneumonia		affected
NCT04363749	COVID-19 Infection: Exploration of Respiratory Control Center Abnormalities		affected	general/healthy
NCT04363814	Clinical Impact of BACTEK-R in Subject With Mild Pneumonia Due to COVID-19 Infection		affected
NCT04363827	Protect: A Randomized Study With Hydroxychloroquine Versus Observational Support for Prevention and Early Phase Treatment of Coronavirus Disease (COVID-19)		suspected	at risk	healthcare
NCT04363853	Tocilizumab Treatment in Patients With COVID-19		affected		severe
NCT04363866	A Pilot Study to Assess Hydroxychloroquine in Patients With SARS-CoV-2 (COVID-19)		suspected
NCT04364009	Anakinra for COVID-19 Respiratory Symptoms		suspected		severe
NCT04364022	Efficacy of Pragmatic Same-day COVID-19 Ring Prophylaxis for Adult Individuals Exposed to SARS-CoV-2 in Switzerland		at risk
NCT04344210	Impact of Tele-interventions During the COVID-19 Pandemic in Patients With Diabetes Mellitus	<br> Inclusion Criteria: <br> <br> - Type 1 diabetes mellitus or type 2 diabetes mellitus; <br> <br> - Age greater than or equal to 18 years; <br> <br> - HbA1c assessed in January, February or March 2020; <br> <br> - Availability to receive weekly phone calls <br> <br> Exclusion Criteria: <br> <br> - Any severe cognitive limitation that prevents the necessary interaction to carry out <br> this st…	at risk
NCT04344561	Incline Positioning in COVID-19 Patients for Improvement in Oxygen Saturation	<br> Inclusion Criteria: <br> <br> - COVID-19 positive <br> <br> - Pneumonia defined as hospitalization for acute (< 7 days) onset of symptoms (cough, <br> sputum production, or dyspnea). <br> <br> - Hypoxemia defined as = 2 L/min oxygen <br> <br> Exclusion Criteria: <br> <br> - Intubation <br> <br> - Inability to lie supine <br>	affected
NCT04344548	Phase I / II Clinical Study of Immunotherapy Based on Adoptive Cell Transfer as a Therapeutic Alternative for Patients With COVID-19 in Colombia	<br> Inclusion Criteria: <br> <br> - Age = 18 years at the time of the evaluation <br> <br> - Able and willing to understand the study, follow all study procedures, and provide <br> written informed consent. <br> <br> - Initial diagnosis of COVID-19 disease as defined by a molecular diagnostic test <br> approved by the National Institute of Health positive for SARS-CoV-2 <br> <br> - Clinical pres…	affected
NCT04345887	Spironolactone in Covid-19 Induced ARDS	<br> Inclusion Criteria: <br> <br> - Hemodynamically stable <br> <br> - Hypoxemia, i.e. p/f <150 <br> <br> - Admitted to ICU within 48 hours <br> <br> - Not moribund has a life expectancy greater than 24 hours <br> <br> Exclusion Criteria: <br> <br> - Age criteria <br> <br> - Pregnancy <br> <br> - Unwillingness to participate <br>	affected		severe
NCT04345419	A Real-life Experience on Treatment of Patients With COVID 19	<br> Inclusion Criteria: <br> <br> - COVID 19 patients <br> <br> Exclusion Criteria: <br> <br> - allergy or contraindication to the drug <br>	affected
NCT04345406	Angiotensin Converting Enzyme Inhibitors in Treatment of Covid 19	<br> Inclusion Criteria: <br> <br> - Patients infected with covid 19 <br> <br> Exclusion Criteria: <br> <br> - allergy or contraindications to the drug <br>	affected
NCT04345549	Ayurveda Self-Management for Flu Like Symptoms During the Covid-19 Outbreak	<br> Inclusion Criteria: <br> <br> - Flu like symptoms present at least one respiratory symptom (e.g. cough, nasal <br> obstruction, sore throat) and at least one constitutional symptom other than fever <br> (e.g. fatigue, headache, myalgias) of less than 48-hour duration <br> <br> - Willing to consent and follow up <br> <br> Exclusion Criteria: <br> <br> - Pregnant/lactating <br> <br> - Particip…	suspected
NCT04345614	A Study of CM4620-Injectable Emulsion (IE) in Patients With Severe COVID-19 Pneumonia	<br> Inclusion Criteria: <br> <br> 1. The diagnosis of COVID-19 established standard reverse transcription polymerase chain <br> reaction (RT-PCR) assay; <br> <br> 2. At least 1 of the following symptoms: Fever, cough, sore throat, malaise, headache, <br> muscle pain, dyspnea at rest or with exertion, confusion, or respiratory distress; <br> <br> 3. At least 1 of the following clinical signs; Res…	affected		severe
NCT04346420	Impact of the Double-Trunk Mask on Oxygenation Titration in COVID-19	<br> Inclusion Criteria: <br> <br> - COVID-19 <br> <br> - SpO2 between 92 and 96% with low-flow oxygen therapy (< 15 L/min). <br> <br> Exclusion Criteria: <br> <br> - Chronic obstructive pulmonary disease or other chronic respiratory disease <br> <br> - Confusion <br> <br> - Hypoxemia corrected (SpO2 = 96%) with O2 flow = 3 L/min <br> <br> - Contra-indications to arterial blood gas sampling (peri…	affected		severe
NCT04346628	Oral Favipiravir Compared to Standard Supportive Care in Subjects With Mild COVID-19	<br> Inclusion Criteria: <br> <br> - Patients with laboratory confirmation of infection with SARS-CoV-2 and who are PCR <br> positive (within five days or fewer prior to enrollment) <br> <br> - Asymptomatic or mild respiratory disease, defined as a respiratory rate no more than <br> 20 breaths per minute and a normal oxygen saturation <br> <br> - No more than four of the following of mild severit…	affected		mild/moderate
NCT04346927	Telerehabilitation for Patients Diagnosed With Coronavirus	<br> Inclusion Criteria: <br> <br> - Having been diagnosed with COVID-19, <br> <br> - Having been diagnosed in the last 1 week, <br> <br> - Being between the ages of 18-70, <br> <br> - Patients who continue to be followed at home <br> <br> Exclusion Criteria: <br> <br> - Hospitalization patients <br> <br> - Having a serious cognitive impairment <br> <br> - Having serious hearing and vision proble…	affected
NCT04346082	Feasibility of Online Based Mindfulness Interventions During COVID-19 Outbreak	<br> Inclusion Criteria: <br> <br> - at least 18 years of old, <br> <br> - able to speak and communicate in Cantonese <br> <br> - can read Chinese or English (because they will be asked to fill in an online <br> questionnaire). <br> <br> Exclusion Criteria: <br> <br> - actively suicidal, <br> <br> - currently abusing restricted psychoactive substances <br> <br> - diagnosed to have an active psych…	general/healthy
NCT04351906	Low-flow Extracorporeal Carbon Dioxide Removal in COVID-19-associated Acute Respiratory Distress Syndrome	<br> Inclusion Criteria: <br> <br> - mild-to-moderate ARDS according to the Berlin definition <br> <br> - lung-protective ventilation with positive end-expiratory pressure (PEEP) > 5 cm H2O on <br> mechanical ventilation expected to last > 24 h <br> <br> - hypercapnia <80 mmHg <br> <br> - bilateral opacities on chest imaging <br> <br> Exclusion Criteria: <br> <br> - age < 18 years <br> <br> - pre…	affected		mild/moderate
NCT04348461	BAttLe Against COVID-19 Using MesenchYmal Stromal Cells	<br> Inclusion Criteria: <br> <br> - Patients of both sexes. <br> <br> - Over 18 years. <br> <br> - Confirmation of SARS-COV-2 infection by RT-PCR in respiratory sample. <br> <br> - Respiratory failure requiring intubation and connection to mechanical ventilation, <br> secondary to SARS-CoV-2 infection. <br> <br> - Criteria for acute respiratory distress: acute bilateral alveolar-interstitial <br…	affected		severe
ACTRN12620000480987	Stress-reduction Using Probiotics to Promote Ongoing Resilience Throughout COVID-19 for Healthcare Workers (SUPPORT COVID-19 Healthcare Workers)	Inclusion criteria: Eligible participants are nurses working in a clinical area.	at risk		healthcare
ACTRN12620000482965	Impact of high intensity interval training and aerobic training on stress, depression symptoms, anxiety and resilience in self-isolated people during the COVID-19 health emergency in Spain	Inclusion criteria: a) Be self-isolated as a consequence of the legal restrictions caused by the COVID-19 health emergency.	general/healthy
NCT04349371	Saved From COVID-19	<br> Inclusion Criteria: <br> <br> 1. Age =18 years, <br> <br> 2. Employment by New York Presbyterian Hospital <br> <br> 3. Clear assignment to areas of the hospital that involve patient contact and possible <br> exposures for at least 2 days a week >/= 8 hours a day <br> <br> Exclusion Criteria: <br> <br> 1. Individuals who are taking CQ for other indications <br> <br> 2. New use of NSAIDs <br> …	at risk		healthcare
NCT04350281	Double Therapy With IFN-beta 1b and Hydroxychloroquine	<br> Inclusion Criteria: <br> <br> 1. Recruited subjects include all adult patients =18 years hospitalized for virologic <br> confirmed SARS-CoV-2 infection. <br> <br> 2. All subjects give written informed consent. For patients who are critically ill, <br> requiring ICU, ventilation or confused, informed consent will be obtained from spouse, <br> next-of-kin or legal guardians. <br> <br> 3. Subje…	affected
NCT04351295	Efficacy of Faviprevir in COVID-19 Treatment	<br> Inclusion Criteria: <br> <br> - Patients with covid 19 <br> <br> Exclusion Criteria: <br> <br> - Allergy or contraindications to faviprevir <br>	affected
ACTRN12620000473965	Reducing acute severe respiratory events in health care workers during the Covid-19 pandemic with OM85	Inclusion criteria: health care workers in the front line of assessing and caring for patients with suspected or proved Covid-19 infection	at risk		healthcare
ACTRN12620000492954	A Facebook delivered physical activity focused group lifestyle intervention for older adults during the COVID-19 pandemic	Inclusion criteria: 1) Adults aged 60 years and over <br>2) Living alone <br>3) Cleared to participant in an exercise program (absence of any American College of Sports Medicine absolute contraindications to exercise) <br>4) Currently engaging in <150 mins of moderate to vigorous physical activity <br>5 Able to walk around inside the house without the use of a walking aid <br>5) English speaking …	at risk		elderly
ACTRN12620000478910	Cord Blood Therapy to prevent progression of COVID-19 related pneumonia	Inclusion criteria: Hospitalised patients with confirmed SARS-CoV2 infection (based on appropriate nucleic acid or other testing), and <br>1) Expected to remain an in-patient for at least 48 hours with <br>2) Features consistent with viral pneumonia on Chest CT or X-Ray (in the opinion of the investigator) and <br>3) Are unable to maintain a peripheral oxygen saturation of 95% or greater in room …	affected
ISRCTN14326006	Does taking hydroxychloroquine before and during exposure to patients protect frontline healthcare workers from coronavirus?	Inclusion criteria: <br> 1. Health care worker (HCW) in the emergency department who is anticipated to work at least 10 shifts over the duration of the study period (minimum 6 hours per shift) and anticipated to remain in the emergency department for the duration of the study (i.e., not transferring to another unit). For the purposes of the study, “health care workers” are physicians (including r…	at risk		healthcare
NCT04351347	The Efficacy of Ivermectin and Nitazoxanide in COVID-19 Treatment	<br> Inclusion Criteria: <br> <br> - Patients with covid 19 <br> <br> Exclusion Criteria: <br> <br> - Allergy or side effects to treatment <br>	affected
NCT04351542	Ayurveda for Flu Like Illness During Covid-19 Outbreak	<br> Inclusion Criteria: <br> <br> - Patients with fu like symptoms within 48 hours of onset during March2020 <br> <br> - Mild to moderate symptoms who were advised to self isolate at home for 7-14 days <br> <br> - Flu like symptoms present at least one respiratory symptom (e.g. cough, nasal <br> obstruction, sore throat) and at least one constitutional symptom other than fever <br> (e.g. fatigue…	suspected
ChiCTR2000032098	Danggui Shaoyao Powder in the synergistic treatment of novel coronavirus pneumonia (COVID-19)	Inclusion criteria: 1. novel coronavirus pneumonia diagnostic criteria; <br>2. age unlimited, male and female unlimited.	affected
ACTRN12620000477921	The design of an updated iron lung ventilator which can be easily built and used by people with minimal training in situations such as COVID-19 where skilled doctors or normal ventilators are unavailable.	Inclusion criteria: 1 healthy volunteer, of average age and size.	general/healthy
ACTRN12620000472976	Adapting the Decathlon Group Easybreathe® snorkelling face mask for the safer administration of oxygen and/or continuous positive airway pressure and in the intra/interhospital transportation of patients with proven or suspected COVID 19 infection.	Inclusion criteria: Consecutive patients admitted to Monash Health with suspected or confirmed COVID-19	suspected
ChiCTR2000031955	Study for prevention of novel coronavirus pneumonia (COVID-19) in high risk population by Chinese medicine	Inclusion criteria: (1) novel coronavirus pneumonia has not been stopped since the outbreak of COVID-19; <br>(2) the co worked personnel were diagnosed as COVID-19 or asymptomatic infection or SARS-CoV-2 IgM positive within 14 days; <br>(3) the detection of nucleic acid, IgM and IgG of SARS-CoV-2 was negative within 1 weeks; <br>(4) between 18-70 years old; <br>(5) voluntarily accepted clinical o…	affected
ChiCTR2000031944	Efficacy of Chinese Herbal Tea in the Prevention of Novel Coronavirus Pneumonia (COVID-19): a Randomized Controlled Trial	Inclusion criteria: (1) Both male and female, 18 years old <= aged <= 75 years old; <br>(2) The territory is limited to wuhan, hubei province; <br>(3) Voluntarily participate in the study and sign the informed consent.	general/healthy
ChiCTR2000032013	The prevention and treatment strategy of the protective respirator related facial pressure injuries among healthcare professionals fighting novel coronavirus pneumonia (COVID-19)	Inclusion criteria: Healthy volunteers aged 18-65 years.	general/healthy
ChiCTR2000032011	Effecacy and Safety of Hyperbaric Oxygen Therapy to patients with novel coronavirus pneumonia (COVID-19)	Inclusion criteria: 1. Aged >=18 years old; <br>2. Patients suspected of having COVID-2019 pneumonia who also have one of the following etiological or serological evidence: <br>(1) Real-time fluorescent RT-PCR detection of COVID-2019 nucleic acid positive; <br>(2) viral gene sequencing, and Known novel coronaviruses are highly homologous; <br>(3) Serum novel coronavirus-specific IgM antibodies an…	affected
EUCTR2020-001324-33-FR	Use of a respiratory multiplex PCR and procalcitonin to reduce antibiotic exposure in patients with severe confirmed COVID-19 pneumonia	Inclusion criteria: <br>- Adults (>= 18 years) admitted to the ICU;<br>- Severe confirmed COVID-19 pneumonia, defined by i) a newly-appeared pulmonary parenchymal infiltrate; and ii) a positive RT-PCR (either upper or lower respiratory tract) for COVID-19 (SARS-CoV-2); iii) and admission to the ICU or intermediate care unit;<br>- Informed consent or emergency procedure.<br>Are the trial subjects …	affected		severe
ChiCTR2000031888	A medical records based study for ''Guangdong Pneumonia NO.1'' in the Treatment of Novel Coronavirus Pneumonia (COVID-19)	Inclusion criteria: 1. Patients who have been diagnosed as COVID-19 according to The Diagnosis and Treatment Plan for 2019-nCoV(The Fifth Trial Edition); <br>2. aged between 18 to 80 years old, male or female; <br>3. the subjects participating the clinical trial are voluntary and sign the informed consent, thoroughly informed the purpose, method, possible reaction.	affected
EUCTR2020-001257-51-DK	Hydroxychloroquine for prevention of COVID-19 in patients on chronic dialysis	Inclusion criteria: <br>1. Patients =18 years on chronic dialysis due to end-stage renal disease. <br>2. Competence to understand the study rationale, including potential risks and benefits associated with treatment, necessary for written informed consent. <br><br>Are the trial subjects under 18? no<br>Number of subjects for this age range: <br>F.1.2 Adults (18-64 years) yes<br>F.1.2.1 Number of …	at risk
EUCTR2020-001320-34-NL	A clinicial trial to investigate te effect of valsartan compared to placebo on acute respiratory failure in hospitalized SARS-CoV-2-infected patients	Inclusion criteria: <br>Adult (age = 18 years)<br>• Admitted to the hospital of any participating center<br>• Confirmed SARS-CoV-2 infection with either: positive laboratory test for SARS-CoV-2* ; or positive CT thorax diagnostic for SARS-CoV-2 infection according to the prevailing criteria<br>• Randomization:<br>o Within 24 hours of confirmed in-hospital SARS-CoV-2 infection diagnosis<br>OR<br>o…	suspected
EUCTR2020-001420-34-DK	Senicapoc treatment of COVID-19 positive patients in intensive care	Inclusion criteria: <br>1) COVID-19<br>2) Age =18 years<br>3) Respiratory insufficiency<br>4) ICU admission<br><br>COVID-19 will be defined as a positive polymerase chain reaction (PCR)<br>test for SARS-CoV-2, either from a nasal or throat swab or from tracheal<br>suctioning, within the last 14 days prior to ICU admission. Respiratory<br>insufficiency will be defined as a need for supplemental ox…	affected		severe
NL8521	Continuous positive airway pressure in severe Covid-19 pneumonia	Inclusion criteria: A subject must meet all of the following criteria:<br>- age > 18 years <br>- Positive for Covid-19 (CORADS 5, i.e. highly likely Covid-19 on the low-dose CT scan, or PCR positive nasopharyngeal swab for SARS Coronavirus 2). <br>- Admitted to Amsterdam UMC, location AMC. <br>- A transcutaneous O2 saturation (SpO2) of 90% or less at 5 l/min oxygen administration via nasal canula…	suspected
EUCTR2020-001290-74-ES	Efficacy and safety of sarilumab in the early treament of hospitalized patients with mild-moderate neumonia and COVID19 infection versus standard of care	Inclusion criteria: <br>- more than18 years<br>- diagnostic confirmation of COVID19 infection (PCR) and radiological diagnosis of pneumonia<br>- MEWS less than 3 and CURB 65 less than or equal to 1, IL6 greater than or equal to 20 pg / mL.<br>Are the trial subjects under 18? no<br>Number of subjects for this age range: <br>F.1.2 Adults (18-64 years) yes<br>F.1.2.1 Number of subjects for this age …	affected		mild/moderate
EUCTR2020-001262-11-ES	Clinical trial to assess the efficacy and safety of cyclosporin A treatment associated with standard treatment versus standard treatment only in hospitalized patients with confirmed coronavirus infection	Inclusion criteria: <br>Patients must meet all of the following criteria to be included in the study:<br>1. Women and men over 18 years old<br>2. Clinical diagnosis of COVID19 infection to be subsequently confirmed by PCR or specific IgM isotype Ac (depending on the availability of diagnosis at the time of recruitment) and with admission criteria according to the protocol of action (see Annex 2 )…	affected
EUCTR2020-001406-27-FR	efficacy and safety of a bitherapy by hydroxychloroquine + azythromycin vs monotherapy by hydroxychoroquine in adult patients with documentated infection by covid19	Inclusion criteria: <br>Written informed consent <br>Adult under 75 years old <br>- documented infection with SARS CoV 2 (positive virological test) within 96 h before randomization <br>- COVID-19 symptoms occurring within 10 days of randomization <br>- Radiographic or tomography signs of pneumonia (infiltrates) <br>- Hospitalized patient (outside the intensive care unit) with either a moderate c…	affected
EUCTR2020-001553-48-FR	Corticoïdes au cours de la pneumonie virale Covid-19 liée à l’infection par le SARS-Cov-2	Inclusion criteria: <br>- Age = 18 ans, <br>- Hospitalisation pour infection COVID-19 confirmée par RT-PCR ou autre méthode virologique,<br>- Saturation périphérique par oxymètre de pouls SpO2 = 94% en air ambiant mesurée à deux reprises à 5-15 min d’intervalle, ou PaO2/FiO2 <300 mmHg,<br>- Anomalies sur la radiographie ou le scanner thoracique évoquant une pneumopathie virale,<br>- Signature d’u…	affected		severe
EUCTR2020-001156-18-ES	Efficacy of different treatments in patients infected with COVID-19	Inclusion criteria: <br>• That you agree to participate in the study by signing the informed consent.<br>• Men and women aged =18 years<br>• Patients admitted with a diagnosis of severe pneumonia due to SARS-CoV-2.<br>• Diagnosis of SARS-CoV-2 infection confirmed by PCR carried out = 4 days prior to randomization.<br>• Onset of symptoms = 4 days.<br>• Basal oxygen saturation = 93%.<br>• Men and w…	affected		severe
EUCTR2020-001530-35-ES	Clinical trial to avoid infection by SARS-CoV-2 in high-risk population. COVID-19	Inclusion criteria: <br>· Men and women aged between 18 and 65 years.<br>· They are part of the health personnel of public or private hospitals of the Spanish hospital network in an area with risk of transmission of SARS-CoV-2.<br>· Not having been previously diagnosed with SARS-CoV-2 (COVID-19) infection.<br>· Have not exhibited symptoms consistent with SARS-CoV-2 (COVID-19) infection from March…	at risk		healthcare
EUCTR2020-001303-16-FR	Efficacy of Hydroxychloroquine, Telmisartan and Azithromycin on Survival in Elderly Hospitalized Patients with VIDOC-19 : A Randomized, Multi-Centre, Adaptive, Blinded Study	Inclusion criteria: <br>- Subject Male or female age = 75, or = 60 if dementia <br>- Subject infected with COVID 19 (confirmed by RT-PCR SARS-CoV-2 detectable less than 5 days old and clinical picture) <br>- Clinical manifestation of COVID 19 requiring hospitalization <br>- Subject affiliated to a social health insurance scheme <br>- Subject capable of understanding the objectives and risks of th…	affected
EUCTR2020-001437-12-ES	Random, controlled, open, one-site clinical trial in adult patients with COVID-19 severe pneumonia treated with immunomodulatory drugs	Inclusion criteria: <br>1. Age 18-80 years<br>2. Severe COVID-19 pneumonia definied as:<br>- Nasnopharyngeal smear SARS-CoV-2 PCR positive<br>- Pulmonary infiltrates by simple X-ray (or other technique) compatible with pneumonia<br>- One or more of the following criteria:<br>o Room air oxygen saturation <= 94% measured by pulse oximeter<br>o Pa:FiO2 (partial pressure O2/fraction of inspired O2) <…	affected		severe
EUCTR2020-001160-28-ES	Tocilizumab plus Pembrolizumab in COVID-19	Inclusion criteria: <br>1. Informed consent form (ICF) prior to participation in any study-related activities.<br>2. Male or nonpregnant female patients = 18 years and = 80 years at the time of ICF.<br>3. Laboratory confirmed COVID-19 infection defined with a positive RT-PCR from any specimen and/or detection of SARS-CoV-2 immunoglobulin (Ig)M/IgG antibodies.<br>4. Diagnostic confirmation of pneu…	affected		severe
EUCTR2020-001602-34-FR	COvid-19 and Vitamin D supplementation: a multicenter randomized controlled Trial of high dose versus standard dose vitamin D3 in high-risk COVID-19 patients	Inclusion criteria: <br>- Age = 70 ans<br>- Infection COVID-19 confirmée par RT-PCR SARS-Cov2 ou par scanner thoracique en faveur d’une pneumopathie virale à prédominance périphérique dans un contexte évocateur<br>- Diagnostic porté depuis moins de 48h<br>- Présence d’au moins un des deux facteurs de risque d’évolution compliquée suivant :<br>• âge = 75 ans<br>• oxygénodépendance avec saturation …	affected		severe
EUCTR2020-001587-29-ES	Preventing SARS-CoV-2 virus infection and severity of COVID-19 diseases during pregnancy with hydroxychloroquine	Inclusion criteria: <br>Pregnant women of any gestational age, parity and age, who are undergoing routinely pre-natal follow up at the recruitment hospitals, with or without symptoms/signs suggestive of SARS-CoV-2 infection. <br>After a PCR to confirm or discard SARS-CoV-2 infection, and an electrocardiogram (ECG) to rule out any arrhythmia are done, women will be included in one of the following…	suspected
EUCTR2020-001367-88-DK	Efficacy and safety of novel treatment options for adults with COVID-19 pneumonia	Inclusion criteria: <br>? =18 years of age<br>? Confirmed COVID-19 infection per WHO criteria / presence of SARS-CoV-2 nucleic acid by polymerase chain reaction (PCR)<br>? Evidence of pneumonia given by at least one of the following:<br>? SpO2 =93% on ambient air or PaO2/FiO2 <300 mmHg/40 kPa <br>? Radiographic findings compatible with COVID-19 pneumonia<br>? Onset of first experienced symptom, d…	affected		severe
EUCTR2020-001321-31-ES	Clinical trial phase II to evaluate the efficacy of 3 types of treatment in patients with pneumonia by COVID-19	Inclusion criteria: <br>i. Signed informed consent form<br>ii. =18 years<br>iii. Confirmed diagnosis Pneumonia Covid19 +<br>iv. ECOG functional state 0 or 1<br>v. Less than 7 days from onset of symptoms<br>saw. NO contraindication for medication<br>vii. ECG QT <0.4<br>viii. Adequate liver, kidney and hematological function (or within the safety range to use these drugs)<br>1. Absolute granulocyte…	affected
EUCTR2020-001682-36-ES	Treatment of COVID-19 with allogeneic mesenchymal cells (MSV®).	Inclusion criteria: <br>1. Women or men of equal or more than 18 years of age 2. SARS-CoV-2 infection confirmed by<br>molecular testing. 3. Admitted to the Intensive Care Unit with pneumonia secondary<br>to COVID-19 infection in the last 48 hours, who meet at least one of these criteria:<br>to. Respiratory distress. yes. Respiratory rate (RR) equal or more than 30 rpm. C. Basal oxygen<br>saturati…	affected		severe
EUCTR2020-001331-26-GB	Preventative Drug Treatment for COVID-19 Infectious Disease	Inclusion criteria: <br>To be included in the trial the participant MUST: <br>1) Have given written informed consent to participate <br>2) Be aged 18 years to 70 years<br>3) Not previously have been diagnosed with COVID-19<br>4) Work in a high-risk secondary or tertiary healthcare setting (hospitals accepting COVID-19 patients) with direct patient-facing care<br><br>Are the trial subjects under 1…	at risk		healthcare
EUCTR2020-001634-36-ES	Randomized open pilot study to evaluate the efficacy of subcutaneous sarilumab in patients with moderate-severe COVID-19 infection.	Inclusion criteria: <br>1. Age> 18 years <br>2. COVID-19 positive documented by PCR <br>3. Documented interstitial pneumonia requiring admission and at least two of the following parameters: <br>a. Fever = 37.8ºC in ear <br>b. IL-6 in serum = 25 ng / mL (in the absence of a previous dose of prednisone or equivalent> 1 mg / kg) or PCR> 5mg / dL <br>c. Lymphocytes <600 mm3 <br>d. Ferritin> 300 mcg …	affected
EUCTR2020-001413-20-ES	Efficacy and safety of siltuximab vs. corticosteroids in hospitalized patients with COVID-19 pneumonia	Inclusion criteria: <br>1. Age = 18 years old. <br>2. Hospitalized patient (or documentation of a hospitalization plan if the patient is in an emergency department) with illness of more than 5 days of duration with evidence of pneumonia by chest radiography / tomography computed chest and meets at least one of the following requirements: <br>a) Non-critical patient with pneumonia in radiological …	affected
EUCTR2020-001266-11-ES	Clinical trial of administration of MSC to patients with respiratory distress type COVID-19	Inclusion criteria: <br>-Patients of both sexes.<br>-Over 18 years.<br>-Confirmation of SARS-COV-2 infection by RT-PCR in respiratory sample.<br>-Respiratory failure requiring intubation and connection to mechanical ventilation, secondary to SARS-CoV-2 infection.<br>-Criteria for acute respiratory distress: acute bilateral alveolar-interstitial infiltrate not compatible with left ventricular fail…	affected		severe
EUCTR2020-001689-12-ES	COLCHICINA TEST IN THE SARS-COV2 CORONAVIRUS (COLCORONA-COVID-19)	Inclusion criteria: <br>• Man or woman over 40 years of age with the capacity and willingness to provide their informed consent.<br>• Patient diagnosed with COVID-19 infection in the last 24 hours.<br>• Outpatient (not currently hospitalized or pending decision on immediate hospitalization).<br>• Patient presenting with at least one of the following high-risk criteria: Over 70 years of age, diabe…	at risk		elderly
EUCTR2020-001765-37-ES	Pragmatic clinical trial of hydroxychloroquine in the treatment of oncohematological patients and health professionals with COVID-19 infection without radiological alteration.	Inclusion criteria: <br>Patient Cohort <br>1) Patients diagnosed with onco-haematological disease<br>2) Age: over 18 years old.<br>3) ECOG performance status < 2 (Karnofsky>60%)<br>4) Life expectancy > 3 months for the neoplastic disease.<br>5) Patients with laboratory confirmed Covid-19 diagnosis (PCR)<br>6) Patients with clinical signs compatible with Covid-19: fever, cough, dyspnea.<br>7) Pati…	affected
EUCTR2020-001448-24-GB	Preventing Pulmonary Complications in Surgical Patients at Risk of COVID-19	Inclusion criteria: <br>Testing and criteria for diagnosis COVID-19 is likely to rapidly evolve over the course of this trial and will vary internationally. Therefore, the following pragmatic definitions will be applied:<br>• Confirmed positive test for COVID-19: either a laboratory test (performed according to each participating hospital’s local protocols) or a computed tomography (CT) thorax sc…	affected	general/healthy
EUCTR2020-001511-25-ES	Randomized open-blind controlled trial to study the benefit of Colchicine in Patients with COVID-19	Inclusion criteria: <br>1.Infection confirmed by SARS-CoV-2 by RT-PCR.<br>2. Hospital admission in the previous 48 hours for clinical involvement in groups 3, 4 or 5 of the WHO clinical scale.<br>3. Age over 18 years.<br>4. Granting of informed consent in writing.<br>Are the trial subjects under 18? no<br>Number of subjects for this age range: <br>F.1.2 Adults (18-64 years) yes<br>F.1.2.1 Number …	affected
EUCTR2020-001570-30-FR	ICAR (IgIV in Covid-related ARds)	Inclusion criteria: <br>1) VM (mechanical ventilation) invasive for less than 36 hours <br>2) ARDS meeting the Berlin criteria (Ref) <br>3) SARS-CoV-2 infection proven by PCR <br>4) Consent of the patient, a relative or relative or deferred (emergency clause).<br>Are the trial subjects under 18? no<br>Number of subjects for this age range: <br>F.1.2 Adults (18-64 years) yes<br>F.1.2.1 Number of s…	affected		severe
EUCTR2020-001466-11-GR	Prevention of severe respiratory failure in Covid-19	Inclusion criteria: <br>• Age equal to or above 18 years<br>• Male or female gender<br>• In case of women, unwillingness to remain pregnant during the study period.<br>• Written informed consent provided by the patient or by one first-degree relative/spouse in case of patients unable to consent<br>• Confirmed infection by SARS-CoV-2 virus <br>• Findings in chest-X-ray or in chest computed tomogra…	affected
EUCTR2020-001379-34-ES	Sedation with sevoflurane versus propofol in patients with Acute Respiratory Distress Syndrome caused by COVID-19 infection	Inclusion criteria: <br>- Age 18 years or more.<br>- Diagnosis of Acute Respiratory Distress Syndrome caused by COVID19 infection.<br>- Signature of Patient's Consent or Verbal Consent of Legal Representative<br>Are the trial subjects under 18? no<br>Number of subjects for this age range: <br>F.1.2 Adults (18-64 years) yes<br>F.1.2.1 Number of subjects for this age range 10<br>F.1.3 Elderly (>=65…	affected
DRKS00021214	Improvement of the nutritional status regarding nicotinamide (vitamin B3) and the course of COVID-19 disease	Inclusion criteria: SARS-CoV-2 infection confirmed by laboratory findings. Relevant symptoms of infection in the area of ??the respiratory tract. Before any study procedure is carried out, the patient gives written consent via a website and complies with the study-dependent requirements and requirements.	affected
DRKS00021420	Observational clinical trial for the evaluation of an automated nasal and pharyngeal swab exam to test COVID-19 patients	Inclusion criteria: V.a. COVID 19 infection or other indication for testing (contact)	affected
DRKS00021153	get.calm and move.on – tackling worries and finding strength for the crisis (COVID-19) in 10 steps	Inclusion criteria: internet access	general/healthy
DRKS00021300	Cytokine adsorption in severe COVID-19 pneumonia requiring extracorporeal membrane oxygenation	Inclusion criteria: SARS-CoV-2-infection, vv-ECMO	affected
IRCT20170117032004N3	Effect of vitamin A in patients with COVID19	Inclusion criteria: confirmed diagnosis of COVID19 with RT-PCR<br>hospitalized patients<br>ventilator independent patients	affected
DRKS00021301	An e-Mental Health Intervention to Support burdened People in Times of the COVID-19 pandemic: CoPE It	Inclusion criteria: 18 years or older,<br>consent to the study conditions,<br>sufficient knowledge of German,<br>internet access and sufficient computer skills	general/healthy
IRCT20200310046736N1	Comparison of The Therapeutic Effect of Convalescent Plasma and Plasma-derived Immunoglobulin-enriched solution on COVID-19 Patients	Inclusion criteria: COVID-19 Patients who have the clinical signs of COVIDE-19 infection such as fever, cough, sputum production, sore throat, and so on.<br>Patients with the positive CT scan<br>Patients who declare Informed Consent for this study.	affected
IRCT20151113025025N3	Clinical Trial of renin-angiotensin-aldosterone system inhibitors with halting their administration and the effect on clinical outcomes of patients with corona virus disease-2019 (COVID-19) referring to Sina Hospital in 2020	Inclusion criteria: Patients who have suggestive signs of COVID-19 in their chest computed tomography scan, reported by a radiologist<br>Patients consuming angiotensin converting enzyme-inhibitors or angiotensin receptor blocker	affected
IRCT20131113015393N6	Effect of Benson Relaxation on Quality of Life and job stress in nurses	Inclusion criteria: Nursing Research Factors of Specialty<br>Having at least a bachelor's degree in nursing<br>To not fix the nervous and psychological problem<br>Have at least one year of work experience	at risk		healthcare
IRCT20200312046749N1	Efficacy of Tumor Necrosis Factor alpha inhibitor in COVID-19	Inclusion criteria: Confirmed the COVID-19 disease with one or more of these: fever, dry cough, dyspnea and one or more of below: positive SARS-COV2 PCR • Characteristic changes of SARS-COV2 in chest CT scan such as bilateral ground grass opacity in bases of the lungs ( confirmation with the radiologist) <br>Age>18 years old<br>Signing inform consent from the patient or patient? s accompaniment<b…	affected
CTRI/2020/04/024479	Study of the effect of Chloroquine in addition to standard therapy in COVID-19 patients	Inclusion criteria: a. Patients with oxygen saturation (SPO2) less than 95% <br/ ><br>b. Respiratory rate is more than 20/min <br/ ><br>c. Pulse rate more than 90/min <br/ ><br>d. Imaging evidence of lung infection in the form of Reticulonodular opacities, ground-glass opacities, consolidation and Acute Respiratory Distress Syndrome (ARDS) <br/ ><br>	affected		severe
IRCT20140911019125N6	The effect of dental pulp mesenchymal stem cells in treatment of corona disease	Inclusion criteria: Patients aged between 18-95 years<br>Patients Approved for Covirus 19 by Laboratory Methods	affected
CTRI/2020/03/024402	Hydroxy Chloroquine, in open labelled, Randomised intervention for prevention of new infection and adverse outcomes following COVID-19 infection -A Tertiary Hospital based study	Inclusion criteria: 1. Moderate to high risk of exposure to infected patients during the study period. <br/ ><br>2. Healthy at the time of enrolment without any symptoms suggestive of any viral infection.	at risk
IRCT20160316027081N1	Effect of Licorice in COVID-19	Inclusion criteria: Admitted patients with COVID-19 in the four hospitals of AJA medical University in Tehran<br>COVID-19 diagnosed by lung CT or naso-pharyngeal PCR	affected
CTRI/2020/04/024659	Study of Shreepad Shree Vallabh SSV Formulation to improve immunity in quarantine patients of COVID-19	Inclusion criteria: 1. Recent history of contact with COVID-19 positive people and are advised to be quarantined or has symptoms which include cough, fever with or without chills and difficulty in breathing. <br/ ><br>2. Willing to provide informed consent.	at risk
IRCT20200317046797N1	Effect of Camostate mesylate on the outcome of Coronavirus (COVID-19)-induced pneumonia	Inclusion criteria: Moderate to severe 2019-nCoV-infected patients<br>Being at the age of 18 to 80 years<br>Patients or authorized family members volunteered to participate in this study and signed informed consent.<br>Both genders<br>pulmonary involvement in CT scan<br>PCR positive	affected
IRCT20120826010664N6	Effect of hydroxychloroquine on prevention of covid-19 virus	Inclusion criteria: Treatment staff who are in contact with patients<br>who have at least 3 shift a week in the hospital<br>consent to participate in the study.	at risk		healthcare
IRCT20150303021315N17	Tocilizumab in COVID-19	Inclusion criteria: ?Ability to comprehend and willingness to sign the Informed Consent Form for this study by ?the patient or his/her guardian<br>Patients above 18 years old?<br>Patients with fever higher than 37.8 °C, cough or shortness of breath accompanied by SpO2 =%93, who ?have a confirmed diagnosis of SARS-CoV-2 infection using PCR and/or radiography.?<br>Serum Interleukin-6 level of 7 pg/…	affected
IRCT20140528017891N8	The effect of stem cell transplantation in the treatment of COVID-19	Inclusion criteria: Patients in acute phase<br>Laboratory confirmation of SARS-COV-2 infection<br>Pneumonia confirmed by chest x-ray or tomography<br>Respiratory rate> 30 times / minute<br>Oxygen Saturation less than 93%<br>Arterial oxygen partial pressure (Pao2) /oxygen inhalation(Fio2) less than 300 mmHg<br>No history of tumor or malignant disease	affected		severe
IRCT20190727044343N1	?Effect of febuxostat against coronavirus	Inclusion criteria: Patients infected with COVID-19	affected
IRCT20200324046850N3	The effect of naproxen on the healing process of patients with COVID-19	Inclusion criteria: Having a chest CT scan to confirm Covid 19<br>Having Clinical symptoms of covid 19 including fever, muscle pain, shortness of breath, dry cough, sore throat, runny nose<br>Confirmation of covid19 by an infectious disease physician<br>Having consent to participate in the intervention	affected
IRCT20200314046764N1	Pirfenidine in SARS-COV2	Inclusion criteria: Confirmed cases of New coronavirus infection or COVID-19 who are 18 years and older;<br>Not more than 14 days from the onset of symptoms<br>Bilateral lung involvement in imaging findings<br>Moderate to severe acute respiratory distress syndrome<br>Decreased PaO2 to FiO2 ratio	affected
IRCT20200324046847N1	Treatment of patients with Corona virus infection	Inclusion criteria: Age between 18-65 years<br>Known case of Covid-19 by relative signs, symptoms, Lab. radiology and CT scan Data<br>Existence of Severe symptoms and signs of the disease (infection by COVID-19)<br>Not taking any immunstimulators during last three months.<br>Completed consent form by the patients or guardians	affected		severe
IRCT20140617018126N2	Persian Medicine Products in Covid-19	Inclusion criteria: Over 18 years old patients hospitalized, with or suspected of COVID-19	suspected
IRCT20150914024017N1	ReciGen for treatment of Covid-19	Inclusion criteria: patients who are diagnosed to have covid-19 based on Chest Ct Scan<br>patients being admitted to emergency room based on local guidelines<br>age 18 years or loder	affected
IRCT20180923041093N3	Efficacy of the myrtle syrup in the treatment of novel corona	Inclusion criteria: 18-65 years old<br>Developed mild to moderate COVID-19 based on Fifth Edition of the Novel Corona Virus Guidelines<br>Candidate for outpatient treatment	affected		mild/moderate
IRCT20190727044343N2	Atorvastatin effect on COVID-19	Inclusion criteria: Confirmed COVID-19 Diagnosis<br>No prior Cardiovascular Disease<br>No history of Statins use<br>Chloroquine use<br>No prior Kaletra usage<br>No prior liver damage<br>No prior myositis	affected
IRCT20160310026998N10	Study of the metformin effect on the survival and recovery rate of patients with COVID-19	Inclusion criteria: All patients with Covid-19 symptoms in patients with the history of close contact with suspected people in the last 14 days<br>fever<br>pulmonary involvement<br>normal or reduced cbc<br>reduced lymphocyte<br>positive PCR	suspected
IRCT20200321046828N1	Remedy of human coroviruse infection with genetic nanocomposit drug	Inclusion criteria: Infection with coronavirus	affected
IRCT20180610040049N3	The effect of Trachyspermum copticum syrup on clinical manifestations of patients with COVID-19	Inclusion criteria: Having informed consent to participate in the study<br>The definitive diagnosis of COVID-19<br>Failure to attend another clinical trial simultaneously	affected
IRCT20200325046860N1	Convalescent Plasma therapy for COVID-19 Patients	Inclusion criteria: COVID-19 infected patients with moderate to severe symptoms<br>COVID-19 infected patients with severe symptoms non responding to other treatments	affected
IRCT20200324046850N2	Comparison of the effect of Sofosbuvir + Daclatasvir (Sovodac) and Ribavirin in Covid-19	Inclusion criteria: COVID-19 patients that have positive PCR test of nasopharyngeal sample or have bilateral multi-lobar ground glass opacity in CT scan	affected
IRCT20200324046852N1	Comparison of efficacy of oral Levamisole and Formoterol+Budesonide inhaler with standard treatment of Corona infection.	Inclusion criteria: COVID-19 positive patients with positive, PCR and chest CT scan	affected
IRCT20171122037571N2	Remdesivir in treatment of COVID-19	Inclusion criteria: Ablility to fully understand, willingness to participate, and signing the informed consent form (in case of decreased level of consciousness or/ and cognitive impairment, informed consent is obtained from their legal representative)<br>Ages over 18 years<br>Patients with a definitive diagnosis of SARS-CoV-2 virus based on PCR with specific pulmonary involvement in radiography …	affected
IRCT20151227025726N13	Evaluation the Efficacy and Safety of Tocilizumab in COVID-19	Inclusion criteria: Laboratory confirmed COVID-19 with RT-PCR<br>Respiratory rate > 30/min<br>Oxygen saturation < 90%<br>PaO2/FiO2 < 300mmHg<br>High level of serum Interleukin-6<br>Age over 18 years old	affected		severe
IRCT20140907019073N4	Evaluation of the effectiveness of Ipecac homeopathic remedy in control of Clinical manifestations of COVID-19	Inclusion criteria: Suspected or uncertain cases of patients admitted to one of Rasoul-e-Akram or Firoozgar Hospitals with a diagnosis of Covid19 (based on national Guideline).	suspected
IRCT20200324046850N1	Comparison of vitamin D3 and N-acetylcysteine prescription in COVID-19 patients and their effect on recovery process	Inclusion criteria: Having a chest CT scan to confirm Covid 19 Having Clinical symptoms of covid 19 including fever, muscle pain, shortness of breath, dry cough, sore throat, runny nose Confirmation of covid19 by an infectious disease physician Having consent to participate in the intervention	affected
IRCT20170611034452N11	Investigating the effectiveness of psychological interventions on mental health	Inclusion criteria: Satisfaction to participate in the study<br>Health or medical staff at Corona Screening Reference Clinics<br>No Coronavirus Disease At the moment	general/healthy
IRCT20160310026998N11	Effect of metformin in COVID-19 symptom improvement and death	Inclusion criteria: All patients with Covid-19 symptoms in patients with the history of close contact with suspected people in the last 14 days<br>fever<br>pulmonary involvement<br>normal or reduced cbc<br>reduced lymphocyte,<br>positive PCR	suspected
IRCT20190804044429N1	Interferon beta 1b in COVID-19	Inclusion criteria: All adult patients with highly suspected or confirmed COVID-19 who are candidate for hospitalization and starting therapeutic regimen with lopinavir/ritonavir and hydroxychloroquine	suspected
IRCT20200323046841N1	Efficacy evaluation of an herbal compound in COVID-19	Inclusion criteria: Hospitalized patients with clinical and CT scan findings strongly suspected of COVID -19<br>Relative stability in cardiovascular status<br>Moderate and severe cases<br>No organ damage	suspected
IRCT20200324046850N5	Study of the effect of vitamin C in patients with Covid-19	Inclusion criteria: Patients who are diagnosed as Covid-19 patients by positive PCR test or by CT Scan	affected
IRCT20200204046369N1	Effect of Methylprednisolone in treatment of COVID-19 patients	Inclusion criteria: RT-PCR documented SARS-CoV-2 carriage in a nasopharyngeal and oropharyngeal sample at admission<br>Age over 18 years old	affected
IRCT20190917044805N2	Effects of High-dose Vitamin C on COVID-19	Inclusion criteria: Older than 18 years old<br>admission with moderate to severe COVID-19 based on WHO definition<br>Illness of any duration, and at least one of the following: Radiographic infiltrates by imaging (chest x-ray, CT scan, etc.), or Clinical assessment AND SpO2 = 94% on room air,<br>Willing and be able to provide written informed consent prior to performing study procedures	affected
IRCT20180712040449N2	Effect of oral multi-herbal preparation on COVID-19	Inclusion criteria: Patients with one or more of the following symptoms in addition to acute respiratory disease (ARI):• RR> 30• PO2 <93%• Pulmonary infiltration in chest x-ray• Clinical judgment of a specialist<br>Age range of 18 to 75 years in both genders<br>Lack of any serious concomitant disease of the heart, brain, or lungs, metabolic disorders, and etc.<br>The patient’s ability and own wil…	suspected
IRCT20160313027033N2	The effect of MCT Oil on COVID-19	Inclusion criteria: Patients with mild or moderate COVID-19 disease according to the diagnostic protocol provided by the Ministry of Health	affected		mild/moderate
IRCT20120225009124N4	Efficacy of dexamethasone, IV-IG and Interferone beta for treatment of patients with severe COVID-19	Inclusion criteria: Age 18-70 years<br>Sever COVID19 disease with the following criteria: SPpO2 below 90% and respiratory rate higher 24 per minute; Involvement of more that 50% of lung in CT-scan	affected		severe
IRCT20200317046797N2	Effect of Fingolimod for treatment of COVID-19-induced cytokine storm	Inclusion criteria: Moderate to severe 2019-nCoV-infected<br>18 Years to 80 Years<br>Patients or authorized family members volunteered to participate in this study and signed informed consent<br>Both genders	affected
IRCT20200318046812N1	Comparison of the safety and efficacy of Favipiravir and kaletra in COVID-19	Inclusion criteria: Diagnosis of COVID-19 based on either ground glass appearance in chest CT scan or positive RT-PCR test for COVID-19<br>Requiring hospitalization because of: Patient's oxygen saturation less than 93% OR<br>Requiring hospitalization because of: GCS score less than 15 OR<br>Requiring hospitalization because of: systolic blood pressure less than 100 or 30 mmHg decrease in systolic…	affected
IRCT20200325046859N1	The efficacy of intravenous immunoglobulin (IVIg) in patients with severe COVID-19 who have not responded to standard three-drug protocol	Inclusion criteria: Informed consent for inclusion in the study<br>Age range within 18 to 25 years old<br>Definitive diagnosis with COVID-19<br>Having one of the factors of decrease in consciousness level, RR=24? BP<90/60, Multi-lobe lung problem and hypoxemia<br>Certainty about non responsiveness of standard three-drug protocol of hydroxychloroquine / chloroquine + lupinavir / ritonavir + ribavi…	affected
IRCT20151228025732N51	Effect of Algomed, Menta longifolia, Chamomile, Althaea rosea, Malva sylvestris, Lepidium sativum supplements on the Severity and Consequences of Coronavirus 19 disease (COVID-19)	Inclusion criteria: COVID-19 Patients Admitted to Kowsar Hospital Respiratory Ward	affected
IRCT20200325046860N2	Mesenchymal Stem Cell therapy in COVID19	Inclusion criteria: Male or female, aged at 18 years (including) -70 years old<br>Laboratory confirmation of 2019-nCoV infection by reverse-transcription polymerase chain reaction (RT-PCR) from any diagnostic sampling source<br>Pneumonia that is judged by chest radiograph or computed tomography.<br>Resp rate> 30, o2 sat < 93%,	affected
IRCT20180923041093N4	Efficacy of the barley-based remedy in the treatment of novel corona	Inclusion criteria: 18-65 years old<br>Developed mild to moderate COVID-19 based on Ministry of Health protocol<br>Candidate for outpatient treatment	affected		mild/moderate
IRCT20150704023055N2	Hemoperfusion in patients with COVID-19	Inclusion criteria: Patients with diagnosis of COVID-19 based on the clinical manifestations, lung CT-scan, testing of pharyngeal sample using real-time polymerase chain reaction and the physician´s diagnosis<br>Patients who have partial pressure of oxygen in alveoli (PaO2) less than 60, even after different methods of oxygen-therapy<br>Patients who have partial pressure of oxygen in alveoli to t…	affected		severe
IRCT20200328046886N1	The effectiveness of Sovodak (sofosbuvir+daclatasvir) in Covid-19 patients	Inclusion criteria: patients with signing Informed Consent Form Willing<br>Age 18-65 years old<br>Laboratory (RT-PCR) confirmed infection with 2019-nCoV or Lung involvement confirmed with chest CT scan<br>Hospitalized patients with Fever (Oral temperature = 37.8 ?) and at least one of Respiratory rate<24/min / O2Sat>94%<br>=8 days since illness onset	affected
IRCT20081019001369N2	Effect of berberine on COVID-19	Inclusion criteria: Patients with covid-19 symptoms<br>Indication of home quarantine and outpatient medication	affected
IRCT20200319046819N1	supplementation in COVID-19	Inclusion criteria: Age between 20 and 60 years<br>Both males and females<br>COVID-19 clinical or definitive diagnosis<br>Satisfaction with the study<br>patient do not participate in other trial designs<br>BMI: 18.5-30 -<br>Lack of renal and hepatic abnormalities	affected
IRCT20200322046833N1	Umifenovir effectiveness in the treatment of COVID-19	Inclusion criteria: Age >18 years old<br>Patients with a probable and definitive diagnosis of COVID-19 who are candidates for hospitalization and receiving antiviral regimens.<br>Presence of at least one clinical sign (including fever, chills, cough, myalgia) with positive virologic specimen or imaging findings for COVID-19	affected
IRCT20130917014693N10	Evaluation the effects of Hydroxychloroquine administration for COVID-19 prophylaxis	Inclusion criteria: Age over 18 years old<br>Close contact with COVID-19 patient at least in past 4 days<br>sign the informed consent form to participate in study	suspected
IRCT20200404046933N1	Evaluation the effect of licorice for treatment of coronavirus	Inclusion criteria: Patients diagnosed for coronavirus according to clinic such as fever, cough and mylagia<br>Patients diagnosed for coronavirus according to paraclinic such as lymphopenia and increase of CRP<br>Patients in the range of 18-65 years old	affected
IRCT20200404046934N1	Investigation of the effect of Zufa syrup on clinical symptoms in the with suspected Corona (COVID-19)	Inclusion criteria: Age between 20-70<br>Lung tissue involvement due to CT scan<br>Need for medication prescribes Coronavirus treatment<br>Patients who are treated at home.	affected
IRCT20160131026298N2	The effect of PHR spray on patients with coronavirus-19	Inclusion criteria: Male or female patients 18-65 years with COVID-19 confirmed by PCR (with mild involvement) - Ground glass view on CT scan - Arterial oxygen saturation less than 93% - Breathing more than 24 times per minute - At the Beginning onset of the disease - Negative pregnancy test in women - Completion of informed consent form by patient or supervisor	affected
IRCT20200401046909N1	Evaluation of the efficacy of oral 25-hydroxyvitamin D3 on COVID-19	Inclusion criteria: 2019-nCov (SARA-Cov-2) nucleic acid positive will be detected by PCR in affected patients<br>older than 17 years old and younger than 76 years old.<br>No medications or disorders that would affect vitamin D metabolism<br>Women must be not pregnant at baseline and during study<br>Ability and willingness to give informed consent and comply with protocol requirements	affected
IRCT20101219005416N2	Evaluation of the effect of traditional Iranian medicine product on improvement of clinical menifestation of COVID -19	Inclusion criteria: The patients that confirmed COVID- 19 with specialist on the base of CT changing and pharyngeal specimen	affected
IRCT20200402046923N1	Effect of herbal capsule, Viroherb, and herbal syrup, Fenugreek in treatment of COVID-19	Inclusion criteria: Ability to understand and the willingness to sign a written informed consent document<br>Aged 18 and more without sex restriction<br>patients with mild to moderate form of COVID-19 according to national guideline<br>not recieved any retroviral or immunostimulant medications in the past 3 months	affected		mild/moderate
IRCT20130306012728N8	Post-exposure hydroxycloroquine prophylaxis for Covid 19	Inclusion criteria: All persons 18 years of age and older with a desire to participate in the study (resident of Tabriz), including medical staff or patient companions who have been in contact with an approved person with COVID19 over the past 4 days, and Corona test results using a nasopharyngeal swap sample (RT-PCR) and serum testing of Human SARS-Cov-2 IgG / IgM negative.	at risk		healthcare
IRCT20200405046960N1	Efficacy of Kelofan syrup on COVID-19	Inclusion criteria: Patients over 18 years old<br>Hospitalized patients with probable or confirmed COVID-19 based on radiological findings or positive PCR test according to the instructions of the Ministry of Health<br>Clinically classified as moderate and severe, no need for intubation<br>Written and informed satisfaction of patients	suspected
IRCT20130812014333N145	Comparative assessment of the efficacy and safety of add ontreatment with “Sofosbuvir standard of care therapeutic regimenVelpatasvir” to “standard of caretherapeutic regimen” in patients with COVID-19	Inclusion criteria: Age over 18 years<br>Absolute lymphocyte count <1100 / ML or SaO2 <93	affected
IRCT20180429039463N2	The Impact of Family-Based Empowerment Model on Stress, Anxiety and Satisfaction	Inclusion criteria: 39/5000The patient has coronavirus.	affected
IRCT20200404046935N1	Effect of herbal medicine containing Saatar, Hofarigon and Fennel on COVID-19 patients	Inclusion criteria: Temperatures above 2 degrees<br>Lymphocyte count less than 2<br>CRP positive<br>Respiratory symptoms<br>Symptoms of pulmonary involvement in CT scan<br>Satisfaction to participate in the study<br>Age older than 18 years	affected
IRCT20200404046937N1	Evaluating the effect of Marshmallow and Licorice on COVID 19 patients	Inclusion criteria: Age =18 years<br>Laboratory polymerase chain reaction (PCR) confirmed infection with COVID19.<br>Lung involvement confirmed with chest imaging<br>Hospitalized with: Fever (axillar or oral temperature = 38.0 °centigrade(C) or =38.6°centigrade tympanic or rectal) or Respiratory rate >24/min Or Cough<br>Less than 8 days since illness onset<br>Willingness of study participant to a…	affected
IRCT20200318046812N2	evaluation of Safety and efficacy of anti inflammatory regimens in COVID-19	Inclusion criteria: Diagnosis of COVID-19 based on either ground glass appearance in chest CT scan or positive RTPCR test for COVID-19<br>Requiring hospitalization<br>Patient's age between 16 and 100 years<br>Signed informed consent form	affected
IRCT20080901001157N16	Effect of IMFLUNA herbal compound on covid-19 pneumonia symptoms	Inclusion criteria: Patients infected with symptomatic covid-19 pneumonia virus<br>Confirmation of coronavirus infection with chest CT scan and PCR test<br>Age 20 to 70 years who have the ability to take oral medication<br>Personal desire to participate in the project and the signing of a written consent	affected
IRCT20151227025726N14	Evaluation the effects of Favipiravir in COVID-19 patients	Inclusion criteria: Laboratory confirmed COVID-19 with RT-PCR<br>Age over 18 years old<br>Oxygen saturation < 93%<br>Fever more than 72 hours before admission<br>Bilateral pulmonary infiltration	affected
IRCT20200317046797N4	Effect of Bromhexine Hydrochloride on patients with COVID-19	Inclusion criteria: Patients with COVID-19-induced pneumonia confirmed with PCR<br>Patients or authorized family members volunteered to participate in this study and signed informed consent.<br>Both genders<br>18 to 80 years old	affected		mild/moderate
IRCT20150808023559N20	Efficacy of hydroxychloroquine plus favipiravir drug regimen in comparison with hydroxychloroquine plus kaletra in hospitalized patients with COVID-19	Inclusion criteria: Diagnosis of COVID-19 based on either ground glass appearance in chest CT scan or positive RT-PCR test for COVID-19<br>Requiring hospitalization<br>Patient's age between 16 and 100 years<br>Signed informed consent form	affected
IRCT20200405046953N1	Comparison of therapies for COVID-19	Inclusion criteria: Adults (age =18)<br>Hospitalised with definite COVID-19 diagnosis, not already receiving any of the study medications<br>No known allergy or contraindications to any of the study medications<br>Patients admitted to collaborating hospitals, without anticipated transfer within 72 hours	affected
IRCT20161204031229N3	Evaluation the Effect of Ticoplanin in Patients With Coronavirus Disease	Inclusion criteria: Laboratory confirmed COVID-19 with RT-PCR<br>Laboratory confirmed COVID-19 with lung CT scan	affected
IRCT20180802040678N4	Evaluation of the effects of Losartan in patients with corona virus disease 2019	Inclusion criteria: Laboratory (RT-PCR of oropharyngeal swab) confirmed COVID-19<br>Stable hemodynamic condition<br>Blood pressure =130/85 mmHg	affected
IRCT20200405046958N1	Prevention of Novel Coronavirus Disease by Hydroxychloroquine in cancer patients.	Inclusion criteria: Patients with curable Acute Lymphoblastic Leukemia<br>Patients with curable Acute Myeloblastic Leukemia<br>Patients with curable high-grade non-Hodgkin Lymphoma<br>Patients with curable Breast cancer<br>Patients with curable Colon cancer<br>Age higher than 15 years	at risk		cancer
IRCT20200217046526N1	Mesenchymal Stem Cell Therapy for Acute Respiratory Distress Syndrome in Coronavirus Infection	Inclusion criteria: Confirmation of 2019-nCoV infection by RT-PCR<br>Diagnosis of ARDS according to the Berlin definition of ARDS<br>Requiring supplemental oxygen, OR Pneumonia that is judged by chest radiograph or CT<br>PaO2/oxygen absorption concentration (FiO2) = 300MMHG<br>Pulmonary imaging shows that the focused progress > 50% in 24-48 hours<br>Mild to Moderate 2019-nCoV pneumonia/ stay in t…	affected
IRCT20180610040049N4	The effect of Tanacetum parthenium (L) Sch syrup on clinical manifestations of patients with COVID-19	Inclusion criteria: Having informed consent to participate in the study<br>The definitive diagnosis of COVID-19<br>Failure to attend another clinical trial simultaneously	affected
IRCT20200401046909N2	Evaluation of the efficacy of oral 25-hydroxyvitamin D3 on COVID-19	Inclusion criteria: Non-infected with COVID-19 (based on WHO criteria)<br>Older than 17 years old and younger than 76 years old<br>No medications or disorders that would affect vitamin D metabolism<br>Women must be not pregnant at baseline and during study<br>Ability and willingness to give informed consent and comply with protocol requirements	general/healthy
IRCT20180725040596N2	Effect of Arbidol in treatment of COVID-19	Inclusion criteria: Age equal or greater than 18 years<br>Signing informed consent<br>Diagnosis of COVID-19 by chest CT-scan or RT-PCR test	affected
IRCT20180129038542N1	Early tracheostomy in COVID-19	Inclusion criteria: The critically ill patients who were required mechanical ventilation	affected		severe
IRCT20180520039738N2	Evaluation and comparison of the effectiveness of standard treatment with stand treatment plus Vitamin A in treatment in covid19 patients	Inclusion criteria: Covid 19 patients<br>Age over one year<br>Age less than 75 years<br>Tendency to participate in research<br>Completion of informed written consent	affected
IRCT20200317046797N3	Intravenous immunoglobulin (IVIG) in the treatment of COVID-19-induced cytokine storm	Inclusion criteria: Respiratory rate more than 30<br>PaO2/FiO2 less than 300 mm Hg<br>Positive PCR for COVID -19<br>Age 18-65 year	affected		severe
IRCT20200413047053N1	Evaluation the effect of asafoetida in the treatment of coronavirus infection	Inclusion criteria: Fever<br>cough<br>Myalgia<br>lymphopenia<br>CRP positive	affected
IRCT20200404046947N1	Effect of Methylprednisolone on treatment of COVID-19	Inclusion criteria: COVID-19 patient with Acute Respiratory Distress Syndrome (ARDS) and confirmed by positive PCR ?test for SARS-CoV-2 or abnormal CT scan finding (bilateral, sub pleural, peripheral ground glass ?opacities), Blood oxygen saturation <90%, Respiratory Rat >24 breaths/minute, not responding to ?stamdard COVID-19 treatment, before connecting to ventilator and intubation.?	affected		severe
IRCT20081019001369N3	Effect of crocetin on COVID-19	Inclusion criteria: Patients with COVID-19 symptoms Indication of home quarantine and outpatient medication	affected
IRCT20200403046926N1	The effect of SOVODAK in the treatment of COVID-19 patients	Inclusion criteria: Diagnosis by CT scan with clinical symptoms<br>Consent to attend the study<br>Lymphocyte count less than 1100<br>Positive CRP test	affected
IRCT20200408046990N1	Evaluation of SinaCurcumin capsule efficacy as an supplement therapy for mild to moderate COVID-19 in Mashhad	Inclusion criteria: laboratory or radiologic or clinical diagnosis of mild to moderate COVID-19<br>age between 18-65y<br>sign of the written consent<br>Not simultaneous participating in other clinical trials	affected		mild/moderate
IRCT20151228025732N53	Therapeutic effects of plasma of recovered people from COVID-19 on hospitalized patients with this disease	Inclusion criteria: (As a plasma donor): Complete resolution of COVID-19 disease symptoms at least 14 days prior to donation.<br>(As a plasma donor): Donors do not have a history of blood or blood product transfusion<br>(As a plasma donor): COVID-19 neutralizing antibody titers be greater than 1:320 (If possibly checked)<br>(As a plasma donor): The donor's age be between 25 and 55 years old<br>(A…	affected	cured	blood donors
IRCT20200317046797N5	Treatment of COVID-19-induced cytokine storm by hemoperfusion	Inclusion criteria: Positive PCR for COVID-19<br>PaO2/FiO2 less than 200 mmHg<br>More than 50% involvement of pulmonary fields in CT scan<br>Respiratory rate more than 30/minute<br>Resting O2 saturation less than 90%	affected		severe
IRCT20200406046965N1	The effect of elderberry syrup against COVID-19 symptoms	Inclusion criteria: A definitive diagnosis of COVID-19 infection based on laboratory confirmation (lymphocytopenia, increased quantitative CRP, chest X-ray results) and clinical symptoms of patients including fever, coughs and myalgia<br>Outpatients and home quarantined patients	affected
IRCT20200217046526N2	Mesenchymal Stem Cell Therapy for Acute Respiratory Distress Syndrome in Coronavirus Infection	Inclusion criteria: Confirmation of 2019-nCoV infection by RT-PCR<br>Diagnosis of ARDS according to the Berlin definition of ARDS<br>Requiring supplemental oxygen, OR Pneumonia that is judged by chest radiograph or CT<br>PaO2/oxygen absorption concentration (FiO2) = 300MMHG<br>Pulmonary imaging shows that the focused progress > 50% in 24-48 hours<br>Mild to Moderate 2019-nCoV pneumonia/ stay in t…	affected
IRCT20200404046948N1	Efficacy and safety of convalescent plasma in the treatment of COVID-19	Inclusion criteria: Laboratory confirmed COVID-19 by PCR<br>Aged 18 to 70 years old<br>Being inpatients<br>The clinical severe or immediately life-threatening COVID-19 (Severe patients meet any of the following: Dyspnea, Respiratory frequency = 30/min, Blood oxygen saturation = 93% (in resting state), partial pressure of arterial oxygen to fraction of inspired oxygen ratio (PaO2/FiO2)<300, and/or…	affected		severe
IRCT20180923041093N5	Evaluation the efficacy of hot foot-bath on COVID-19	Inclusion criteria: Conscious satisfaction<br>Positive naso-pharyngeal RT-PCR test or chest CT scan or chest X ray	affected
IRCT20081019001369N4	Effect of minocycline on COVID-19	Inclusion criteria: Patients with covid-19 symptoms Indication of home quarantine and outpatient medication;<br>Age range 18 to 65	affected
IRCT20200411047025N1	Effect of Intravenous vitamin c in Patients with COVID-19	Inclusion criteria: At least 18 years old<br>The case of definite or probable of covid-19	suspected
IRCT20080901001165N46	Investigating the efficacy and safety of Umifenovir in controlling the symptoms of patients with COVID-19	Inclusion criteria: age >18 years<br>The patient have written consciously and freely consent to participate in the study.<br>Confirmed diagnosis of COVID-19, with Laboratory (RT-PCR) confirmation.<br>Confirmed diagnosis of COVID-19, with lung CT-Scan result, which is typical for COVID-19 pulmonary involvement.<br>O2 saturation at rest in ambient air =93%	affected
IRCT20200415047089N1	The effect of herbal drugs (Echinacea and Ginger) on Improvement of clinical symptoms and hospitalizations in suspected COVID-19 outpatient cases	Inclusion criteria: suspected COVID-19 outpatient cases according to the flowchart for the Diagnosis and Treatment of 19 COVID Diseases of the Ministry of Health, Age between 18 and 65 years, Signing a Informed Consent	affected
IRCT20200408046992N1	Effect of Trifluoperazine in treatment of COVID-19	Inclusion criteria: Patients with laboratory-confirmed COVID 19 infection with Real Time PCR and patients with evidence of lung involvement in CT Scan<br>Willing to provide informed consent<br>Age older than 12 years.<br>Patients admitted to specialized COVID-19 ward<br>Patients without Known severe allergy to trifluoperazine perazin and other phenothiazines such as cholorphenothiazines<br>Patien…	affected
IRCT20200415047092N1	The effect of azithromycin in treatment of COVID19	Inclusion criteria: - Obtaining informed consent from patient or patient’s legal proxy for inclusion in this study.-<br>Patients must be over 18 years of age-<br>A documented positive PCR test for SARS-CoV-2 or one of the following criteria:1. Compelling clinical symptoms associated with a covid-19 infection; including: fever, dry cough and dyspnea2. A typically involvement of lungs observed in H…	affected
IRCT20200404046937N2	Evaluating the effect of Phyllanthus Emblica on COVID 19 patients	Inclusion criteria: Age =18 years<br>Laboratory polymerase chain reaction (PCR) confirmed infection with COVID19<br>Lung involvement confirmed with chest imaging<br>Hospitalized with: Fever (axillar or oral temperature = 38.0 °centigrade(C) or =38.6°centigrade tympanic or rectal) or Respiratory rate >24/min Or Cough<br>Less than 8 days since illness onset<br>Willingness of study participant to ac…	affected
IRCT20191125045492N2	Effect of Ozone therapy in treatment of COVID-19	Inclusion criteria: Patients who have been diagnosed with COVID-19	affected
IRCT20200406046968N1	The effect of IL-6 inhibitor (Tocilizumab) on the prognosis of covid-19 patients with acute respiratory failure hospitalized in Imam Reza Hospital in Tabriz	Inclusion criteria: Age range 18-70<br>P/F<300<br>Negative IGRA test<br>IL-6>7	affected		severe
IRCT20200409047007N1	Effect of COVID 19 survivors plasma in COVID 19 patients with ARDS	Inclusion criteria: Po2 / FIO2 ratio less than 300 despite receiving standard treatment<br>The patient should be between 50 and 75 years old<br>Normal IgA level<br>Less than a week has passed since the patient entered the ICU	affected		severe
IRCT20190122042450N4	The effect of hydroxychloroquine to prevent coronavirus disease	Inclusion criteria: Clinical symptoms including: Fever<br>Shortness of breath<br>Cough<br>Positive Covide test<br>Typical symptoms on a CT scan	at risk
PACTR202004693933092	Effectiveness of Measles Vaccine in Health Care Professionals During COVID-19 Outbreak (Randomized Controlled Trial)	Inclusion criteria: Health care workers aged 18-50 years old <br>	at risk		healthcare
JPRN-jRCT2031190264	A Multicenter, Adaptive, Randomized Blinded Controlled Trial of the Safety and Efficacy of Investigational Therapeutics for the Treatment of COVID-19 in Hospitalized Adults	Inclusion criteria: 1.Admitted to a hospital with symptoms suggestive of COVID-19 infection.<br>2.Subject (or legally authorized representative) provides written informed consent prior to initiation of any study procedures.<br>3.Understands and agrees to comply with planned study procedures.<br>4.Agrees to the collection of oropharyngeal (OP) swabs.<br>5.Male or non-pregnant female adult =>18 yea…	affected		severe
IRCT20200411047030N1	The effect of melatonin on the quality of sleep in COVID-19 patients	Inclusion criteria: Consent to attend the study<br>Clinical symptoms<br>Lymphocyte count less than 1100<br>Positive CT scan or C-reactive protein	affected
IRCT20200413047056N1	Comparison between the efficacy of intravenous immunoglobulin and convalescent plasma in COVID-19	Inclusion criteria: RT-PCR Confirm the infection in the throat swab or sputum or lower respiratory tract samples.<br>Sign the Informed Consent Form on a voluntary basis.<br>Meet any of the following criteria for severe or critical ill conditions:Respiratory rate >=30/min; orRest SPO2<=90%; orPaO2/FiO2<=300mmHg; orRespiratory failure and needs mechanical ventilation; orMultiple organ failure and n…	affected		severe
PACTR202004761408382	Efficacy and safety of IHP Detox Tea (a special blend of Andrographis paniculata, Garcinia kola and Psidium guajava) for treatment of Corona virus disease 2019 (COVID-19): a pilot placebo-controlled randomized trial	Inclusion criteria: Adult patients with confirmed clinical and laboratory diagnosis of COVID-19. <br>Patients with normal liver and renal function markers.	affected
JPRN-jRCTs031190269	A multicenter, open-label, randomized controlled trial to evaluate the efficacy and safety of inhaled ciclesonide for asymptomatic and mild patients with COVID-19	Inclusion criteria: 1) Patient who have given written consent to participate in the study<br>2) Age is over 20 years old, regardless of gender.<br>3) SARS-CoV-2 PCR positive<br>4) Patients who can be hospitalized during study drug administration<br>5) Patients who can inhale ciclesonide using inhalation assist device	affected
TCTR20200409006	Efficacy of HA330 Hemoperfusion in Critically Ill Patients with Severe COVID-19	Inclusion criteria: 1. Age â?¥18 years <br>2. Diagnosed with COVID-19 by RT-PCR with ARDS <br>3. Admitted to intensive care unit <br>4. serum IL-6 â?¥400 pg/mL	affected		severe
PACTR202004801273802	Lagos COVID-19 Chloroquine Treatment Trial (LACCTT)	Inclusion criteria: <br>1. Subject (or legally authorized representative) provides written informed consent prior to initiation of any study procedures. <br>2. Understands and agrees to comply with planned study procedures. <br>3. Agrees to the collection of OP swabs and venous blood per protocol. <br>4. Male or non-pregnant female adult =18 years of age at time of enrolment. <br>5. Has laborator…	affected		severe
TCTR20200404004	Comparative effectiveness of Chloroquine and Vitamin C prophylaxis in household contacts of confirmed COVID-19 patients	Inclusion criteria: 1. Age >18 years old at the time of consent <br>2. Male or female <br>3. At least one household member diagnosed with COVID-19 by RT-PCR or serology within the past 7 calendar days <br>4. Has a negative pregnancy test if the subject is female and pre-menopausal <br>5. Has provided written consent for participation; written consents from both the subject and a legal guardian	at risk
RPCEC00000306	CIGB 2020 in contacts and SARS-CoV-2 infection suspects	Inclusion criteria: 1- Age equal to or greater than 60 years, of both sexes. 2- Cases defined as contact or suspected of SARS-CoV-2 infection. 3- Voluntary nature of the subject to participate expressed through the delivery of signed informed consent.	suspected
PER-010-20	SOLIDARITY	Inclusion criteria: Adults 18 years of age or older recently admitted to the hospital or already in the hospital and with diagnosis of COVD-19	affected

## Sheet: Legend
disease_status_1	disease_status_2	additional
affected	at risk	at risk
at risk	cured	blood donors
cured	general/healthy	cancer
general/healthy	suspected	cardio
suspected	NA	healthcare
NA		influenza
		malnutrition
		mild/moderate
		severe
		elderly
		NA
