# Supplementary material for: Semantic and Geographical Analysis of COVID-19 Trials Reveals a Fragmented Clinical Research Landscape Likely to Impair Informativeness
Source: Front Med (Lausanne). 2020 Jun 29;7:367. doi: 10.3389/fmed.2020.00367 (PMC7336807; doi:10.3389/fmed.2020.00367)
Supplement: Supplementary file 5 [file Table_5.xlsx]

## Sheet: Sheet1
Table 5. Studies with adaptive features						Phases
Title	Status	Study Results	Conditions	Interventions	Sponsor/Collaborators
Open-label, Randomized Study of IFX-1 in Patients With Severe COVID-19 Pneumonia	Recruiting	No Results Available	COVID-19 Pneumonia	Drug: Best supportive Care (BSC) + IFX-1|Drug: Best supportive care only	InflaRx GmbH	Phase 2|Phase 3
Treatments for COVID-19: Canadian Arm of the SOLIDARITY Trial	Recruiting	No Results Available	COVID-19	Drug: Lopinavir/ritonavir	Sunnybrook Health Sciences Centre|AbbVie	Phase 2
Adaptive COVID-19 Treatment Trial (ACTT)	Recruiting	No Results Available	Corona Virus Infection	Other: Placebo|Drug: Remdesivir	National Institute of Allergy and Infectious Diseases (NIAID)	Phase 3
COVID MED Trial - Comparison Of Therapeutics for Hospitalized Patients Infected With SARS-CoV-2	Recruiting	No Results Available	SARS-CoV-2 Infection	Drug: lopinavir/ritonavir|Drug: Hydroxychloroquine Sulfate|Drug: Losartan|Drug: Placebos	Bassett Healthcare	Phase 2|Phase 3
Randomized, Embedded, Multifactorial Adaptive Platform Trial for Community- Acquired Pneumonia	Recruiting	No Results Available	Community-acquired Pneumonia, Influenza, COVID-19	Drug: Fixed-duration Hydrocortisone|Drug: Shock-dependent hydrocortisone|Drug: Ceftriaxone|Drug: Moxifloxacin or Levofloxacin|Drug: Piperacillin-tazobactam|Drug: Ceftaroline|Drug: Amoxicillin-clavulanate|Drug: Macrolide administered for 3-5 days|Drug: Macrolide administered for up to 14 days|Drug: Five-days oseltamivir|Drug: Ten-days oseltamivir|Drug: Lopinavir/ritonavir|Drug: Hydroxychloroquine|…	MJM Bonten|Berry Consultants|Australian and New Zealand Intensive Care Research Centre|Medical Research Institute of New Zealand|Unity Health|UMC Utrecht	Phase 4
Yinhu Qingwen Granula for the Treatment of Severe CoVID-19	Not yet recruiting	No Results Available	COVID-19|Severe Pneumonia|Chinese Medicine	Drug: Yinhu Qingwen Granula|Drug: Yin Hu Qing Wen Granula(low does)|Other: standard medical treatment	Zhong Wang|Wuhan Leishenshan Hospital|The First Affiliated Hospital of Dalian Medical University|Tanshan People's Hospital|North China University of Science and Technology Affiliated Hospital|Jizhong Energy Fengfeng Group Hospital|China Academy of Chinese Medical Sciences	Phase 2|Phase 3
Evaluation of the Efficacy and Safety of Sarilumab in Hospitalized Patients With COVID-19	Recruiting	No Results Available	COVID-19	Drug: Sarilumab|Drug: Placebo	Regeneron Pharmaceuticals|Sanofi	Phase 2|Phase 3
Trial of Treatments for COVID-19 in Hospitalized Adults	Recruiting	No Results Available	Corona Virus Infection	Drug: Remdesivir|Drug: Lopinavir/ritonavir|Drug: Interferon Beta-1A|Drug: Hydroxychloroquine|Other: Standard of care	Institut National de la Sant√© Et de la Recherche M√©dicale, France	Phase 3
Yinhu Qingwen Decoction for the Treatment of Mild / Common CoVID-19	Active, not recruiting	No Results Available	CoVID-19|Chinese Medicine	Drug: YinHu QingWen Decoction|Drug: YinHu QingWen Decoction(low dose)|Other: Chinese medicine treatment|Other: standard western medicine treatment	China Academy of Chinese Medical Sciences	Phase 2|Phase 3
CROWN CORONATION: Chloroquine RepurpOsing to healthWorkers for Novel CORONAvirus mitigaTION	Not yet recruiting	No Results Available	COVID 19	Drug: Low-dose chloroquine/hydroxychloroquine|Drug: Mid dose chloroquine or hydroxychloroquine|Drug: High does chloroquine or hydroxychloroquine|Drug: Placebo	Washington University School of Medicine	Phase 2
Efficacy and Safety of Novel Treatment Options for Adults With COVID-19 Pneumonia	Not yet recruiting	No Results Available	COVID|Corona Virus Infection|Viral Pneumonia	Biological: Convalescent anti-SARS-CoV-2 plasma|Drug: Sarilumab|Drug: Baricitinib|Drug: Hydroxychloroquine|Other: Injective placebo|Other: Oral placebo	Thomas Benfield|Hvidovre University Hospital	Phase 3
Sarilumab COVID-19	Recruiting	No Results Available	Corona Virus Infection	Drug: Sarilumab SAR153191|Drug: Placebo	Sanofi|Regeneron Pharmaceuticals	Phase 2|Phase 3
A Phase I/II Study of Universal Off-the-shelf NKG2D-ACE2 CAR-NK Cells for Therapy of COVID-19	Recruiting	No Results Available	COVID-19	Biological: NK cells,IL15-NK cells,NKG2D CAR-NK cells,ACE2 CAR-NK cells,NKG2D-ACE2 CAR-NK cells	Chongqing Public Health Medical Center|Chongqing Sidemu Biotechnology Technology Co.,Ltd.	Phase 1|Phase 2
Vitamin D on Prevention and Treatment of COVID-19	Not yet recruiting	No Results Available	Patients Infected With COVID-19	Dietary Supplement: Vitamin D	Universidad de Granada	Not Applicable
Chloroquine Diphosphate for the Treatment of Severe Acute Respiratory Syndrome Secondary to SARS-CoV2	Recruiting	No Results Available	SARS-CoV Infection|Severe Acute Respiratory Syndrome (SARS) Pneumonia	Drug: Chloroquine diphosphate	Funda√ß√£o de Medicina Tropical Dr. Heitor Vieira Dourado|Marcus Vin√≠cius Guimar√£es de Lacerda|Mayla Gabriela Silva Borba|Wuelton Marcelo Monteiro|Gisely Cardoso de Melo|Fernando Fonseca de Almeida e Val|Felipe Gomes Naveca|Maria Paula Gomes Mour√£o|Ludmila Abrah√£o Hajjar|Jorge Souza Mendon√ßa	Phase 2
The Efficacy of Different Anti-viral Drugs in COVID 19 Infected Patients	Recruiting	No Results Available	SARS-CoV Infection|COVID 19|Acute Respiratory Distress Syndrome ARDS	Drug: Hydroxychloroquine|Drug: Remdesivir|Other: (Standard of Care) SoC	Oslo University Hospital	Phase 2|Phase 3
Safety and Efficacy of Baricitinib for COVID-19	Not yet recruiting	No Results Available	COVID-19	Drug: Baricitinib	University of Colorado, Denver	Phase 2|Phase 3
Angiotensin-(1,7) Treatment in COVID-19: the ATCO Trial	Not yet recruiting	No Results Available	Coronavirus|Respiratory Failure|Coronavirus Sars-Associated as Cause of Disease Classified Elsewhere|SARS-CoV-2	Drug: Angiotensin 1-7|Drug: Placebos	Erasme University Hospital|Fonds Erasme pour la Recherche M√©dicale	Phase 2|Phase 3
